# Supplementary material for: Construction of A GBS-Based High-Density Genetic Map and Flower Color-Related Loci Mapping in Grasspea (Lathyrus sativus L.)
Source: Plants (Basel). 2022 Aug 21;11(16):2172. doi: 10.3390/plants11162172 (PMC9414002; doi:10.3390/plants11162172)
Supplement: Supplementary file 1 [file plants-11-02172-s001.zip]

Archive with 19 entries (19 files):
- Figure S1.png
- Figure S2-1 LG01.pdf
- Figure S2-2 LG02.pdf
- Figure S2-3 LG03.pdf
- Figure S2-4 LG04.pdf
- Figure S2-5 LG05.pdf
- Figure S2-6 LG06.pdf
- Figure S2-7 LG07.pdf
- Figure S3-1 LG01.pdf
- Figure S3-2 LG02.pdf
- Figure S3-3 LG03.pdf
- Figure S3-4 LG04.pdf
- Figure S3-5 LG05.pdf
- Figure S3-6 LG06.pdf
- Figure S3-7 LG07.pdf
- Supplementary file S1.xlsx
- Table S1.pdf
- Table S2.pdf
- Table S3.pdf
