# Supplementary material for: Construction of A GBS-Based High-Density Genetic Map and Flower Color-Related Loci Mapping in Grasspea (Lathyrus sativus L.)
Source: Plants (Basel). 2022 Aug 21;11(16):2172. doi: 10.3390/plants11162172 (PMC9414002; doi:10.3390/plants11162172)
Supplement: Supplementary file 1 [file plants-11-02172-s001.zip › Supplementary file S1.xlsx]

## Sheet: supplementary file S1
Linkage group	Maker	Distance	Contigs	Position	Reference	P1_K714	P2_IF1347	F2_214	F2_215	F2_211	F2_133	F2_131	F2_130	F2_137	F2_138	F2_67	F2_25	F2_27	F2_20	F2_22	F2_23	F2_95	F2_28	F2_94	F2_4	F2_8	F2_122	F2_123	F2_124	F2_126	F2_127	F2_128	F2_60	F2_59	F2_58	F2_55	F2_54	F2_56	F2_51	F2_50	F2_53	F2_52	F2_201	F2_199	F2_198	F2_200	F2_195	F2_194	F2_197
LG01	mk3435	0	ctg4276	204126	T	CC	TT	TC	--	TT	TC	TC	TT	--	TC	--	TT	TC	CC	TC	TC	CC	TC	TC	TT	TT	TC	CC	TC	CC	CC	TC	TC	TC	TT	--	TC	TC	--	TC	CC	TC	CC	TC	TT	--	--	TC	TT
LG01	mk3434	0.405	ctg4276	204105	T	CC	TT	TC	--	TT	TC	TC	TT	--	TC	--	TT	TC	CC	TC	TC	CC	TC	TC	TT	TT	TC	CC	TC	CC	CC	TC	TC	TC	TT	--	TC	TC	--	TC	CC	TC	CC	TC	TT	--	--	TC	TT
LG01	mk445	2.453	ctg23411	35652	A	TT	AA	AT	TT	AA	AT	AT	AA	AA	AT	TT	AA	AT	TT	AT	AT	TT	AT	AT	AA	AA	AT	TT	AT	TT	TT	AT	--	AT	AT	AA	AT	AT	AA	AT	TT	AT	TT	AT	--	AA	TT	AT	AT
LG01	mk3436	2.459	ctg4276	230061	A	GG	AA	AG	GG	AA	AG	AG	AA	AA	AG	GG	AA	AG	GG	AG	AG	GG	AG	AG	AA	AA	AG	GG	AG	GG	GG	AG	AG	AG	AG	AA	AG	AG	AA	AG	GG	AG	GG	AG	AA	AA	GG	AG	AG
LG01	mk446	2.459	ctg23411	35686	C	TT	CC	CT	TT	CC	CT	CT	--	CC	CT	TT	CC	CT	TT	CT	CT	TT	CT	CT	CC	CC	CT	TT	CT	TT	TT	CT	--	CT	CT	CC	CT	CT	CC	CT	TT	CT	TT	CT	--	CC	TT	CT	CT
LG01	mk903	2.461	ctg6120	485147	T	GG	TT	TG	GG	TT	TG	TG	--	TT	TG	GG	TT	--	GG	TG	TG	GG	TG	TG	TT	TT	TG	GG	TG	GG	GG	TG	TG	TG	TG	TT	TG	TG	TT	TG	GG	--	GG	TG	TT	TT	GG	TG	TG
LG01	mk442	4.375	ctg23411	22270	A	TT	AA	--	--	AA	AA	AT	AA	AA	AT	--	AA	AT	TT	AT	--	TT	AT	AT	AA	AA	AT	TT	AT	--	TT	AT	--	--	AT	AA	--	AT	AA	AT	--	AA	TT	AT	AA	AA	TT	AT	AT
LG01	mk443	4.428	ctg23411	22279	C	GG	CC	--	--	CC	CC	CG	CC	CC	CG	--	CC	--	GG	CG	--	GG	CG	CG	CC	CC	CG	GG	CG	--	GG	CG	--	--	CG	CC	--	CG	CC	CG	--	CC	GG	CG	CC	CC	GG	CG	CG
LG01	mk441	4.451	ctg23411	22206	G	TT	GG	--	--	GG	GG	GT	GG	GG	GT	--	GG	GT	TT	GT	--	TT	--	GT	GG	GG	GT	TT	GT	--	TT	GT	--	--	GT	GG	--	GT	GG	GT	--	GG	TT	GT	GG	GG	TT	GT	GT
LG01	mk3819	9.635	ctg85	487077	A	AA	GG	--	AA	GG	AA	--	GG	GG	AG	AA	GG	GG	AA	AG	AG	AA	AG	AG	GG	GG	AG	AA	--	AG	AA	AG	AG	AG	AG	GG	AG	AG	GG	AG	AA	AG	AA	AG	GG	GG	AA	AA	AG
LG01	mk3910	13.56	ctg3287	273113	C	TT	CC	CT	TT	CC	--	CT	CT	CC	CT	TT	CC	CC	--	CT	CT	TT	TT	CT	CC	CC	CT	TT	CT	CT	TT	--	CT	CT	--	--	CT	CT	CC	CT	--	CT	TT	CT	CC	CC	TT	CT	CT
LG01	mk2277	22.287	ctg2352	181069	T	TT	CC	TC	TT	--	TC	TC	--	CC	TC	TT	CC	CC	TT	TC	TC	TT	TC	TC	CC	CC	TC	--	TC	TC	TT	TC	--	TC	CC	--	--	--	--	TC	TT	TC	--	TC	--	CC	TT	--	TC
LG01	mk2278	22.411	ctg2352	181270	T	TT	GG	TG	TT	--	TG	TG	--	GG	TG	TT	GG	GG	TT	TG	TG	TT	TG	TG	GG	GG	TG	--	TG	TG	TT	TG	--	TG	GG	--	--	--	--	TG	TT	TG	--	TG	--	GG	TT	--	TG
LG01	mk1177	24.634	ctg4628	399273	A	AA	CC	AC	AA	AA	AC	AC	CC	CC	AC	AA	CC	CC	AA	AC	AC	AA	AC	AC	CC	CC	AC	AA	AC	AC	AA	AC	AC	AC	CC	CC	AC	AC	CC	AC	AA	AC	AA	AC	AA	CC	AA	AC	AC
LG01	mk2571	24.69	ctg11457	144499	A	AA	TT	AT	AA	AA	AT	AT	--	TT	AT	AA	TT	TT	AA	AT	AT	AA	AT	AT	TT	TT	AT	AA	AT	AT	AA	AT	--	AT	TT	TT	AT	AT	TT	AT	--	AT	AA	AT	--	TT	AA	AT	AT
LG01	mk3557	25.925	ctg879	57334	G	GG	TT	GT	GG	GG	GT	GT	TT	TT	GT	GG	TT	TT	GG	GT	GT	GG	GT	GT	TT	TT	GT	GG	GT	GT	GG	GT	GT	GT	TT	--	GT	GT	TT	GT	GG	GT	GG	GT	GG	TT	GG	GT	GT
LG01	mk3558	25.927	ctg879	57340	G	GG	AA	GA	GG	GG	GA	GA	AA	AA	GA	GG	AA	AA	GG	GA	GA	GG	GA	GA	AA	AA	GA	GG	GA	GA	GG	GA	GA	GA	AA	--	GA	GA	AA	GA	GG	GA	GG	GA	GG	AA	GG	GA	GA
LG01	mk510	28.582	ctg4511	262732	C	CC	TT	CT	CC	CC	CT	CT	--	TT	CT	--	TT	TT	CC	CT	CT	--	CT	CT	TT	TT	CT	CC	CT	CT	CC	CT	--	--	--	--	--	CT	TT	CT	CC	CT	CC	CT	CC	TT	CC	CT	--
LG01	mk511	28.6	ctg4511	262753	A	AA	GG	AG	AA	--	AG	AG	--	GG	AG	--	GG	GG	AA	AG	AG	--	AG	AG	GG	GG	AG	AA	AG	AG	AA	AG	--	--	--	--	--	AG	GG	AG	AA	AG	AA	AG	AA	GG	AA	AG	--
LG01	mk512	28.611	ctg4511	262770	G	GG	TT	GT	GG	GG	GT	GT	--	TT	GT	--	TT	TT	GG	GT	GT	--	GT	GT	TT	TT	GT	GG	GT	GT	GG	GT	--	--	--	--	--	GT	TT	GT	GG	GT	GG	GT	GG	TT	GG	GT	--
LG01	mk2507	29.855	ctg1756	19060	T	TT	CC	TC	TT	TT	TC	TC	CC	CC	TC	TT	CC	CC	TT	TC	TC	TT	TC	TC	CC	TC	TC	TT	TC	TC	TT	TC	TC	TC	TC	--	--	TC	CC	TC	TT	TC	TT	TC	TT	CC	TT	TC	TC
LG01	mk3797	30.328	ctg684	648483	C	CC	TT	CT	CC	CC	CT	CT	TT	TT	--	CC	TT	TT	CC	CT	CT	--	CT	CT	TT	CT	CT	CC	CT	CT	CC	CT	CT	CT	CT	TT	CT	CT	--	CT	CC	CT	CC	CT	CC	TT	CC	CT	CT
LG01	mk4418	30.928	ctg10499	85648	C	CC	GG	CG	CC	CC	CG	CG	GG	GG	CG	CC	GG	GG	CC	CG	CG	--	CG	--	GG	CG	CG	CC	CG	CG	CC	CG	--	CG	CG	GG	CG	--	--	CG	CC	CG	CC	CG	CC	GG	CC	CG	CG
LG01	mk4046	31.343	ctg83406	7684	T	TT	CC	TC	TT	TT	TC	TC	CC	CC	TC	TT	CC	CC	TT	TC	TC	TT	TC	TC	CC	TC	--	TT	TC	TC	TT	--	TC	--	TC	CC	TC	--	CC	TC	--	TC	TT	TC	TT	CC	TT	--	TC
LG01	mk3760	32.648	ctg3983	70552	T	TT	AA	TA	TT	TT	TA	TA	AA	AA	TA	--	AA	AA	TT	--	TA	TT	TA	TA	AA	TA	TA	TT	--	TA	TT	TA	TA	TA	--	AA	--	--	AA	TA	TT	TA	TT	TA	TT	--	TT	TA	TA
LG01	mk1982	32.888	ctg1044	14079	T	TT	GG	TG	TT	TT	TG	TG	GG	GG	TG	TT	GG	GG	TT	--	TG	TT	TG	TG	GG	TG	TG	TT	--	TG	TT	TG	TG	TG	--	--	TG	TG	GG	TG	TT	TG	TT	TG	TT	GG	TT	TG	TG
LG01	mk2659	34.212	ctg1259	424094	A	AA	CC	AC	AA	AA	--	AC	CC	CC	AC	AA	CC	CC	AA	AC	AC	--	AC	AC	CC	AC	AC	AA	AC	AC	AA	AC	--	AC	AC	--	AC	AC	CC	AC	AA	AC	AA	AC	AA	CC	AA	AC	AC
LG01	mk1517	34.605	ctg2235	112048	T	TT	CC	TC	TT	TT	TC	TC	CC	CC	TC	TT	CC	CC	TT	TC	TC	TT	TC	TC	CC	TC	TC	TT	TC	TC	TT	TC	TC	TC	TC	CC	--	TC	CC	TC	TT	TC	TT	TC	TT	CC	TT	TC	TC
LG01	mk3289	35.322	ctg5773	256157	A	AA	CC	AC	AA	AA	AC	AC	CC	CC	AC	AA	CC	CC	AA	AC	AC	AA	AC	AC	CC	AC	AC	AA	AC	AC	AA	AC	AC	AC	AC	CC	AC	AC	CC	AC	AA	AC	AA	AC	AA	CC	AA	AC	AC
LG01	mk3690	37.236	ctg21081	42955	T	TT	GG	TG	TT	TT	TG	TG	GG	GG	TG	--	GG	GG	TT	TG	TG	TT	--	--	GG	GG	TG	--	TG	TG	TT	TG	--	--	--	--	TG	--	GG	GG	TT	TG	TT	--	TT	GG	TT	TG	TG
LG01	mk2716	37.624	ctg3759	226925	T	TT	CC	TC	TT	TT	TC	TC	CC	CC	TC	TT	CC	CC	TT	TC	TC	TT	TC	TC	CC	CC	TC	TT	--	TC	TT	TC	TT	TC	TC	CC	TC	--	--	--	TT	TC	TT	TC	TT	CC	TT	TC	TC
LG01	mk2823	39.638	ctg9462	45845	A	AA	CC	--	--	AA	AC	AC	CC	CC	AC	AA	CC	CC	--	AC	AC	--	AC	AC	CC	CC	AC	AA	AC	AC	AA	AC	AC	--	AC	CC	AC	--	--	AC	AA	AC	AA	AC	AA	CC	AA	AC	AC
LG01	mk1001	39.914	ctg224	194675	A	AA	CC	--	--	AA	AC	AC	CC	--	AC	AA	CC	CC	AA	AC	AC	AA	AC	AC	CC	CC	AC	AA	AC	AC	AA	AC	--	--	AC	--	AC	AC	CC	AC	AA	AC	AA	AC	AA	CC	AA	--	AC
LG01	mk1000	39.927	ctg224	194672	G	GG	TT	--	--	GG	GT	GT	TT	--	GT	GG	TT	TT	GG	GT	GT	GG	GT	GT	TT	TT	GT	GG	GT	GT	GG	GT	--	GT	GT	--	GT	GT	TT	GT	GG	GT	GG	GT	GG	TT	GG	--	GT
LG01	mk781	40.9	ctg3818	321806	A	AA	GG	AG	AA	AA	AG	AG	GG	GG	AG	AA	GG	GG	AA	AG	AG	AA	AG	AG	AG	GG	AG	AA	AG	AG	AA	AG	AG	AG	AG	GG	AG	AG	GG	AG	AA	AG	AA	AG	AA	GG	AA	AG	AG
LG01	mk900	41.529	ctg3921	362801	T	TT	CC	TC	TT	TT	TC	TC	CC	CC	TC	TT	CC	CC	TT	TC	TC	TT	TC	TC	TC	CC	TC	TT	TC	TC	TT	TC	TC	TC	TC	CC	TC	TC	--	TC	--	TC	TT	--	--	CC	TT	TC	TC
LG01	mk3411	42.15	ctg876	51369	T	TT	CC	TC	TT	TT	TC	TC	CC	CC	TC	TT	CC	CC	TT	TC	TC	TT	TC	TC	CC	CC	TC	TT	TC	TC	TT	TC	TC	TC	TC	CC	--	TC	CC	TC	TT	TC	TT	TC	TT	CC	TT	TC	TC
LG01	mk3674	43.094	ctg7281	71222	T	TT	AA	TA	TT	TT	TA	TA	AA	AA	TA	--	--	AA	TT	--	TA	TT	TA	TA	AA	AA	TA	TT	TA	TA	TT	TA	--	TA	--	--	TT	--	AA	TA	TT	--	--	TA	TT	--	TT	TA	TA
LG01	mk1531	44.639	ctg3935	487540	G	GG	AA	GA	GG	GG	GA	GA	AA	AA	GA	GG	--	AA	GG	GA	GA	--	GA	GA	AA	AA	GA	GG	GA	GA	GG	GA	GA	AA	GA	AA	--	GA	--	GA	--	GA	GG	--	GG	AA	GG	GA	GA
LG01	mk1532	44.647	ctg3935	487543	T	TT	CC	TC	TT	TT	TC	TC	CC	CC	--	--	--	CC	TT	TC	TC	--	TC	TC	CC	CC	TC	TT	TC	TC	TT	TC	TC	CC	TC	CC	TC	TC	CC	TC	--	TC	TT	--	TT	CC	TT	TC	TC
LG01	mk1533	45.027	ctg3935	524430	G	GG	AA	GA	GG	GG	GA	GA	AA	AA	GA	GG	AA	AA	GG	GA	GA	GG	GA	GA	AA	AA	GA	GG	GA	GA	GG	GA	GA	AA	GA	AA	GA	GA	AA	GA	GG	GA	GG	GA	GG	AA	GG	GA	GA
LG01	mk1534	45.357	ctg3935	524632	A	AA	GG	AG	AA	AA	AG	AG	GG	GG	AG	AA	GG	GG	AA	AG	AG	AA	AG	AG	GG	GG	AG	AA	AG	AG	AA	AG	AG	AG	AG	GG	AG	AG	GG	AG	AA	AG	AA	AG	AA	GG	AA	AG	AG
LG01	mk2995	45.37	ctg4066	97747	G	GG	AA	--	GG	GG	GA	GA	AA	AA	GA	GG	AA	AA	GG	GA	GA	GG	GA	GA	AA	AA	GA	GG	GA	GA	GG	GA	GA	GA	GA	AA	GA	GA	AA	GA	GG	GA	GG	GA	GG	AA	GG	GA	GA
LG01	mk3956	46.021	ctg7688	137952	G	GG	TT	GT	GG	GG	GT	GG	TT	TT	GT	GG	TT	TT	GG	GT	GT	GG	GT	GT	TT	TT	GT	GG	GT	GT	GG	--	GT	GT	GT	TT	GT	--	TT	GT	GG	GT	--	GT	GG	TT	GG	GT	GT
LG01	mk3779	46.688	ctg8383	41695	T	TT	GG	TG	TT	TT	TG	TT	GG	GG	TG	TT	GG	GG	TT	TG	TG	TT	TG	TG	GG	GG	TG	TT	TG	TG	TT	--	--	TG	TG	GG	TG	--	GG	TG	TT	TG	TT	TG	TT	GG	TT	--	TG
LG01	mk3317	47.321	ctg3474	41441	C	CC	TT	CT	CC	CC	CT	--	--	TT	--	CC	TT	TT	CC	CT	CT	CC	CT	CT	TT	TT	CT	CC	CT	CT	CC	CT	CT	CT	CT	TT	CT	CT	TT	CT	--	CT	CC	CT	CC	TT	CC	CT	CT
LG01	mk3942	47.624	ctg2188	117118	C	CC	TT	CT	CC	CC	CT	CT	TT	TT	CT	CC	TT	TT	CC	CT	CT	CC	CT	CT	TT	TT	CT	CC	CT	CT	CC	CT	--	CT	CT	TT	CT	CT	TT	CT	CC	CT	--	CT	CC	TT	CC	CT	CT
LG01	mk3657	49.007	ctg2581	180989	T	TT	GG	TG	TT	TT	TG	TG	GG	GG	TG	TT	GG	GG	TT	TG	TG	TT	TG	TG	GG	GG	TG	TT	TG	TG	TT	TG	--	TG	TG	GG	TG	--	GG	TG	TT	TG	--	TG	TT	GG	TT	TG	TG
LG01	mk3658	49.645	ctg2581	181045	C	CC	TT	CT	CC	CC	CT	CT	TT	TT	CT	CC	TT	TT	CC	CT	CT	CC	CT	CT	TT	TT	CT	CC	CT	CT	CC	CT	--	--	CT	TT	CT	--	TT	CT	CC	CT	--	CT	CC	TT	CC	CT	CT
LG01	mk2742	49.861	ctg105029	4438	A	AA	CC	AC	AA	AA	--	AC	CC	CC	AC	--	--	CC	AA	AC	AC	AA	AC	AC	CC	CC	AC	AA	AC	AC	AA	AC	--	--	--	--	--	AC	CC	AC	AA	AC	AA	AC	AA	CC	AA	AC	--
LG01	mk400	50.314	ctg1708	245136	C	CC	AA	CA	CC	CC	CA	CA	AA	AA	CA	--	AA	AA	CC	CA	CA	CC	CA	CA	AA	AA	CA	CC	CA	CA	CC	CA	CA	CA	CA	--	CA	CA	AA	CA	CC	CA	CC	CA	CC	AA	CC	CA	CA
LG01	mk303	50.861	ctg4005	117333	A	AA	CC	AC	AA	AA	AC	AC	CC	CC	AC	AA	CC	CC	AA	AC	AC	AA	AC	AC	CC	CC	AC	AA	AC	AC	AA	AC	AC	AC	AC	CC	AC	AC	CC	AC	AA	AC	AA	AC	AA	CC	AA	AC	AC
LG01	mk3781	52.288	ctg8383	41859	A	GG	AA	AG	GG	GG	AG	--	AA	AA	AG	--	AA	AA	GG	AG	AG	GG	AG	AG	AA	AA	AG	GG	AG	AG	GG	--	--	AG	AG	AA	AG	--	AA	AG	GG	AG	GG	AG	GG	AA	GG	--	AG
LG01	mk1703	52.567	ctg9439	133664	C	CC	TT	CT	CC	--	--	--	--	TT	CT	--	--	TT	CC	CT	CT	CC	CT	CT	TT	TT	CT	CC	--	CT	CC	CT	CT	--	--	--	CT	--	TT	CT	CC	CT	CC	CT	CC	TT	CC	CT	CT
LG01	mk3663	53.915	ctg2581	326615	T	TT	AA	TA	TT	--	TA	TA	AA	AA	TA	--	--	AA	TT	TA	TA	TT	TA	TA	AA	AA	TA	TT	TA	TA	TT	TA	TA	--	TA	--	--	TA	AA	TA	TT	TA	TT	TA	TT	AA	TT	TA	TA
LG01	mk4310	54.448	ctg5497	151389	A	AA	GG	--	AA	AA	AG	AG	GG	--	AG	--	--	GG	AA	AG	AG	AA	AG	AG	GG	GG	AG	AA	--	AG	AA	AG	AG	--	--	GG	--	AG	GG	AG	AA	AG	AA	AG	AA	GG	AA	AG	AG
LG01	mk2704	54.675	ctg75982	5504	A	AA	GG	AG	AA	AA	AG	AG	GG	GG	AG	AA	GG	GG	AA	AG	AG	AA	AG	AG	GG	GG	AG	--	AG	AG	AA	AG	AG	AG	AG	GG	AG	AG	GG	AG	AA	AG	AA	AG	AA	GG	AA	AG	AG
LG01	mk1535	55.421	ctg3935	555417	C	CC	AA	CA	CC	CC	CA	CA	--	AA	CA	CC	--	AA	--	CA	CA	CC	CA	CA	AA	AA	CA	CC	CA	--	CC	CA	CA	CA	CA	AA	--	CA	AA	CA	CC	CA	CC	CA	CC	AA	CC	CA	CA
LG01	mk3294	55.942	ctg22474	14821	T	TT	AA	TA	TT	TT	TA	TA	--	AA	TA	TT	AA	AA	TT	TA	TA	TT	TA	--	AA	AA	TA	TT	TA	TA	TT	TA	TA	TA	TA	AA	TA	TA	AA	TA	TT	TA	TT	TA	TT	--	TT	TA	TA
LG01	mk3726	56.006	ctg8882	165117	T	TT	CC	TC	TT	TT	TC	TC	CC	CC	TC	TT	CC	CC	TT	TC	TC	TT	TC	TC	CC	CC	TC	TT	TC	TC	TT	TC	TC	TC	TC	CC	TC	TC	CC	TC	TT	TC	TT	TC	TT	CC	TT	TC	TC
LG01	mk2619	59.5	ctg3258	135161	T	TT	CC	--	TT	TT	TC	TC	--	CC	TC	--	CC	--	TT	TC	TC	TT	TC	TC	CC	CC	CC	TT	TC	TC	TT	--	--	--	TC	CC	TC	TC	CC	TC	TT	CC	TT	TC	TT	--	TT	TC	TC
LG01	mk2618	61.807	ctg3258	135145	C	CC	AA	--	CC	CC	CA	CC	--	AA	CA	--	AA	--	CC	CA	CA	CC	CA	CA	AA	AA	AA	CC	CA	CA	CC	--	--	--	CA	AA	CA	CA	AA	CA	CC	AA	CC	CA	CC	AA	CC	CA	CA
LG01	mk2708	64.954	ctg1060	28392	G	GG	AA	AA	--	GG	GA	--	AA	AA	GA	--	AA	AA	GG	GA	GA	GG	GA	GA	AA	AA	GA	GG	GA	GA	GG	GA	--	GA	--	--	GA	--	AA	GA	GG	GA	GG	GA	GG	AA	GG	--	GA
LG01	mk269	66.132	ctg1905	217479	C	CC	AA	CA	--	CC	CA	--	--	AA	CA	CC	AA	AA	CC	CA	CA	CC	CA	CA	AA	AA	CA	CC	CA	CA	CC	CA	CA	CA	CA	AA	CA	CA	--	CA	CC	CA	CC	CA	CC	AA	CC	CA	CA
LG01	mk2335	71.28	ctg6052	80665	G	TT	GG	--	TT	TT	GT	TT	--	--	GT	TT	GG	GG	TT	GT	GT	TT	TT	GT	GG	GG	GT	TT	GT	GT	TT	GT	GT	--	--	GG	--	GT	GG	GT	TT	GT	TT	GT	TT	GG	TT	GT	GT
LG01	mk4153	72.51	ctg6994	80010	C	AA	CC	CC	AA	--	CA	AA	CC	CC	CA	--	CC	CC	AA	--	CA	AA	AA	--	CC	CC	CA	CA	CA	--	AA	CA	--	CA	--	CC	--	CC	CC	CA	--	CA	AA	CA	AA	CC	AA	CA	CA
LG01	mk4154	73.628	ctg6994	80131	G	TT	GG	GT	TT	--	TA	TT	GG	GG	GT	--	GG	GG	TT	GT	GT	TT	TT	GT	GG	GG	GT	--	TA	--	TT	GT	GT	GT	--	GG	GT	GG	GG	GT	--	GT	TT	GT	TT	GG	TT	TA	GT
LG01	mk4156	74.175	ctg6994	163102	A	AA	GG	AG	AA	AA	AG	AA	GG	GG	AG	AA	GG	GG	AA	AG	AG	AA	AA	AG	--	GG	AG	AA	AG	AG	AA	AG	--	--	AG	--	--	--	GG	AG	AA	AG	--	AG	AA	GG	AA	AG	AG
LG01	mk1910	75.563	ctg9542	108579	C	TT	CC	CT	TT	TT	CT	TT	CC	CC	CT	--	CC	CC	TT	CT	CT	TT	TT	CT	CC	CC	--	TT	CT	CT	TT	CT	--	--	CT	CC	CT	CT	CC	CT	TT	CT	TT	CT	TT	CC	TT	--	CT
LG01	mk4155	76.731	ctg6994	119968	G	AA	GG	GA	AA	AA	GA	AA	GG	GG	GA	AA	GG	GG	--	GA	GA	AA	AA	GA	GG	GG	GA	AA	GA	GA	AA	GA	--	GA	GA	GG	GA	GA	GG	GA	AA	GA	AA	GA	AA	GG	AA	GA	GA
LG01	mk2194	77.954	ctg5549	111589	C	TT	CC	CT	TT	TT	CT	TT	CC	--	CT	TT	CC	CC	TT	CT	CT	TT	TT	CT	CC	--	CT	TT	CT	CT	TT	CT	--	CT	--	--	CT	CT	CC	CT	TT	CT	TT	CT	TT	CC	TT	CT	CT
LG01	mk424	80.054	ctg1009	27416	C	CC	TT	CT	CC	CC	CT	CC	TT	TT	CT	CC	TT	TT	CC	CT	CT	CC	CC	CT	TT	CT	CT	CC	CT	CT	CC	--	--	CT	CT	TT	CT	CT	TT	CC	--	CT	CC	CT	CC	TT	CC	--	CT
LG01	mk3834	84.025	ctg1885	235181	G	AA	GG	GA	AA	AA	GA	--	GG	GG	GA	AA	GG	GG	AA	GA	GA	AA	AA	GA	GG	GA	GA	AA	GA	GA	AA	GA	--	GA	GA	GG	GA	GA	GG	GA	AA	GA	AA	GA	AA	GG	AA	GA	GA
LG01	mk2580	87.311	ctg54295	26667	G	AA	GG	GA	AA	AA	GA	AA	GG	GG	GA	AA	GG	GG	AA	GA	GA	--	GA	GA	GG	GA	GA	AA	GA	GA	AA	GA	GA	GA	--	GG	GA	GA	GG	GA	AA	GA	--	GA	AA	GG	AA	GA	GA
LG01	mk2581	87.749	ctg54295	26822	G	AA	GG	GA	AA	AA	GA	AA	GG	GG	GA	AA	GG	GG	AA	GA	GA	--	GA	GA	GG	GA	GA	AA	GA	GA	AA	GA	--	GA	GG	GG	GA	GA	GG	GA	AA	GA	--	GA	AA	GG	AA	GA	GA
LG01	mk233	88.681	ctg504	158022	G	GG	TT	GT	GG	GG	GT	GG	TT	TT	GT	--	--	TT	GG	GT	GT	GG	--	GT	TT	GT	GT	GG	GT	GT	GG	GT	--	--	--	--	--	GT	TT	GT	GG	GT	GG	GT	GG	TT	GG	GT	GT
LG01	mk1180	90.424	ctg5228	36797	C	CC	TT	CT	CC	CC	CT	CC	TT	TT	CT	CC	TT	--	CC	CT	CT	CC	CT	--	TT	CT	CT	CC	CT	CC	CC	CT	CT	CT	--	TT	--	CT	TT	CT	CC	CT	CC	CT	CC	TT	CC	CT	CT
LG01	mk824	92.184	ctg6719	39679	C	CC	TT	--	CC	CC	CT	CC	TT	TT	CT	--	--	TT	CC	--	CT	CC	CT	CT	TT	CT	--	CC	CT	--	CC	CT	CT	--	--	--	--	--	TT	CT	CC	CT	CC	CT	CC	TT	CC	CT	CT
LG01	mk3892	94.09	ctg6086	141988	G	GG	TT	GT	GG	--	GT	GG	TT	TT	GT	GG	TT	TT	GG	GT	GT	GG	GT	GT	TT	GT	GT	GG	GT	GG	GG	GT	GT	TT	GT	--	GT	GT	TT	GG	GG	GT	GG	GT	--	TT	GG	GT	GT
LG01	mk3890	94.09	ctg6086	141826	C	CC	AA	CA	CC	CC	CA	CC	AA	AA	CA	CC	AA	AA	CC	CA	CA	CC	CA	CA	AA	CA	CA	CC	CA	CC	CC	CA	CA	AA	CA	--	CA	CA	AA	CC	CC	CA	CC	CA	--	AA	CC	CA	CA
LG01	mk3429	97.374	ctg4276	64242	C	AA	CC	CA	AA	AA	CA	AA	CC	CC	CA	--	--	CA	AA	CA	CA	AA	CA	CA	CC	CC	CA	AA	CA	AA	AA	CA	--	--	--	--	--	--	CC	CA	AA	CA	AA	CA	AA	CC	AA	CA	CA
LG01	mk2971	98.292	ctg15067	36744	A	AA	TT	AT	AA	AA	AT	AA	TT	TT	AT	AA	TT	AT	AA	AT	AT	AA	AT	AT	TT	AT	AT	AA	AT	AA	AA	AT	AT	AT	AT	--	--	AT	TT	AT	AA	AT	AA	AT	AA	TT	AA	AT	AT
LG01	mk1929	101.149	ctg544	408103	C	CC	TT	CT	CC	CC	CT	CC	--	TT	CT	CC	TT	CT	CC	CT	CT	CC	CT	CT	--	CT	TT	CC	CT	CC	CC	--	CT	CT	CT	TT	CT	CT	TT	CT	CC	CT	CC	CT	CC	TT	CC	CT	CT
LG01	mk2549	104.94	ctg2457	76382	C	TT	CC	CT	TT	TT	CT	TT	CC	CC	--	TT	CC	CT	TT	CT	CT	TT	CT	CT	CC	CT	CT	TT	CT	TT	TT	CT	CT	CT	CT	CC	CT	CT	CC	CT	TT	CT	TT	--	TT	CC	TT	CT	CT
LG01	mk2550	104.942	ctg2457	76413	A	AA	GG	AG	AA	AA	AG	AA	GG	GG	AG	AA	GG	AG	AA	AG	AG	AA	AG	AG	GG	AG	AG	AA	AG	AA	AA	AG	AG	AG	AG	GG	AG	AG	GG	AG	AA	AG	AA	--	AA	GG	AA	AG	AG
LG01	mk3433	108.228	ctg4276	182535	A	GG	AA	--	GG	GG	AG	GG	--	AA	AA	GG	AA	AG	GG	AG	--	--	AG	AG	AA	AA	AG	GG	--	GG	GG	--	AG	AG	AG	AA	AG	--	AA	AG	GG	AA	GG	--	GG	AA	GG	--	AG
LG01	mk3432	108.228	ctg4276	182516	T	GG	TT	--	GG	GG	TG	GG	--	TT	TT	GG	TT	TG	GG	TG	--	--	TG	TG	TT	TT	TG	GG	--	GG	GG	TG	TG	TG	TG	TT	TG	--	TT	TG	GG	TT	GG	--	GG	TT	GG	--	TG
LG01	mk3431	108.228	ctg4276	182503	G	AA	GG	--	AA	AA	GA	AA	--	GG	GG	AA	GG	GA	AA	GA	--	--	GA	GA	GG	GG	GA	AA	--	AA	AA	GA	GA	GA	GA	GG	GA	--	GG	GA	AA	GG	AA	--	AA	GG	AA	--	GA
LG01	mk382	111.209	ctg16207	2034	T	TT	CC	TC	--	TT	TC	TT	CC	CC	TC	--	CC	CC	TT	TC	--	TT	TC	TC	CC	CC	TC	--	--	--	TT	TC	TC	TC	TC	--	--	TC	CC	TC	TT	CC	TT	TC	TT	--	TT	TC	TC
LG01	mk383	111.232	ctg16207	2187	A	AA	CC	AC	--	AA	AC	AA	CC	CC	AC	--	CC	CC	AA	AC	--	AA	AC	AC	CC	CC	AC	--	--	--	AA	AC	AC	AC	AC	--	--	AC	CC	AC	AA	--	AA	AC	AA	--	AA	AC	AC
LG01	mk3338	113.326	ctg6074	35554	G	TT	GG	GT	--	TT	GT	--	--	--	GT	TT	GG	--	TT	GT	GT	TT	GT	--	GG	GG	GT	TT	GT	GT	TT	GT	GT	--	GT	GG	GT	--	GG	GT	TT	GT	TT	GT	TT	GG	TT	GT	GT
LG01	mk619	116.052	ctg2414	32344	G	AA	GG	GA	AA	AA	GA	AA	--	GG	GA	AA	GG	GG	AA	GA	GA	AA	GA	GA	GG	--	GA	AA	GA	--	AA	--	GA	GA	GA	GG	GA	GA	--	--	AA	--	AA	GA	AA	GG	AA	GA	GA
LG01	mk618	116.091	ctg2414	32194	C	TT	CC	CT	TT	TT	CT	TT	--	CC	CT	TT	CC	CC	TT	CT	CT	TT	CT	CT	CC	--	CT	TT	CT	--	TT	--	CT	CT	CT	CC	CT	CT	--	--	TT	--	TT	CT	TT	CC	TT	CT	CT
LG01	mk617	116.109	ctg2414	32151	C	TT	CC	CT	TT	TT	CT	TT	--	CC	CT	TT	CC	CC	TT	CT	CT	TT	CT	CT	CC	--	CT	TT	CT	--	TT	--	CT	CT	CT	CC	CT	CT	--	--	TT	--	TT	CT	TT	CC	TT	CT	CT
LG01	mk234	117.157	ctg504	196241	A	AA	TT	AT	--	AA	AT	AA	TT	TT	AT	AA	TT	TT	AA	AT	AT	AA	AT	AT	TT	AA	AT	AA	AT	AT	AA	AT	AT	AT	AT	TT	AT	AT	TT	AT	AA	AT	AA	AT	AA	TT	AA	AT	AT
LG01	mk1904	117.487	ctg6242	168724	T	TT	GG	TG	TT	TT	TG	TT	GG	GG	TG	TT	GG	GG	TT	TG	TG	TT	TG	TG	GG	TG	TG	TT	TG	TG	TT	TG	TG	TG	TG	GG	TG	TG	GG	TG	TT	TG	TT	TG	TT	GG	TT	TG	TG
LG01	mk236	117.82	ctg504	197759	A	AA	GG	AG	AA	AA	AG	AA	GG	GG	AG	AA	GG	--	AA	AG	AG	AA	AG	--	GG	AG	AG	AA	AG	AG	AA	AG	AG	AG	--	--	--	AG	GG	--	AA	AG	AA	AG	AA	GG	AA	AG	AG
LG01	mk235	118.155	ctg504	197550	T	TT	CC	TC	TT	TT	TC	TT	CC	--	TC	TT	CC	CC	TT	TC	TC	TT	TC	--	CC	TC	TC	TT	TC	TC	TT	TC	TC	TC	--	--	--	TC	CC	TC	TT	TC	TT	TC	TT	CC	TT	TC	TC
LG01	mk4294	119.443	ctg28801	25835	T	TT	CC	TC	TT	TT	TC	TT	CC	--	TC	--	--	CC	--	TC	TC	TT	TC	TC	CC	TC	TC	TT	TC	TC	--	TC	TC	TC	TC	--	--	TC	--	TC	TT	TC	TT	TC	TT	CC	TT	TC	TC
LG01	mk1873	121.183	ctg23144	23416	A	AA	GG	AG	AA	AA	AG	--	GG	GG	AG	AA	GG	GG	AA	AG	AG	AA	AG	AG	GG	GG	AG	AA	AG	AG	AA	AG	AG	--	--	--	--	AG	--	AG	AA	AG	AA	--	AA	GG	AA	AG	--
LG01	mk2631	121.369	ctg7457	145553	T	TT	GG	TG	TT	TT	TG	--	GG	--	TG	TT	GG	GG	TT	--	TG	TT	TG	TG	--	GG	TG	TT	TG	TG	TT	TG	TG	--	TG	GG	TG	--	GG	TG	TT	TG	TT	TT	TT	GG	TT	TG	--
LG01	mk270	121.847	ctg1905	217502	C	CC	AA	CA	--	CC	CA	--	--	AA	CA	CC	AA	AA	CC	CA	CA	CC	CA	CA	AA	AA	CA	CC	CA	CA	CC	CA	CA	CA	CA	AA	CA	CA	--	CA	CC	CA	CC	CA	CC	AA	CC	CA	CA
LG01	mk271	121.847	ctg1905	217594	T	TT	GG	TG	--	TT	TG	--	--	GG	TG	TT	GG	GG	TT	TG	TG	TT	TG	TG	GG	GG	TG	TT	TG	TG	TT	TG	TG	TG	TG	GG	TG	TG	--	TG	TT	TG	TT	TG	TT	GG	TT	TG	TG
LG01	mk507	123.113	ctg3407	266894	A	AA	GG	AG	AA	AA	AG	--	GG	GG	AG	AA	GG	GG	AA	AG	AG	AA	AG	AG	GG	GG	AG	AA	--	AG	AA	AG	--	AG	--	GG	AG	--	GG	AG	AA	AG	AA	AG	AA	GG	AA	AG	AG
LG01	mk3914	126.431	ctg3487	108697	T	AA	TT	TA	AA	AA	AA	--	TT	TT	TA	AA	TT	TT	AA	TA	TA	AA	TA	TA	TT	TT	TA	AA	AA	TA	AA	TA	TA	TA	TA	TT	AA	TA	TT	TA	--	TA	AA	TA	AA	TT	AA	--	TA
LG01	mk2853	126.935	ctg5163	39259	A	AA	GG	AG	--	--	AA	--	GG	GG	AG	AA	GG	GG	AA	AG	AG	AA	AG	AG	--	GG	AG	AA	--	AG	AA	AG	AG	AG	AG	GG	AA	AG	--	AG	AA	AG	AA	AG	--	GG	AA	AA	AG
LG01	mk2880	128.942	ctg1764	866986	C	CC	AA	CA	CC	CC	CC	CC	AA	--	--	CC	AA	AA	CC	CA	CA	CC	CA	CA	AA	AA	CA	CC	--	CA	CC	CA	--	CA	CA	--	CA	CA	AA	CA	CC	--	CC	CA	CC	AA	CC	CC	--
LG01	mk2881	129.815	ctg1764	867024	T	TT	CC	TC	TT	TT	TT	TT	CC	--	--	TT	CC	CC	TT	TC	TC	TT	TC	TC	CC	CC	TC	TT	--	TC	TT	TC	--	TC	TC	--	TC	TC	CC	TC	TT	--	TT	TC	TT	CC	TT	TT	--
LG01	mk3462	133.417	ctg14775	45686	C	TT	CC	--	TT	TT	TT	TT	CC	CC	CT	TT	CC	CC	TT	CT	CT	TT	TT	CT	CC	CC	CT	TT	--	CT	TT	CT	CT	CT	CT	CC	--	CT	CC	CT	TT	--	TT	CT	TT	CC	TT	--	CT
LG01	mk3463	133.417	ctg14775	45735	A	GG	AA	--	GG	GG	GG	GG	AA	AA	AG	GG	AA	AA	GG	AG	AG	GG	GG	AG	AA	AA	AG	GG	--	AG	GG	AG	AG	AG	AG	AA	--	AG	AA	AG	GG	--	GG	AG	GG	AA	GG	--	AG
LG01	mk764	133.926	ctg318	1353800	G	GG	TT	GT	GG	GG	GG	--	TT	TT	GT	GG	TT	TT	GG	GT	GT	GG	GG	GT	TT	TT	GT	GG	GG	GT	GG	GT	GT	GT	GT	TT	GT	--	TT	GT	GG	GT	GG	GT	GG	TT	GG	GG	GT
LG01	mk2879	138.577	ctg1764	16186	G	AA	GG	GA	AA	AA	AA	--	GG	GG	GA	AA	GG	GG	AA	GA	GA	AA	GA	--	GG	GG	GA	AA	AA	GA	AA	GA	GA	GA	GA	--	GA	GA	GG	AA	AA	GA	AA	GA	AA	GG	AA	--	GA
LG01	mk1604	141.856	ctg6838	55898	G	GG	AA	GA	GG	GG	GG	GG	AA	AA	GA	--	AA	AA	GG	GA	GA	GG	--	GA	AA	AA	GA	GG	GG	GA	GG	GA	GA	--	GA	--	GA	GA	AA	GA	GG	GA	GG	GA	GG	AA	GG	GG	GA
LG01	mk3912	143.217	ctg3487	62028	G	AA	GG	GA	AA	AA	--	AA	GG	GG	GA	--	--	GG	AA	GA	GA	AA	GA	GA	GG	GG	GA	AA	AA	GA	AA	GA	GA	GA	GA	GG	--	--	GG	GA	AA	GA	AA	GA	AA	GG	AA	AA	GA
LG01	mk1079	153.625	ctg4326	117809	T	TT	CC	TC	TT	TT	TT	TC	CC	CC	TC	TT	CC	CC	TT	TC	TC	TT	TT	TT	CC	CC	TC	TT	TT	TC	TT	TC	--	TT	--	--	TC	--	--	TC	TT	TC	TT	TC	TT	CC	TT	TT	TC
LG01	mk1212	158.232	ctg1129	335368	T	GG	TT	TG	GG	GG	GG	TG	TT	TT	TG	GG	TT	TT	GG	TG	TG	GG	GG	TG	TT	TG	TG	GG	GG	TG	GG	TG	GG	GG	TG	TT	TG	--	TT	TG	GG	TG	GG	TG	GG	TT	GG	GG	TG
LG01	mk3041	159.165	ctg23469	16107	A	GG	AA	AG	GG	GG	GG	AG	AA	AA	AG	GG	AA	AA	GG	AG	AG	GG	GG	AG	AA	AG	AG	GG	--	AG	GG	AG	--	--	--	--	AG	--	AA	AG	GG	AG	GG	AG	GG	AA	GG	--	--
LG01	mk334	160.734	ctg7206	21719	G	GG	AA	GA	--	GG	GG	GA	AA	AA	GA	GG	AA	AA	GG	GA	GA	GG	GG	GA	AA	GA	GA	GG	GG	GA	--	GA	GA	GA	GA	AA	GA	GA	AA	GA	GG	GA	GG	GA	GG	--	GG	GG	GA
LG01	mk1220	162.054	ctg1129	396080	C	CC	TT	CT	CC	CC	CC	CT	TT	TT	CT	CC	TT	TT	CC	CT	CT	CC	CC	--	TT	CT	CT	CC	CC	CT	CC	CT	--	CT	CT	TT	CT	CT	TT	--	CC	CT	CC	CT	CC	TT	CC	CC	CT
LG01	mk1222	162.583	ctg1129	396235	C	CC	TT	CT	CC	CC	CC	CT	TT	TT	CT	CC	TT	TT	CC	CT	CT	CC	CC	--	TT	CT	CT	CC	CC	CT	CC	CT	--	CT	CT	TT	CT	CT	TT	TT	CC	CT	CC	CT	CC	TT	CC	CC	CT
LG01	mk1221	162.583	ctg1129	396185	C	CC	GG	CG	CC	CC	CC	CG	GG	GG	CG	CC	GG	GG	CC	CG	CG	CC	CC	--	GG	CG	CG	CC	CC	CG	CC	CG	--	CG	CG	GG	CG	CG	GG	--	--	CG	CC	CG	CC	GG	CC	CC	CG
LG01	mk1219	162.609	ctg1129	396079	A	AA	TT	AT	AA	AA	AA	AT	TT	TT	AT	AA	TT	--	AA	AT	AT	AA	AA	--	TT	AT	AT	AA	AA	AT	AA	AT	--	AT	AT	TT	AT	AT	TT	--	AA	AT	AA	AT	AA	TT	AA	AA	AT
LG01	mk1217	163.916	ctg1129	389574	T	TT	GG	TG	TT	TT	TT	TG	GG	GG	TG	TT	GG	GG	TT	TG	TG	TT	TT	TG	GG	TG	TG	TT	TT	TG	TT	TG	TG	TG	TG	--	TG	TG	GG	TG	TT	TG	TT	TG	TT	GG	TT	TT	TG
LG01	mk2635	165.249	ctg11458	247387	G	GG	AA	AA	GG	--	GG	GA	AA	AA	GA	--	AA	AA	GG	GA	GA	GG	GG	GA	AA	GA	GA	GG	GG	GA	GG	GA	GA	--	--	AA	--	GA	AA	GA	GG	GG	GG	GA	GG	AA	GG	GG	GA
LG01	mk2636	165.249	ctg11458	247399	C	CC	TT	TT	CC	--	CC	CT	TT	TT	CT	--	TT	TT	CC	CT	CT	CC	CC	CT	TT	CT	CT	CC	CC	CT	CC	CT	CT	--	--	TT	--	CT	TT	CT	CC	CC	CC	CT	CC	TT	CC	CC	CT
LG01	mk320	168.261	ctg98979	5088	T	TT	CC	TC	TT	TT	TT	TC	CC	CC	TC	--	--	CC	TC	TC	TT	TT	TT	TC	CC	TC	--	TT	TT	TC	TT	TC	TC	CC	TC	CC	--	TC	CC	TC	TT	TC	TT	TC	TT	CC	TT	TT	TC
LG01	mk319	168.63	ctg98979	4943	A	AA	GG	AG	AA	AA	AA	AG	GG	GG	AG	--	--	GG	AA	AG	AA	AA	AA	AG	GG	AG	--	AA	AA	AG	AA	AG	AG	GG	AG	GG	--	AG	GG	AG	AA	AG	AA	AG	AA	GG	AA	AA	AG
LG01	mk1214	169.761	ctg1129	386494	G	GG	AA	GA	GG	GG	GG	GA	AA	--	GA	GG	AA	AA	GG	GA	GA	GG	GG	GA	AA	GA	GA	GG	GG	GA	GG	GA	GA	GA	GA	AA	GA	GA	AA	GA	GG	GA	GG	GA	--	AA	GG	GG	GA
LG01	mk1209	171.48	ctg1129	230911	C	CC	TT	CT	CC	CC	--	--	TT	TT	CT	CC	TT	TT	CC	CT	CT	CC	CC	CT	TT	CT	CT	CC	CC	CT	CC	TT	--	CT	CT	--	CT	CT	TT	--	CC	CT	CC	CT	CC	TT	CC	CC	CT
LG01	mk1208	171.923	ctg1129	230880	C	CC	TT	CT	CC	CC	CC	CT	TT	TT	CT	CC	TT	TT	CC	CT	CT	CC	CC	CT	TT	CT	CT	CC	CC	CT	CC	TT	--	CT	CT	--	CT	CT	TT	--	CC	CT	CC	CT	CC	TT	CC	CC	CT
LG01	mk1207	171.923	ctg1129	230871	C	CC	TT	CT	CC	CC	CC	CT	TT	TT	CT	CC	TT	TT	CC	CT	CT	CC	CC	CT	TT	CT	CT	CC	CC	CT	CC	TT	--	CT	CT	--	CT	CT	TT	--	CC	CT	CC	CT	CC	TT	CC	CC	CT
LG01	mk36	174.688	ctg4000	365231	G	GG	CC	GC	GG	GG	GG	GC	CC	CC	GC	GG	CC	CC	GG	GC	GC	GG	GC	GC	CC	GC	GC	GG	GG	GC	GG	GC	GC	GC	GC	CC	GC	GC	CC	GC	GG	GC	GG	GC	GG	CC	GG	GG	GC
LG01	mk35	174.688	ctg4000	364974	C	CC	TT	CT	CC	CC	CC	CT	TT	TT	CT	CC	TT	TT	CC	CT	CT	CC	CT	CT	TT	CT	CT	CC	CC	CT	CC	CT	CT	CT	CT	TT	CT	CT	TT	CT	CC	CT	CC	CT	CC	TT	CC	CC	CT
LG01	mk3916	177.051	ctg3487	133567	A	GG	AA	AG	GG	GG	GG	--	AA	AA	AG	GG	AA	AA	GG	AG	AG	GG	AG	AG	AA	AA	AG	GG	GG	AG	GG	AG	AG	AG	AG	AA	AG	--	AA	AG	GG	AG	GG	--	--	AA	GG	GG	AG
LG01	mk508	177.783	ctg4511	9939	A	AA	CC	AC	AA	AA	AA	AC	--	CC	AC	AA	CC	CC	AA	AC	AC	AA	AC	AC	CC	CC	AC	AA	AA	AC	AA	AC	AC	AC	AC	--	AC	--	CC	--	AA	AC	AA	AC	AA	CC	AA	AA	AC
LG01	mk2534	179.308	ctg81294	6397	T	TT	GG	TG	TT	TT	TT	TG	GG	GG	--	TT	--	GG	TG	TG	TG	TT	TG	TG	GG	--	TG	TT	--	TG	TT	TG	TG	TG	TG	GG	TT	TG	GG	--	TT	TG	TT	TG	--	GG	TT	TT	TG
LG01	mk1681	183.651	ctg4438	79921	C	CC	GG	--	--	--	CG	CG	GG	GG	CG	--	--	GG	--	CG	CG	CC	CG	CG	GG	CG	CG	CC	CG	--	--	CG	CG	--	--	--	--	--	GG	CG	--	CG	CC	CG	CC	GG	CC	CG	CG
LG01	mk1682	183.675	ctg4438	79933	A	AA	GG	--	--	--	AG	AG	GG	GG	AG	--	--	GG	--	AG	AG	AA	AG	AG	GG	AG	AG	AA	AG	--	AA	AG	AG	--	--	--	--	--	GG	AG	--	AG	AA	AG	AA	GG	AA	AG	AG
LG01	mk754	184.81	ctg29922	10680	C	CC	GG	CG	CC	CC	CG	CG	GG	GG	CG	CC	GG	GG	CC	CG	CG	--	CG	CG	GG	CG	CG	CC	CG	CG	CC	CG	--	--	CG	--	CG	CG	GG	CG	--	CG	CC	--	--	--	CC	CG	CG
LG01	mk2956	186.87	ctg8565	106534	G	GG	AA	GA	GG	GG	GA	GA	AA	--	GA	GG	--	--	GG	GA	GA	GG	--	GA	AA	--	--	GG	GA	GA	GG	GG	GA	GA	GA	--	GG	GA	AA	GA	GG	GA	GG	GA	GG	AA	GG	GA	GA
LG01	mk3636	189.878	ctg14682	27178	T	TT	GG	TG	TT	TT	--	--	--	GG	TG	--	GG	GG	TT	TG	TG	TT	TG	--	GG	--	TG	TG	--	TG	--	--	--	TG	TG	GG	TG	TG	--	TG	--	--	TT	TG	TT	GG	TT	TG	TG
LG01	mk1650	192.773	ctg835	785005	A	AA	GG	AG	--	AA	AG	AG	GG	GG	AG	AA	GG	GG	AA	AG	AG	AA	AG	AG	GG	GG	AG	--	AG	AG	AA	--	GG	AG	AG	GG	AG	AG	GG	AG	AA	AG	AA	AG	AA	GG	AA	AG	AG
LG01	mk2049	194.764	ctg8845	32943	T	TT	CC	TC	TT	TT	TC	TC	--	CC	TC	TT	CC	CC	TT	TC	TC	TT	TC	TC	CC	CC	TC	TT	TC	TC	TT	TC	TC	TC	TC	CC	TC	TC	CC	TC	TT	TC	TT	TC	TT	CC	TT	TC	TC
LG01	mk1644	194.997	ctg835	521092	A	AA	GG	AG	AA	AA	AG	AG	GG	GG	AG	AA	GG	GG	AA	AG	AG	AA	AG	AG	GG	GG	AG	AA	AG	AG	AA	AG	AG	AG	AG	GG	AG	AG	GG	AG	AA	AG	AA	AG	AA	GG	AA	AG	AG
LG01	mk274	195.115	ctg1905	332094	T	TT	CC	TC	TT	TT	TC	TC	CC	CC	TC	TT	CC	CC	TT	TC	TC	TT	TC	TC	CC	CC	TC	TT	TC	TC	TT	TC	TC	TC	TC	CC	--	TC	CC	TC	TT	TC	TT	TC	TT	CC	TT	TC	TC
LG01	mk1175	195.445	ctg4628	351931	C	CC	TT	CT	CC	CC	CT	CT	TT	TT	CT	CC	TT	TT	CC	CT	CT	CC	CT	CT	TT	TT	CT	CC	CT	CT	CC	CT	CT	CT	CT	TT	CT	CT	TT	CT	CC	CT	CC	CT	CC	TT	CC	CT	CT
LG01	mk1114	195.86	ctg928	290282	A	AA	GG	AG	AA	AA	AG	AG	GG	GG	AG	--	GG	GG	AA	AG	AG	AA	AG	AG	GG	GG	AG	AA	AG	AG	AA	AG	--	AG	AG	--	AG	AG	GG	AG	AA	AG	AA	AG	AA	GG	AA	AG	AG
LG01	mk204	196.472	ctg3503	454988	T	TT	AA	--	TT	TT	TA	TA	AA	AA	TA	--	AA	AA	TT	TA	TA	TT	TA	TA	AA	AA	TA	TT	TA	TA	TT	TA	--	--	--	AA	--	TA	AA	TA	--	TA	TT	TA	TT	AA	TT	TA	TA
LG01	mk593	197.104	ctg8313	19350	C	CC	TT	TT	CC	CC	CT	CT	TT	TT	CT	--	TT	TT	CC	CT	CT	CC	CT	--	TT	TT	CT	CC	CT	--	CC	CT	CC	CT	--	TT	--	CT	TT	CT	CC	CT	CC	--	CC	TT	CC	CT	CT
LG01	mk2501	197.496	ctg1656	136017	A	AA	GG	GG	AA	AA	AG	AG	--	GG	AG	--	GG	GG	AA	AG	AG	AA	AG	AG	GG	GG	AG	AA	AG	AG	AA	AG	--	AG	AG	--	AG	--	GG	AG	--	AG	--	AG	AA	GG	AA	AG	AG
LG01	mk2500	197.505	ctg1656	135755	T	TT	CC	CC	TT	TT	TC	TC	CC	CC	TC	--	CC	CC	TT	TC	TC	TT	TC	TC	CC	CC	TC	TT	TC	TC	TT	TC	--	TC	TC	--	TC	--	--	TC	--	TC	--	TC	TT	CC	TT	TC	TC
LG01	mk1356	200.11	ctg20327	84523	A	AA	GG	--	AA	AA	AG	AG	GG	GG	AG	--	GG	--	AA	AG	--	AA	AG	AG	GG	GG	AG	AA	AG	AG	AA	AG	--	AG	AG	GG	AG	--	GG	AG	AA	AG	AA	--	AA	--	AA	AG	AG
LG01	mk1358	200.184	ctg20327	84602	A	AA	GG	--	AA	AA	AG	AG	GG	GG	AG	--	GG	GG	AA	AG	AA	AA	AG	AG	GG	GG	AG	AA	AG	AG	AA	--	--	AG	AG	GG	AG	--	GG	AG	AA	AG	AA	--	AA	--	AA	AG	AG
LG01	mk1357	200.397	ctg20327	84595	A	AA	CC	--	AA	AA	AC	AC	CC	CC	AC	--	CC	CC	AA	--	--	AA	AC	AC	CC	CC	AC	AA	AC	AC	AA	AC	--	AC	AC	CC	AC	--	CC	AC	AA	AC	AA	--	AA	--	AA	AC	AC
LG01	mk1359	200.849	ctg20327	84678	G	GG	AA	--	GG	GG	GA	GA	AA	AA	GA	--	AA	AA	GG	GA	GA	GG	GA	GA	AA	AA	GA	GG	GA	GA	GG	GA	--	GA	GA	AA	GA	--	--	GA	GG	GA	GG	--	GG	--	GG	--	GA
LG01	mk4322	202.796	ctg12499	67629	G	GG	TT	GT	GG	GG	--	GT	TT	TT	GT	GG	TT	TT	GG	GT	GT	--	GT	GT	TT	TT	--	GG	GT	GT	GG	GT	GT	--	GT	TT	--	GT	TT	GT	GG	GT	GG	TT	GG	TT	GG	GT	GT
LG01	mk3254	203.277	ctg5572	62748	G	GG	TT	GT	GG	GG	GT	GT	TT	TT	GT	GG	TT	--	GG	GT	GT	GG	GT	GT	TT	TT	GT	GG	GT	GT	GG	GT	--	GG	GT	TT	--	GT	TT	GT	GG	GT	GG	GT	GG	TT	GG	GT	GT
LG01	mk47	204.639	ctg6999	20190	T	TT	CC	TC	TT	TT	TC	TC	CC	CC	TC	--	CC	CC	TT	TC	TC	TT	TC	TC	CC	CC	TC	TT	--	TC	TT	TC	--	--	--	--	--	--	--	TC	TT	--	--	TT	TT	--	TC	TC	TC
LG01	mk2664	206.561	ctg1859	188076	C	CC	TT	CT	CC	CC	CT	CT	TT	TT	CT	--	TT	TT	CC	CT	CT	CC	CT	CT	TT	TT	CT	CC	CT	CT	CC	CT	--	--	CT	--	--	--	TT	CT	CC	CT	--	--	CC	TT	CC	CT	--
LG01	mk3296	207.877	ctg22474	20898	T	TT	CC	TC	TT	TT	TC	TC	--	CC	TC	TT	CC	CC	TT	TC	TC	TT	TC	TC	CC	CC	TC	TT	TC	TC	TT	--	TC	--	--	--	--	TC	--	TC	TT	TC	TT	TC	TT	--	TT	--	TC
LG01	mk3297	207.877	ctg22474	20991	T	TT	CC	TC	TT	TT	TC	TC	CC	CC	TC	TT	CC	CC	TT	TC	TC	TT	TC	TC	CC	CC	TC	TT	TC	TC	TT	--	TC	--	--	--	TT	TC	CC	TC	TT	TC	TT	TC	TT	--	TT	--	TC
LG01	mk2665	210.629	ctg1859	188096	T	TT	CC	TC	TT	TT	TC	TC	CC	CC	TC	--	CC	CC	TT	TC	TC	TT	TC	TC	CC	CC	TC	TT	TC	TC	TT	TC	--	--	TC	--	--	--	CC	--	TT	TC	--	--	TT	CC	TT	TC	--
LG01	mk2295	212.539	ctg8851	141247	A	AA	CC	AC	AA	AA	AC	AC	CC	CC	AC	AA	CC	CC	AA	AC	AC	AA	AC	AC	--	CC	AC	AA	AC	AC	AA	AC	--	AC	AC	CC	AC	AC	CC	AC	AA	AC	AA	AA	AA	CC	AA	AC	AC
LG01	mk639	213.42	ctg22114	13572	A	AA	CC	AC	AA	AA	AC	AC	CC	CC	AC	AA	CC	CC	AA	AC	AC	AA	AC	AC	CC	CC	AC	AA	AC	AC	AA	AC	AC	AC	AC	CC	AC	AC	CC	--	AA	AC	AA	--	AA	CC	AA	AC	AC
LG01	mk2502	214.353	ctg1656	322579	T	AA	TT	TA	--	AA	TA	TA	TT	TT	TA	AA	--	TT	AA	TA	TA	AA	TA	TA	TT	TT	TA	AA	TA	TA	AA	TA	TA	--	TT	TT	TA	TA	TT	TA	AA	TA	AA	TA	AA	TT	AA	TA	TA
LG01	mk2486	214.706	ctg7655	42162	T	TT	CC	TC	TT	--	TC	TC	CC	CC	TC	TT	--	CC	TT	TC	TC	TT	TC	TC	CC	CC	TC	TT	TC	TC	TT	TC	TC	TC	--	CC	--	TC	CC	TC	TT	TC	TT	TC	TT	CC	TT	TC	TC
LG01	mk4101	215.604	ctg3892	84548	T	TT	GG	TG	TT	TT	TG	--	GG	GG	TG	TT	GG	GG	TT	TG	TG	TT	TG	TG	GG	GG	TG	TT	TG	TG	TT	TG	TG	TG	TG	GG	TG	TG	GG	TG	TT	TG	TT	TG	TT	GG	TT	TG	TG
LG01	mk3485	217.042	ctg7377	58832	T	TT	GG	TG	TT	--	TG	GG	GG	GG	TG	--	--	GG	TT	TG	TG	TT	TG	TG	GG	--	TG	TT	--	TG	TT	TG	TG	--	TG	GG	--	--	GG	TG	--	TG	TT	TG	TT	GG	TT	--	--
LG01	mk1995	218.057	ctg7742	49346	A	AA	GG	AG	AA	AA	AG	AG	--	GG	AG	AA	--	GG	AA	AG	AG	AA	AG	AG	GG	AG	--	AA	AG	AG	AA	AG	--	--	AG	GG	--	--	GG	AG	AA	AG	AA	AG	AA	GG	AA	AG	--
LG01	mk1137	218.097	ctg3627	208494	A	AA	GG	AG	AA	AA	AG	AG	GG	GG	AG	--	GG	GG	AA	--	AG	--	AG	AG	GG	AG	AG	AA	AG	AG	AA	AG	--	AG	AG	--	AG	--	--	AG	AA	AG	AA	AG	AA	GG	AA	AG	AG
LG01	mk3069	219.657	ctg3168	112401	C	CC	TT	CT	CC	CC	CT	CT	TT	TT	CT	CC	TT	TT	CT	CT	CT	CC	CT	--	TT	CT	CT	CC	CT	CT	CC	CT	CT	CT	CT	TT	--	CT	TT	CT	CC	CT	CC	CT	CC	TT	CC	CT	--
LG01	mk3070	219.657	ctg3168	112446	C	AA	CC	CA	AA	AA	CA	CA	CC	CC	CA	AA	CC	CC	CA	CA	CA	AA	CA	--	CC	CA	CA	AA	CA	CA	AA	CA	CA	CA	CA	CC	--	CA	CC	CA	AA	CA	AA	CA	--	CC	AA	CA	--
LG01	mk223	219.987	ctg16603	21179	A	AA	CC	AC	AA	AA	AC	AC	CC	CC	AC	AA	CC	CC	AA	AC	AC	AA	AC	--	CC	AC	AC	AA	AC	AC	AA	AC	--	AC	AC	CC	AC	AC	CC	AC	AA	AC	AA	AC	AA	CC	AA	AC	AC
LG01	mk3514	220.396	ctg2778	82326	G	GG	AA	GA	GG	GG	GA	GA	AA	AA	GA	GG	AA	AA	GG	GA	GA	GG	GA	GA	AA	GA	GA	GG	GA	GA	GG	GA	GA	GA	GA	AA	GA	GA	AA	GA	GG	GA	GG	GA	GG	AA	GG	GA	GA
LG01	mk1198	221.681	ctg38558	57854	T	TT	GG	TG	TT	TT	TG	--	GG	--	TG	--	GG	GG	TT	TG	TG	--	TG	--	GG	TG	TG	TT	TG	TG	TT	TG	TG	--	TG	--	--	--	GG	TG	TT	TG	TT	TG	--	--	TT	TG	TG
LG01	mk2630	224.325	ctg7457	56048	G	GG	AA	GA	GG	GG	GA	GA	AA	AA	GA	--	AA	AA	GG	GA	GA	GG	AA	GA	AA	AA	GA	GG	GA	GA	GG	GA	GA	--	GA	--	GG	--	AA	GA	GG	GA	GG	GA	GG	AA	GG	GA	GA
LG01	mk2629	224.329	ctg7457	56029	A	AA	GG	AG	AA	AA	AG	AG	GG	GG	AG	--	GG	GG	AA	AG	AG	AA	GG	AG	GG	GG	AG	AA	AG	AG	AA	AG	AG	--	AG	--	AA	--	GG	AG	AA	AG	AA	AG	AA	GG	AA	AG	AG
LG01	mk1955	227.64	ctg5643	41622	G	GG	CC	GC	GG	GG	GC	GC	CC	CC	GC	GG	CC	CC	GG	GC	GC	GG	--	GC	CC	CC	GC	GG	GC	GC	GG	GC	GC	GG	GC	CC	GC	GC	CC	GC	--	GC	GG	GC	GG	CC	GG	GC	GC
LG01	mk1954	227.697	ctg5643	41381	T	TT	CC	TC	TT	TT	TC	TC	CC	CC	TC	TT	CC	CC	TT	TC	TC	TT	TC	TC	CC	CC	TC	TT	TC	TC	TT	TC	TC	TT	TC	CC	TC	TC	CC	TC	--	TC	TT	TC	--	CC	TT	TC	TC
LG01	mk3286	228.768	ctg4673	203608	C	CC	TT	CT	CC	CC	CT	CT	TT	TT	CT	CC	TT	TT	CC	CT	CT	CC	CT	CT	TT	TT	CT	CC	CT	CT	CC	CT	--	CT	--	--	CT	--	TT	CT	CT	CT	CC	CT	CC	TT	CC	CT	CT
LG01	mk3487	230.631	ctg7377	222778	T	TT	CC	TC	TT	TT	TC	TC	CC	CC	TC	--	CC	CC	TT	TC	TC	TT	TC	TC	CC	CC	TC	--	TC	TC	TT	--	--	--	TC	CC	TC	TC	CC	TC	--	TC	TT	TC	TT	CC	TT	TC	TC
LG01	mk4367	233.816	ctg9898	177210	T	TT	CC	--	TT	TT	TC	TC	CC	CC	TC	--	CC	CC	TT	TC	--	TT	TC	TC	CC	CC	TC	TT	TC	--	TT	TC	--	CC	--	CC	--	TC	CC	TC	TT	TC	TT	--	TT	CC	TT	TC	TC
LG01	mk3401	237.707	ctg18976	21920	G	CC	GG	GC	CC	CC	GC	--	GG	GG	GC	--	GG	GG	CC	GC	GC	CC	--	GC	GG	GG	GC	CC	GC	GC	GC	GC	--	--	GG	--	GC	GC	GG	GC	CC	GC	--	GC	CC	GG	CC	GC	--
LG01	mk3400	237.715	ctg18976	21911	G	GG	AA	--	GG	GG	GA	--	AA	AA	GA	--	AA	AA	GG	GA	GA	GG	--	GA	AA	AA	GA	GG	GA	GA	GA	GA	--	--	AA	--	GA	GA	AA	GA	GG	GA	--	GA	GG	AA	GG	GA	AA
LG01	mk3403	238.342	ctg18976	21950	C	GG	AA	--	GG	GG	AG	--	AA	AA	AG	--	AA	AA	GG	AG	AG	GG	--	AG	AA	AA	AG	GG	--	AG	--	AG	--	--	AA	--	AG	AG	AA	AG	GG	AG	--	AG	GG	AA	GG	AG	--
LG01	mk3402	238.998	ctg18976	21947	G	AA	GG	GA	AA	AA	GA	--	GG	GG	GA	--	GG	GG	AA	GA	GA	AA	--	GA	GG	GG	GA	AA	GA	GA	--	GA	--	--	GG	--	GA	GA	GG	GA	AA	GA	--	GA	AA	GG	AA	GA	--
LG01	mk3681	241.142	ctg8782	143375	G	GG	AA	GA	GG	GG	GA	GA	AA	AA	GA	--	AA	AA	GG	GA	GA	GG	GA	GA	AA	AA	GA	GG	GA	GA	GG	GA	--	--	--	--	GA	--	AA	GA	GG	GA	--	GA	--	AA	GG	--	AA
LG01	mk998	241.159	ctg106027	4405	A	GG	AA	AG	GG	GG	AG	AG	AA	AA	AG	--	AA	AA	GG	AG	AG	GG	AG	AG	AA	AA	AG	GG	AG	AG	GG	AG	AG	--	AG	--	--	AG	--	AG	GG	AG	--	AG	GG	--	GG	AG	AA
LG01	mk2740	241.422	ctg105029	4406	C	CC	TT	CT	CC	CC	--	CT	TT	TT	CT	--	--	TT	CC	--	CT	CC	CT	CT	TT	TT	CT	CC	CT	CT	CC	CT	--	--	--	--	--	CT	TT	CT	CC	CT	CC	CT	CC	TT	CC	CT	--
LG01	mk8	243.515	ctg2100	485879	G	GG	AA	GA	--	GG	GA	GA	AA	AA	GA	--	AA	AA	GG	AA	GA	GG	GA	AA	AA	AA	GA	GA	GA	GA	GG	GA	AA	GA	GA	--	GA	GA	AA	GA	GG	GA	GG	GA	GG	AA	GG	GA	GA
LG01	mk10	243.515	ctg2100	486123	A	AA	GG	AG	--	AA	AG	AG	GG	GG	AG	--	GG	GG	AA	GG	AG	AA	AG	GG	GG	GG	AG	AG	AG	AG	AA	AG	GG	AG	AG	--	AG	AG	GG	AG	AA	AG	AA	AG	AA	GG	AA	AG	AG
LG01	mk9	243.515	ctg2100	486118	A	AA	GG	AG	--	AA	AG	AG	GG	GG	AG	--	GG	GG	AA	GG	AG	AA	AG	GG	GG	GG	AG	AG	AG	AG	AA	AG	GG	AG	AG	--	AG	AG	GG	AG	AA	AG	AA	AG	AA	GG	AA	AG	AG
LG01	mk2577	245.85	ctg26862	23106	G	GG	TT	GT	GG	GG	GT	--	TT	TT	GT	GG	TT	TT	GG	GT	GT	--	GT	GT	TT	TT	GT	GT	GT	GT	GG	--	GT	GT	GT	--	GT	GT	--	GT	GG	GT	GG	GT	GG	TT	GG	GT	GT
LG01	mk2761	246.671	ctg6061	110849	C	CC	TT	CT	CC	CC	CT	CT	TT	TT	CT	CC	TT	TT	CC	CT	CT	CC	CT	CT	TT	TT	CT	CC	CT	CT	CC	CT	CT	CT	CT	TT	CT	CT	TT	CT	CC	CT	CC	CT	CC	TT	CC	CT	CT
LG01	mk706	247.176	ctg15715	7427	A	AA	GG	AG	--	--	AG	--	GG	GG	AG	AA	GG	GG	AA	AG	AG	AA	--	AG	GG	GG	--	--	AG	AG	AA	AG	--	AG	AG	--	AG	AG	GG	AG	AA	AG	AA	AG	AA	GG	AA	AG	AG
LG01	mk1634	247.986	ctg835	269711	G	GG	AA	GA	GG	GG	GA	GA	AA	AA	GA	GG	AA	AA	GG	GA	GA	GG	GA	GA	AA	AA	GA	GG	GA	GA	GG	GA	GA	GA	GA	AA	--	GA	AA	GA	GG	GA	GG	GA	GG	AA	GG	GA	GA
LG01	mk28	248.117	ctg2100	762367	T	TT	CC	TC	TT	TT	TC	TC	CC	CC	TC	TT	CC	CC	TT	TC	TC	TT	TC	--	CC	CC	TC	TT	TC	TC	TT	TC	--	TC	TC	CC	TC	TC	CC	TC	TT	TC	TT	TC	TT	CC	TT	TC	TC
LG01	mk2297	248.833	ctg9252	150735	A	AA	GG	AG	AA	AA	AG	AG	--	GG	AG	AA	GG	GG	AA	AG	AG	AA	AG	AG	GG	GG	AG	AA	AG	AG	AA	AG	AG	AG	--	--	AG	--	GG	AG	AA	AG	AA	AG	AA	GG	AA	AG	AG
LG01	mk889	250.821	ctg3921	120279	A	AA	CC	AC	AA	AA	CC	AC	--	CC	AC	AA	CC	--	AA	AC	AC	--	AC	AC	CC	--	AC	AC	AC	AC	AA	AC	AC	AC	AC	CC	AC	AC	CC	AC	AA	AC	AA	AC	AA	CC	AA	AC	AC
LG01	mk3293	254.644	ctg21575	31178	T	TT	GG	TG	TT	TT	TG	TG	GG	GG	TG	TT	GG	GG	TT	TG	TG	TT	TG	TG	GG	GG	TG	TT	TG	TG	--	TG	TG	TG	TG	GG	TG	TG	GG	TG	TT	TG	TT	TG	--	GG	TT	TG	TG
LG01	mk2914	256.532	ctg9263	296183	G	GG	AA	GA	GG	GG	--	GA	AA	AA	GA	GG	AA	AA	GG	GA	GA	GG	GA	GA	AA	AA	--	GG	GA	--	GG	--	GA	GA	--	AA	GA	GA	AA	GA	GG	GA	GG	GA	GG	AA	GG	GA	GA
LG01	mk2915	257.064	ctg9263	296382	T	TT	GG	TG	TT	TT	--	TG	GG	GG	TG	--	GG	GG	TT	TG	TG	TT	TG	TG	GG	TG	TG	TT	TG	--	TT	--	TG	TG	TG	GG	TG	TG	GG	TG	TT	TG	TT	TG	TT	GG	TT	TG	TG
LG01	mk1049	257.753	ctg9725	209740	G	GG	TT	GT	GG	GG	GT	GT	TT	TT	GT	GG	--	TT	GG	--	GT	GG	GT	GT	TT	GT	GT	GG	GT	GT	GG	GT	GT	--	GT	--	GT	GT	TT	GT	GG	GT	GG	GT	GG	TT	GG	GT	GT
LG01	mk1215	259.405	ctg1129	386564	C	CC	AA	CA	CC	CC	CA	CA	AA	--	CA	CC	AA	AA	CC	CA	CA	CC	--	CA	AA	CA	CA	CC	CA	CA	CC	CA	CA	CA	CA	AA	CA	CA	AA	CA	CC	CA	CC	CA	--	AA	CC	CA	CA
LG01	mk1213	259.423	ctg1129	386424	T	TT	CC	TC	TT	TT	TC	TC	CC	--	TC	TT	CC	CC	TT	TC	TC	TT	TT	TC	CC	TC	TC	TT	TC	TC	TT	TC	TC	TC	TC	CC	TC	TC	CC	TC	TT	TC	TT	TC	--	CC	TT	TC	TC
LG01	mk1210	259.897	ctg1129	265777	T	TT	CC	TC	TT	TT	TT	TC	--	CC	TC	TT	CC	CC	TT	TC	TC	TT	TT	TC	CC	TC	TC	TT	TC	TC	TT	TC	TC	TC	TC	--	TC	TC	CC	TC	TT	TC	TT	TC	--	CC	TT	TC	TC
LG01	mk1211	259.899	ctg1129	265900	A	AA	CC	AC	AA	AA	AA	AC	--	CC	AC	AA	CC	CC	AA	AC	AC	AA	AA	AC	CC	AC	AC	AA	AC	AC	AA	AC	AC	AC	AC	--	AC	AC	CC	AC	AA	AC	AA	AC	--	CC	AA	AC	AC
LG01	mk1218	260.819	ctg1129	396060	G	GG	AA	GA	GG	GG	GT	GA	AA	AA	GA	GG	AA	AA	GG	GA	GA	GG	GG	--	AA	GA	GA	GG	GT	GA	GG	GA	--	GA	GA	AA	GA	GA	AA	--	GG	GA	GG	GA	GG	AA	GG	GT	GA
LG01	mk2197	262.125	ctg6749	349814	A	AA	GG	AG	--	AA	AG	--	GG	GG	AG	--	--	GG	--	AG	AG	--	AG	--	GG	AG	AG	AA	GG	AG	AA	AG	AG	AG	--	GG	AG	AG	GG	AG	AA	AG	AA	AG	AA	GG	AA	AG	AG
LG01	mk3071	263.599	ctg3168	174282	G	GG	AA	GA	--	GG	GA	GA	AA	AA	GA	GG	AA	AA	GG	GA	GA	GG	--	GA	AA	GA	GA	GG	GA	GA	GG	GA	--	GA	--	--	--	GA	AA	GA	--	GA	GG	GA	GG	AA	GG	GA	GA
LG01	mk3725	265.266	ctg8882	158369	A	AA	GG	AG	--	AA	AG	AG	GG	GG	AG	--	GG	GG	AA	AG	AG	AA	AG	AG	GG	GG	AG	AA	AG	AG	AA	AG	GG	--	--	--	--	AG	GG	AG	AA	AG	--	AG	AA	GG	--	AG	AG
LG01	mk397	266.325	ctg908	309858	T	TT	GG	TG	TT	TT	TG	TG	GG	GG	TG	--	GG	GG	TT	TG	TG	TT	TG	TG	GG	GG	TG	TT	TG	TG	TT	TG	TG	GG	TG	GG	TG	TG	GG	TG	TT	TG	TT	TG	TT	GG	TT	--	TG
LG01	mk2525	267.293	ctg6656	74570	G	GG	TT	--	--	GG	--	GT	--	TT	GT	--	--	TT	GG	--	GT	GG	GT	GT	TT	TT	GT	GG	GT	GT	GG	GT	GT	--	--	TT	--	GT	TT	GT	GG	GT	--	GT	GG	TT	GG	GT	GT
LG01	mk2788	268.322	ctg263	570614	T	TT	GG	TG	TT	TT	TG	TG	GG	GG	TG	TT	GG	GG	--	TG	TG	TT	TG	TG	GG	GG	TG	TT	TG	TG	TT	TG	TG	TG	GG	GG	TG	TG	GG	TG	TT	TG	TT	TG	TT	GG	TT	TG	TG
LG01	mk894	268.738	ctg3921	291022	A	AA	CC	AC	--	AA	AC	--	CC	CC	AC	--	CC	CC	--	AC	AC	AA	AC	AC	CC	CC	AC	AA	AC	AC	AA	AC	AC	AC	CC	CC	AC	AC	CC	AC	AA	AC	AA	AC	AA	CC	AA	AC	AC
LG01	mk2790	269.136	ctg263	570756	T	TT	CC	TC	TT	TT	TC	TC	CC	CC	TC	TT	CC	CC	TT	TC	TC	TT	TC	TC	CC	CC	TC	TT	TC	TC	TT	TC	TC	TC	CC	CC	TC	TC	CC	TC	TT	TC	TT	TC	TT	CC	TT	TC	TC
LG01	mk2445	269.156	ctg20252	39794	T	TT	CC	TC	TT	TT	TC	TC	CC	CC	TC	TT	CC	CC	TT	TC	TC	TT	TC	TC	CC	CC	TC	TT	TC	TC	TT	TC	TC	--	CC	CC	TC	TC	CC	TC	TT	TC	TT	TC	TT	CC	TT	TC	TC
LG01	mk2267	270.716	ctg21447	9598	A	AA	GG	AG	AA	AA	AG	AG	GG	GG	AG	AA	GG	--	AA	AG	AG	AA	--	AG	GG	GG	AG	AA	AG	AG	AA	AG	--	AG	AG	GG	AG	--	GG	AG	AA	AG	AA	AG	AA	GG	AA	AG	AG
LG01	mk2265	270.724	ctg21447	9376	G	GG	TT	GT	GG	GG	GT	GT	TT	TT	GT	GG	TT	--	GG	GT	GT	GG	--	GT	TT	TT	GT	GG	GT	GT	GG	GT	--	GT	GT	TT	GT	--	TT	GT	GG	GT	GG	GT	GG	TT	GG	GT	GT
LG01	mk2266	270.927	ctg21447	9510	G	GG	TT	GT	GG	GG	GT	GT	TT	TT	GT	GG	TT	--	GG	GT	GT	GG	--	GT	TT	TT	GT	GG	GT	GT	GG	GT	--	GT	GT	TT	GT	--	TT	GT	GG	GT	GG	GT	GG	TT	GG	GT	GT
LG01	mk550	271.581	ctg3512	30866	A	AA	TT	AT	AA	AA	AT	--	TT	TT	AT	AA	TT	TT	AA	AT	AT	AA	AT	AT	TT	TT	AT	AA	AT	--	AA	AT	AT	AT	AT	TT	AT	AT	TT	AT	AA	AT	AA	AT	AA	TT	AA	AT	AT
LG01	mk2766	272.308	ctg6061	198719	T	TT	GG	TG	--	TT	TG	TG	--	--	TG	TT	GG	GG	TT	TG	TG	TT	TG	TG	GG	GG	TG	TT	TG	TG	TT	TG	TG	TG	--	GG	TG	TG	GG	TG	TT	TG	TT	TG	TT	GG	TT	TG	--
LG01	mk287	272.751	ctg2505	243395	G	GG	AA	GA	GG	--	GA	GA	AA	--	GA	--	AA	AA	GG	GA	GA	GG	GA	GA	AA	AA	GA	GG	GA	GA	GG	GA	--	--	--	--	--	--	--	GA	--	--	--	--	GG	--	GG	--	GA
LG01	mk4079	273.36	ctg9891	168565	G	GG	AA	GA	GG	GG	--	GA	AA	AA	GA	GG	AA	AA	GG	GA	GA	GG	GA	GA	AA	AA	GA	GG	GA	GA	GG	GA	--	GA	GA	AA	GA	--	AA	GA	GG	GA	--	GA	GG	AA	GG	--	GA
LG01	mk3295	273.794	ctg22474	15067	T	TT	AA	TA	TT	TT	TA	TA	--	AA	TA	TT	AA	AA	TT	TA	TA	TT	TA	--	AA	AA	TA	TT	TA	TA	TT	TA	--	TA	TA	AA	TA	TA	AA	TA	TT	TA	TT	TA	TT	--	TT	TA	TA
LG01	mk3151	274.229	ctg3266	78178	A	AA	GG	AG	AA	AA	AG	AG	GG	GG	AG	--	GG	GG	AA	AG	AG	AA	AG	AG	GG	GG	AG	AA	AG	AG	AA	AG	AG	--	--	--	AG	--	GG	AG	AA	AG	AA	AG	AA	GG	--	AG	AG
LG01	mk3828	274.954	ctg685	745388	C	CC	TT	CT	CC	CC	CT	CT	TT	TT	CT	CC	TT	TT	CC	CT	CT	CC	CT	CT	TT	--	CT	CC	CT	CT	CC	CT	--	CT	CT	--	CT	--	TT	--	CC	CT	--	CT	CC	TT	CT	--	CT
LG01	mk2438	276.947	ctg17554	25469	A	AA	GG	AG	AA	AA	AG	--	GG	GG	AG	--	GG	AG	AA	AG	AG	--	AG	AG	GG	GG	AG	AG	AG	AG	AA	--	AG	--	AG	--	--	--	GG	AG	--	--	AA	AG	--	GG	--	AG	AG
LG01	mk2436	277.013	ctg17554	25243	G	GG	AA	GA	GG	GG	GA	--	AA	AA	GA	--	AA	--	GG	GA	GA	--	GA	GA	AA	AA	GA	GA	GA	GA	GG	--	GA	--	GA	--	--	--	AA	GA	GG	--	GG	GA	--	AA	--	GA	GA
LG01	mk2573	279.578	ctg11457	332494	T	TT	CC	TC	TT	TT	TC	TC	CC	CC	TC	--	CC	CC	TT	TC	TC	TT	TC	--	CC	CC	TC	TT	TC	TC	TT	TC	TC	TC	--	CC	CC	TC	CC	TC	TT	TC	TT	TC	TT	CC	TT	TC	--
LG01	mk4384	280.878	ctg87930	10720	C	CC	TT	CT	CC	CC	CT	CT	TT	TT	CT	--	--	TT	CC	CT	CT	CC	CT	CT	TT	TT	CT	CC	CT	CT	CC	CT	CT	--	CT	--	--	CT	--	CT	CC	CT	CC	CT	CC	TT	--	CT	--
LG01	mk4386	280.884	ctg87930	10884	G	GG	AA	GA	GG	GG	GA	--	AA	AA	GA	--	--	--	GG	GA	GA	GG	GA	GA	AA	AA	GA	GG	GA	GA	GG	GA	GA	--	GA	--	--	GA	--	GA	GG	GA	GG	GA	GG	AA	GG	GA	GA
LG01	mk4387	280.919	ctg87930	10891	G	GG	AA	GA	GG	GG	GA	--	AA	AA	GA	--	--	--	GG	GA	GA	GG	GA	GA	AA	AA	GA	GG	GA	GA	GG	GA	GA	--	GA	--	--	GA	--	GA	GG	GA	GG	GA	GG	AA	GG	GA	GA
LG01	mk3556	282.52	ctg879	53326	G	GG	TT	TT	--	GG	GT	GT	TT	TT	GT	--	TT	TT	GG	GT	GT	GG	GT	GT	TT	TT	GT	GG	GT	GT	GG	GT	GT	GT	GT	--	GT	GT	TT	GT	GG	GT	GG	GT	GG	TT	GG	GT	GT
LG01	mk2240	283.809	ctg3950	91288	G	GG	AA	GA	--	--	GA	GA	AA	AA	GA	--	AA	AA	GG	GA	GA	GG	GA	GA	AA	AA	--	GG	GA	GA	GG	GA	GA	GA	GA	--	--	GA	--	GA	GG	GA	GG	GA	GG	AA	GG	GA	--
LG01	mk2238	283.819	ctg3950	91181	C	CC	TT	CT	--	--	CT	CT	TT	TT	CT	--	TT	--	CC	CT	CT	CC	CT	CT	TT	TT	CT	CC	CT	CT	CC	CT	CT	CT	CT	--	--	--	TT	CT	CC	CT	CC	CT	CC	TT	CC	CT	--
LG01	mk2415	284.303	ctg3654	227175	T	TT	CC	TC	TT	TT	TC	TC	CC	CC	TC	TT	CC	CC	TT	TC	TC	TT	TC	TC	CC	CC	TC	TT	TC	TC	TT	TC	TC	TC	TC	CC	--	--	CC	TC	TT	TC	TT	TC	TT	--	TT	TC	TC
LG01	mk3677	284.429	ctg7281	154629	A	AA	GG	AG	AA	AA	AG	AG	GG	GG	AG	AA	GG	GG	--	AG	AG	--	AG	AG	GG	GG	AG	AA	AG	AG	AA	AG	--	AG	AG	--	--	--	GG	AG	--	AG	AA	AG	AA	GG	AA	AG	--
LG01	mk4308	285.154	ctg5497	57007	C	CC	GG	--	CC	CC	CG	CG	GG	GG	CG	--	--	GG	CG	CG	CG	CC	CG	CG	GG	GG	--	CC	CG	--	CC	CG	--	--	--	--	--	--	--	CG	CC	CG	CC	CG	CC	GG	CC	CG	CG
LG01	mk3660	287.026	ctg2581	183589	G	GG	AA	GA	GG	GG	GA	GA	AA	AA	GA	--	AA	AA	GA	GA	GA	--	GA	GA	AA	AA	GA	GG	GA	GA	--	GA	GA	GA	--	AA	GA	AA	AA	GA	GG	GA	--	AA	GG	AA	GG	GA	GA
LG01	mk3659	287.028	ctg2581	183524	T	TT	CC	TC	TT	TT	TC	TC	CC	CC	TC	--	CC	CC	TC	TC	TC	--	TC	TC	CC	CC	TC	TT	--	TC	--	TC	TC	TC	--	CC	TC	CC	CC	TC	TT	TC	--	CC	TT	CC	TT	TC	TC
LG01	mk3238	289.333	ctg4772	1414	G	GG	TT	GT	GG	GG	GT	--	TT	TT	GT	GG	TT	TT	GG	GT	GT	GG	GT	GT	TT	TT	GT	GG	--	GT	GG	GT	GT	GT	GT	--	GT	--	TT	GT	GG	GT	GG	--	GG	TT	GG	GT	GT
LG01	mk3346	289.48	ctg8074	299766	T	TT	GG	TG	TT	TT	TG	TG	--	GG	TG	TT	GG	GG	TT	TG	TG	TT	TG	TG	GG	GG	TG	TT	TG	TG	TT	TG	TG	TG	TG	GG	TG	TG	--	TG	TT	TG	TT	TG	TT	GG	TT	TG	TG
LG01	mk3240	289.992	ctg4772	1482	A	AA	GG	--	AA	AA	AG	--	GG	GG	AG	AA	GG	GG	AA	AG	AG	AA	AG	AG	GG	GG	AG	AA	--	AG	AA	AG	AG	AG	AG	--	AG	AG	GG	AG	AA	AG	AA	--	AA	GG	AA	AG	--
LG01	mk3239	290.47	ctg4772	1425	T	TT	CC	TC	TT	TT	TC	--	CC	CC	TC	TT	CC	CC	TT	TC	TC	TT	TC	TC	CC	CC	TC	TT	--	TC	TT	TC	TC	TC	TC	--	TC	TC	CC	TC	TT	TC	TT	--	TT	CC	TT	TC	TC
LG01	mk3537	291.328	ctg12478	23642	C	CC	AA	CA	CC	CC	CA	CA	AA	AA	--	CC	AA	AA	CC	CA	CA	CC	CA	AA	AA	--	CA	CC	CA	CA	CC	CA	--	CA	CA	AA	CA	--	AA	CA	CC	CA	CC	--	CC	AA	CC	CA	CA
LG01	mk1642	292.896	ctg835	381779	T	TT	AA	TA	--	TT	--	TA	AA	AA	TA	TT	AA	AA	TT	TA	TA	--	TA	--	--	--	TA	TT	TA	TA	TT	--	TA	TA	TA	AA	TA	TA	--	TA	TT	TA	TT	TT	--	AA	TT	TA	TA
LG01	mk3023	295.553	ctg5667	8980	A	AA	GG	AG	--	AA	AG	--	GG	GG	AG	AA	GG	GG	--	AG	AG	AA	AG	AG	GG	GG	AG	--	AG	AG	--	--	AG	AG	AG	--	--	AG	--	AG	AA	AG	AA	AG	--	GG	AA	AG	AG
LG01	mk2320	297.51	ctg952	286356	T	TT	GG	TG	TT	TT	TG	--	--	GG	--	--	--	GG	--	TG	TG	TT	TG	TG	GG	GG	TG	TT	TG	TG	TT	GG	TG	TG	--	GG	--	TG	--	TG	TT	--	TT	TG	TT	GG	--	TG	TG
LG01	mk3728	298.534	ctg8882	165297	G	GG	AA	GA	GG	GG	GA	GA	--	AA	GA	GG	AA	AA	GG	GA	GA	GG	GA	GA	AA	AA	GA	GG	GA	GA	GG	GA	GA	GA	GA	AA	GA	GA	--	GA	GG	GA	GG	GA	GG	AA	GG	GA	GA
LG01	mk1173	298.69	ctg4628	75741	T	TT	CC	TC	TT	TT	TC	TC	CC	CC	TC	--	--	CC	TT	TC	--	TT	TC	TC	CC	CC	TC	TT	TC	--	--	TC	TC	--	--	--	TC	TC	CC	TC	TT	TC	TT	TC	TT	CC	TT	TC	TC
LG01	mk960	299.068	ctg25828	407	C	CC	TT	CT	CC	CC	CT	CT	TT	TT	CT	CC	TT	--	CC	CT	CT	CC	CT	CT	TT	TT	CT	CC	--	CT	CC	CT	CT	CT	CT	TT	--	CT	TT	CT	CC	--	--	CT	CC	TT	CC	CT	CT
LG01	mk110	299.445	ctg8701	271574	A	AA	TT	AT	AA	AA	AT	AT	TT	TT	AT	AA	TT	TT	AA	AT	AT	--	AT	AT	TT	TT	AT	AA	AA	AT	AA	AT	AT	AT	AT	--	AT	AT	TT	AT	AA	AT	AA	AT	AA	TT	AA	AT	AT
LG01	mk728	300.453	ctg5317	33344	G	GG	AA	GA	GG	GG	GA	GA	AA	AA	GA	GG	--	--	GG	GA	GA	--	GA	GA	AA	AA	GA	GG	GG	GA	GG	GA	GA	GA	GA	--	--	GA	--	GA	GG	GA	GG	GA	--	AA	GG	GA	GA
LG01	mk729	300.544	ctg5317	33444	A	AA	CC	AC	AA	AA	AC	AC	CC	CC	AC	AA	--	--	AA	AC	AC	--	AC	AC	CC	CC	AC	--	AA	AC	AA	AC	AC	AC	AC	--	--	AC	--	AC	AA	AC	AA	AC	--	CC	AA	AC	AC
LG01	mk418	301.181	ctg25294	14169	G	GG	AA	GA	GG	GG	GA	--	AA	AA	GA	GG	--	AA	GG	--	GA	--	GA	GA	AA	AA	GA	GG	GG	GA	GG	GA	GA	GA	GA	AA	GG	GA	AA	GA	GG	--	GG	GA	GG	AA	GG	GA	GA
LG01	mk2559	302.307	ctg3557	542448	G	GG	CC	GC	GG	GG	GC	GC	CC	CC	GC	GG	CC	CC	GG	GC	GC	GG	GC	GC	CC	CC	GC	GG	GC	GC	GG	GC	GC	GC	GC	CC	GC	GC	CC	GC	GG	GC	GG	GC	GG	CC	GG	GC	GC
LG01	mk1951	302.818	ctg5044	112061	G	GG	CC	GC	GG	GG	GC	GC	CC	CC	GC	GG	CC	CC	GG	GC	GC	--	GC	GC	CC	CC	GC	GG	GC	GC	GG	GC	--	GC	--	--	GC	GC	CC	GC	--	GC	--	GC	GG	CC	GG	GC	GC
LG01	mk3772	303.292	ctg4183	143768	T	TT	AA	TA	TT	TT	TA	TA	AA	AA	TA	--	AA	AA	TT	TA	TA	TT	TA	TA	AA	AA	TA	TT	TA	TA	TT	TA	TA	--	TA	AA	TA	TA	AA	TA	TT	TA	TT	TA	--	AA	TT	TA	TA
LG01	mk4164	304.284	ctg10293	81431	T	TT	CC	TC	TT	TT	TC	TC	CC	CC	TC	TT	CC	CC	TT	TC	TC	TT	TC	TC	CC	CC	TC	TT	TC	TC	TT	TC	TC	TC	TC	CC	TC	TC	CC	TC	TT	TC	TT	TC	TT	CC	TT	TC	TC
LG01	mk3243	305.423	ctg4772	279556	T	TT	CC	TC	TT	TT	--	--	CC	CC	TC	--	--	CC	TT	TC	TC	TT	TC	TC	--	CC	TC	TT	TC	TC	TT	TC	--	TC	--	CC	--	TC	CC	TC	TT	TC	TT	TC	--	CC	--	TC	TC
LG01	mk3883	306.214	ctg2587	16859	G	GG	AA	GA	--	GG	GA	--	AA	AA	GA	GG	AA	AA	--	GA	GA	GG	GA	--	--	AA	GA	GG	GA	GA	GG	GA	GA	GA	GA	AA	GA	GA	AA	GA	GG	GA	GG	GA	GG	AA	GG	GA	GA
LG01	mk4312	306.981	ctg5497	151577	C	CC	AA	--	CC	CC	CA	CA	AA	--	CA	--	--	AA	CC	CA	CA	CC	CA	CA	AA	AA	CA	CC	CA	CA	CC	CA	CA	--	--	AA	--	CA	AA	CA	CC	CA	CC	CA	CC	AA	CC	CA	CA
LG01	mk2304	307.242	ctg16748	43894	G	GG	CC	GC	GG	GG	GC	GC	CC	CC	GC	GG	CC	CC	GG	GC	GC	GG	GC	--	CC	CC	GC	GG	GC	GC	GG	GC	--	--	GC	CC	GC	--	CC	GC	--	GC	GG	--	GG	CC	GG	--	--
LG01	mk1080	308.662	ctg4326	126705	T	TT	CC	TC	TT	TT	TC	TC	CC	CC	TC	TT	CC	CC	TT	TC	TC	TT	TC	TC	CC	CC	TC	TT	--	TC	TT	--	TC	--	TC	--	TC	--	CC	TC	TT	TC	TT	TC	TT	CC	TT	TC	TC
LG01	mk1110	311.528	ctg928	134413	A	AA	CC	AC	AC	AA	AC	AC	--	CC	AC	AA	CC	CC	AA	AC	AC	AA	AC	AC	CC	CC	AC	AA	AC	AC	AC	AC	AC	AC	AC	--	AC	AC	--	--	AA	AC	AA	AC	--	CC	AA	AC	AC
LG01	mk307	313.078	ctg4005	251045	G	GG	AA	GA	GG	GG	AA	GA	--	AA	GA	GG	--	AA	--	GA	GA	GG	GA	GA	AA	AA	GA	GG	GA	GA	--	GA	GA	GA	GA	AA	GA	GA	AA	GA	GG	GA	GG	--	GG	AA	GG	GA	GA
LG01	mk4306	315.234	ctg5497	34402	C	CC	GG	CG	--	CC	CG	CG	CG	GG	CG	--	GG	GG	CC	CG	CG	CC	CG	--	GG	GG	GG	CC	CG	CG	--	CG	CG	--	--	GG	--	CG	--	CG	--	CG	CC	CG	CC	GG	CC	CG	CG
LG01	mk3743	316.142	ctg37712	20557	C	CC	AA	CA	CC	CC	CA	CA	AA	AA	CA	CC	AA	AA	CC	CA	CA	CC	CA	CA	AA	AA	CA	CC	CA	CA	CC	CA	--	CA	CA	AA	CA	CA	AA	CA	CC	CA	CC	CA	CC	AA	CC	CA	CA
LG01	mk2250	317.324	ctg3950	490569	T	TT	CC	TC	--	TT	TC	TC	CC	CC	TC	TT	CC	CC	TT	TC	TC	TT	CC	TC	CC	CC	TC	TT	TC	TC	TT	TC	TC	TC	TC	CC	TC	TC	CC	CC	TT	TC	TT	TC	--	CC	TT	TC	TC
LG01	mk1949	318.837	ctg5044	104917	C	CC	TT	CT	CC	CC	CT	CT	TT	TT	CT	CC	TT	TT	CC	CT	CT	CC	CT	CT	TT	TT	CT	CC	CT	CT	--	CT	CT	CT	CT	TT	--	CT	TT	CT	CC	CT	CC	CT	CC	TT	CC	CT	CT
LG01	mk3693	318.962	ctg21081	61922	A	AA	GG	AG	AA	AA	AG	AG	GG	GG	AG	--	--	GG	--	AG	AG	AA	AG	--	GG	GG	AG	AA	AG	AG	AA	--	AG	AG	--	--	--	AG	GG	AG	AA	AG	AA	AG	AA	GG	AA	AG	AG
LG01	mk2302	319.186	ctg9252	295921	T	TT	GG	TG	TT	--	TG	TG	GG	GG	TG	--	--	GG	TT	TG	TG	TT	TG	TG	GG	GG	TG	TT	TG	TG	TT	TG	TG	TG	TG	--	TG	--	GG	TG	TT	TG	TT	TG	TT	GG	TT	TG	TG
LG01	mk2057	319.953	ctg44012	21786	A	AA	CC	AC	AA	AA	AC	--	CC	CC	AC	AA	CC	CC	AA	AC	AC	AA	AC	AC	CC	CC	AC	AA	AC	AC	AA	AC	--	AC	AC	CC	AC	AC	CC	AC	AA	--	AA	AC	AA	CC	AA	AC	AC
LG01	mk1138	320.479	ctg4027	85685	T	TT	CC	TC	--	TT	TC	TC	CC	CC	TC	TT	CC	CC	TT	TC	TC	TT	TC	--	CC	CC	TC	TT	--	TC	TT	TC	TC	TC	TC	CC	TC	TC	CC	TC	--	--	TT	TC	TT	CC	TT	TC	TC
LG01	mk434	321.432	ctg9311	54203	G	GG	TT	GT	GG	GG	GT	GT	TT	TT	GT	GG	TT	TT	GG	GT	GT	GG	GT	GT	TT	TT	GT	GG	GT	GT	GG	GT	--	GT	--	--	GT	--	--	GT	GG	GT	GG	GT	GG	TT	GG	GT	GT
LG01	mk518	322.417	ctg7711	195345	G	GG	CC	GC	GG	GG	GC	GC	CC	CC	GC	GG	CC	CC	GG	GC	GC	GG	GC	GC	CC	CC	GC	GG	GC	GC	GG	GC	GC	GC	GC	--	GC	--	CC	GC	--	--	GG	GC	GG	CC	GG	GC	--
LG01	mk4276	323.918	ctg3696	496429	T	TT	GG	TG	TT	TT	TG	--	GG	GG	TG	TT	GG	GG	TT	TG	TG	TT	TG	TG	GG	GG	TG	TT	TG	TG	TT	TG	--	TG	TG	--	TG	--	GG	TG	TT	--	TT	TG	TT	GG	TT	TG	TG
LG01	mk4066	325.479	ctg5291	30728	T	TT	CC	TC	--	--	TC	TC	--	--	TC	TT	CC	CC	TT	TC	TC	--	TC	TC	CC	TC	TC	TT	TC	TC	TT	TC	TC	TC	TC	CC	TC	TC	CC	TC	TT	TC	--	CC	TT	CC	TT	TC	TC
LG01	mk2506	327.166	ctg1656	400178	T	TT	GG	TG	TT	TT	TG	TG	GG	GG	--	TT	GG	GG	TT	TG	TG	TT	TG	TG	GG	GG	TG	TT	TG	TG	TT	TG	TG	TG	TG	GG	TG	TG	GG	--	TT	TG	TT	--	TT	GG	TT	TG	TG
LG01	mk4414	327.764	ctg7200	120623	T	TT	CC	TC	TT	TT	TC	TC	CC	CC	TC	--	--	CC	--	TC	TC	--	TC	TC	CC	CC	TC	TT	TC	TC	TT	TC	--	--	--	CC	TC	TC	CC	TC	TT	TC	TT	CC	TT	CC	TT	TC	TC
LG01	mk4106	327.908	ctg3892	427670	A	AA	CC	AC	AA	AA	AC	AC	CC	CC	AC	--	CC	CC	AA	AC	AC	--	AC	AC	CC	--	AC	AA	AC	AC	AA	AC	CC	--	--	--	AC	AC	CC	AC	AA	AC	AA	CC	AA	CC	--	AC	AC
LG01	mk4105	327.973	ctg3892	427538	T	TT	CC	TC	TT	TT	TC	TC	CC	CC	TC	--	CC	CC	TT	TC	TC	--	TC	TC	CC	CC	TC	TT	TC	TC	TT	TC	CC	--	--	--	TC	TC	CC	--	TT	TC	TT	CC	TT	CC	--	TC	TC
LG01	mk3146	328.007	ctg3170	59327	A	AA	GG	AG	--	AA	AG	AG	GG	GG	AG	--	GG	GG	AA	AG	AG	AA	AG	--	GG	GG	AG	AA	AG	AG	AA	AG	--	AA	AG	--	AG	AG	GG	AG	AA	AG	AA	GG	AA	GG	AA	AG	AG
LG01	mk3256	329.197	ctg5572	62888	A	AA	GG	AG	AA	AA	AG	AG	GG	GG	AG	AA	GG	GG	AA	AG	AG	AA	AG	AG	GG	GG	AG	AA	AG	AG	AA	AG	--	--	AG	GG	--	AG	GG	AG	AA	AG	AA	AG	AA	GG	AA	AG	AG
LG01	mk1641	329.352	ctg835	374297	T	TT	CC	TC	TT	TT	TC	TC	CC	CC	TC	TT	CC	CC	TT	TC	TC	TT	TC	TC	CC	CC	TC	TT	TC	TC	TT	TC	--	TC	TC	CC	CC	--	CC	TC	TT	TC	TT	TC	TT	CC	TT	TC	TC
LG01	mk4313	331.51	ctg5497	264856	A	AA	TT	--	AT	AA	AT	AT	TT	TT	AT	--	TT	TT	AA	AT	AT	AA	AT	AT	TT	TT	AT	AA	AT	AT	AA	AT	TT	AT	AT	TT	--	AT	TT	AT	AA	AT	AA	AT	AA	TT	AA	AT	AT
LG01	mk964	333.995	ctg85497	1500	A	AA	GG	AG	--	AA	AG	AG	GG	GG	AG	--	GG	GG	AA	AG	AG	AA	AG	AG	GG	GG	AG	AA	AG	AG	AA	AG	--	--	--	--	--	--	GG	--	--	--	AA	AG	AA	GG	AA	AG	AG
LG01	mk905	335.689	ctg10221	51831	A	AA	GG	GG	--	--	AG	AG	GG	GG	AG	--	GG	GG	--	--	AG	AA	AG	AG	GG	GG	--	AA	AG	AG	AA	AG	GG	AG	--	GG	AG	AG	GG	GG	AA	AG	AA	AG	--	GG	AA	AG	AG
LG01	mk2582	337.311	ctg82027	9157	G	GG	CC	CC	GG	GG	GC	GC	CC	CC	GC	GG	CC	CC	--	GC	GC	GG	GC	--	CC	GC	GC	GG	GC	GC	GG	GC	CC	GC	GC	CC	--	--	CC	GC	--	GC	--	GC	GG	CC	--	GC	GC
LG01	mk3655	339.313	ctg2581	47035	A	AA	CC	CC	AA	--	AC	AC	CC	CC	AC	--	CC	CC	AA	AC	AC	AA	AC	AC	CC	CC	AC	AA	AC	AC	AA	AC	AC	AC	--	CC	--	CC	CC	AC	AA	AC	AA	AC	AA	CC	--	AC	AC
LG01	mk3301	341.969	ctg1174	88456	A	AA	TT	AT	AA	AA	AT	AT	TT	TT	AT	AA	TT	TT	AA	AT	TT	AA	AT	AT	TT	TT	AT	AA	AT	AT	AA	AT	AT	AT	AT	TT	AT	AT	--	AT	AA	AT	AA	AT	AA	TT	AA	AT	AT
LG01	mk4074	343.771	ctg9891	121830	G	GG	AA	GA	GG	GG	GA	--	AA	AA	GA	--	AA	AA	GG	GA	AA	GG	GA	GA	AA	AA	GA	GG	GA	GA	GG	GA	--	--	--	AA	--	--	AA	GA	--	GA	GG	GA	GG	AA	GG	GA	GA
LG01	mk3590	345.255	ctg6880	37127	A	AA	CC	AC	AA	--	AC	AC	CC	CC	AC	--	CC	CC	--	AA	CC	AA	AC	AC	CC	CC	AC	--	AC	AC	--	AC	AC	AC	AC	CC	--	AC	CC	AC	AA	AC	AA	AC	--	CC	--	AC	AC
LG01	mk804	349.542	ctg3119	176902	A	AA	GG	GG	AA	AA	AG	AG	GG	GG	GG	AA	GG	GG	AA	AG	AG	AA	AG	AG	GG	GG	AG	AA	GG	AG	AA	AG	AG	AG	AG	GG	AG	AG	GG	AG	AA	AG	AA	GG	--	GG	AA	AG	AG
LG01	mk1528	352.378	ctg3935	449765	G	GG	AA	AA	GG	GG	GA	GA	--	AA	GA	GG	AA	AA	--	GA	GA	GG	GA	GA	AA	AA	GA	GG	--	GA	GG	GA	GA	GA	GA	AA	GA	GA	AA	GA	GG	GA	GG	GA	--	AA	GG	GA	GA
LG01	mk1529	352.386	ctg3935	449791	A	AA	TT	TT	AA	AA	AT	AT	--	TT	AT	AA	TT	TT	--	AT	AT	AA	AT	AT	TT	TT	AT	AA	--	AT	AA	AT	AT	AT	AT	TT	AT	AT	TT	AT	AA	AT	AA	AT	AA	TT	AA	AT	AT
LG01	mk1530	352.397	ctg3935	449974	T	TT	CC	CC	TT	TT	TC	TC	--	CC	TC	TT	CC	CC	--	TC	TC	TT	TC	TC	CC	CC	TC	TT	--	TC	TT	TC	TC	TC	TC	CC	TC	TC	CC	TC	TT	TC	TT	TC	TT	CC	TT	TC	TC
LG01	mk783	353.416	ctg3818	335702	G	GG	AA	AA	GG	GG	GA	GA	AA	AA	GA	--	AA	AA	GG	GA	GA	GG	GA	GA	AA	AA	GA	GG	GA	GA	GG	--	--	--	--	--	--	--	AA	GA	GG	GA	GG	--	GG	AA	GG	--	GA
LG01	mk3722	354.523	ctg8882	63290	C	CC	TT	CT	CC	CC	CT	CT	TT	TT	CT	CC	TT	TT	CC	CT	CT	CC	CT	CT	TT	TT	CT	CC	CT	CT	CC	CT	CT	CT	--	--	--	--	--	CT	CC	CT	CC	CT	CC	TT	CC	CC	CT
LG01	mk3721	354.532	ctg8882	63282	C	CC	TT	CT	CC	CC	CT	CT	TT	TT	CT	CC	TT	TT	CC	CT	CT	CC	CT	CT	TT	TT	CT	CC	CT	CT	CC	CT	CT	CT	--	--	--	--	--	CT	CC	CT	CC	CT	CC	TT	CC	CC	CT
LG01	mk3044	355.98	ctg30574	68732	T	TT	GG	TG	TT	TT	TG	TG	GG	GG	TG	TT	GG	GG	TT	TG	TG	TT	TG	TG	GG	TG	TG	TT	TG	TG	TT	TG	TG	TG	TG	--	TG	TG	--	TG	TT	TG	--	TG	TT	GG	TT	--	TG
LG01	mk3043	356.061	ctg30574	68663	A	AA	GG	AG	AA	AA	AG	AG	GG	GG	AG	AA	GG	GG	AA	AG	AG	AA	--	AG	GG	AG	AG	AA	AG	AG	AA	AG	AG	AG	AG	--	AG	AG	--	--	--	AG	--	AG	AA	GG	AA	--	AG
LG01	mk364	356.96	ctg7107	72404	T	TT	GG	TG	--	TT	TG	TG	--	GG	TG	TT	GG	GG	TT	TG	TG	TT	TG	--	GG	TG	TG	TT	TG	TG	TT	TG	TG	TG	TG	--	TG	TG	GG	TG	TT	TG	TT	--	TT	GG	TT	TG	TG
LG01	mk4098	357.561	ctg3793	43632	C	CC	TT	CT	CC	CC	CT	CT	TT	TT	CT	--	TT	TT	CC	CT	CT	CC	CT	CC	TT	CT	CT	CC	CT	CT	CC	CT	--	CT	--	--	--	--	TT	CT	CC	CT	CC	CT	CC	--	CC	CT	CT
LG01	mk146	357.892	ctg2002	307363	G	GG	CC	GC	GG	GG	GC	GC	CC	CC	GC	GG	CC	CC	GG	GC	GC	GG	GC	GC	CC	GC	GC	GG	GC	GC	GG	GC	GC	GC	--	CC	GC	GC	CC	GC	GG	GC	GG	GC	GG	CC	GG	GC	GC
LG01	mk1111	358.448	ctg928	189784	G	GG	TT	GT	--	GG	GT	--	TT	TT	GT	GG	TT	TT	GG	GT	GT	GG	--	TT	TT	--	GT	GG	GT	GT	GG	GT	--	GT	GT	TT	GT	GT	--	GT	--	GT	--	--	GG	--	GG	GT	GT
LG01	mk1109	358.962	ctg928	133049	T	TT	CC	TC	TT	TT	TC	--	CC	CC	TC	TT	CC	CC	TT	TC	--	TT	TC	--	CC	CC	TC	TT	TC	TC	TT	TC	--	TC	--	--	TC	--	CC	TC	TT	TC	TT	TC	TT	CC	--	TC	TC
LG01	mk2414	360.601	ctg3654	89564	G	GG	TT	GT	GG	GG	GT	GT	TT	TT	GT	--	--	TT	GG	GT	GT	GG	GT	GT	TT	TT	GT	--	GT	GT	GG	GT	GT	--	GT	TT	--	GT	TT	GT	GG	GT	GG	GT	GG	TT	GG	GT	GT
LG01	mk4415	361.54	ctg7200	137705	T	TT	CC	TC	TT	TT	TC	TC	CC	CC	TC	--	CC	CC	TT	TC	TC	TT	TC	TC	CC	CC	TC	TT	TC	TC	TT	TC	--	--	--	--	--	--	CC	TC	TT	TC	TT	TC	TT	--	TT	TC	TC
LG01	mk3406	362.69	ctg44242	42714	T	TT	CC	TC	TT	TT	TC	TC	--	CC	TC	--	--	CC	TT	TC	TC	TT	TC	TC	CC	CC	TC	TT	TC	TC	TT	TC	--	--	TC	CC	--	TC	CC	TC	TT	TC	TT	--	TT	CC	TT	TC	TC
LG01	mk2176	363.454	ctg10342	67268	A	AA	CC	AC	AA	AA	AC	AC	CC	CC	AC	AA	CC	CC	AA	AC	AC	AA	AC	AC	CC	CC	AC	AA	AC	AC	AA	AC	--	AC	AC	CC	AC	AC	CC	AC	AA	AC	AA	AC	AA	CC	AA	AC	AC
LG01	mk4406	364.17	ctg3097	39189	A	AA	GG	--	AA	AA	AG	AG	GG	GG	AG	AA	GG	GG	AA	AG	AG	AA	AG	AG	GG	GG	AG	AA	AG	AG	AA	AG	AG	AG	AG	GG	AG	AG	GG	AG	AA	AG	AA	AG	AA	GG	AA	AG	AG
LG01	mk890	364.323	ctg3921	147870	G	GG	AA	AA	GG	GG	GA	GA	AA	AA	GA	GG	AA	AA	GG	GA	GA	GG	GA	GA	AA	AA	GA	GG	GA	GA	GG	GA	--	--	GA	AA	GA	GA	AA	GA	GG	GA	GG	GA	GG	AA	GG	GA	GA
LG01	mk4063	364.905	ctg2391	116782	C	CC	GG	GG	CC	CC	CG	CG	GG	GG	CG	CC	GG	GG	--	CG	CG	CC	CG	CG	GG	GG	CG	CC	CG	CG	CC	CG	CG	CG	CG	GG	CG	CG	GG	CG	CC	CG	CC	CG	CC	GG	CC	CG	CG
LG01	mk823	365.878	ctg6019	120085	A	AA	CC	CC	AA	AA	CC	AC	CC	CC	AC	--	CC	CC	AA	AC	AC	AA	AC	--	CC	CC	AC	AA	AC	AC	AA	AC	AC	AC	--	--	AC	AC	CC	AC	AA	AC	AA	AC	AA	CC	AA	AC	AC
LG01	mk2973	367.082	ctg15765	50132	C	CC	AA	CA	CC	CC	--	CC	AA	AA	CA	CC	AA	AA	CC	--	CA	CC	CA	CA	AA	AA	CA	CC	CA	CA	CC	--	--	CA	CA	AA	CA	CA	AA	CA	CC	CA	CC	CA	CC	--	CC	CA	CA
LG01	mk3778	368.252	ctg8383	41660	G	GG	AA	GA	GG	GG	GA	GG	AA	AA	GA	--	AA	AA	GG	GA	GA	GG	GA	GA	AA	AA	GA	GG	GA	GA	GG	GA	--	GA	GA	AA	GA	--	AA	GA	GG	GA	GG	GA	GG	AA	GG	--	GA
LG01	mk1251	371.416	ctg148069	9541	G	GG	TT	GT	GG	GG	GT	GG	TT	TT	GT	--	TT	TT	GG	GT	GT	GG	GT	GT	TT	TT	GT	GG	GT	GT	GG	--	GT	GT	GT	TT	--	GG	--	GT	GG	--	GG	GT	--	TT	GG	GT	GT
LG01	mk245	375.138	ctg3705	495456	C	CC	AA	CA	--	--	CA	CC	AA	AA	CA	CC	AA	AA	--	CA	CA	CC	CA	CA	AA	CA	CA	CC	CA	CA	CC	--	CA	CA	CA	AA	CA	CA	AA	CA	CC	CA	CC	--	--	AA	CC	CA	CA
LG01	mk3281	376.855	ctg78749	34978	T	GG	TT	TG	GG	GG	TG	GG	TT	TT	TT	GG	TT	TT	GG	TG	TG	GG	TG	TG	TT	TG	TG	GG	TG	TG	GG	TG	TG	TG	TG	TT	TG	--	TT	TG	GG	TG	GG	TG	--	TT	GG	TG	TG
LG01	mk232	377.826	ctg504	157994	A	AA	GG	AG	AA	AA	AG	AA	GG	GG	AG	--	GG	GG	AA	AG	AG	AA	AG	AG	GG	AG	AG	AA	AG	AG	AA	AG	--	--	--	--	--	AG	GG	AG	AA	AG	AA	AG	AA	GG	AA	AG	AG
LG01	mk506	381.911	ctg3407	266870	A	AA	GG	AG	AA	AA	AG	--	GG	GG	AG	AA	GG	GG	AA	AG	AG	AA	AG	AG	GG	GG	AG	AA	AG	AG	AA	AG	--	AG	GG	GG	AG	--	GG	AG	AA	AG	AA	AG	AA	GG	AA	AG	AG
LG01	mk2617	387.405	ctg3258	135117	G	GG	AA	AA	GG	GG	GA	GA	--	AA	GA	--	AA	--	GG	GA	GA	GG	GA	GA	AA	AA	AA	GG	GA	GA	GG	GA	--	--	GA	AA	GA	GA	AA	GA	GG	AA	GG	GA	GG	--	GG	GA	GA
LG01	mk2616	387.564	ctg3258	135070	C	CC	AA	AA	CC	CC	CA	CA	--	AA	CA	--	AA	--	CC	CA	CA	CC	CA	CA	AA	AA	AA	CC	CA	CA	CC	CA	--	--	CA	AA	CA	CA	AA	CA	CC	AA	CC	CA	CC	AA	CC	CA	CA
LG01	mk3007	389.781	ctg167	65311	T	TT	CC	--	TT	TT	TC	TC	CC	CC	TC	--	CC	CC	TT	TC	TC	TT	TC	TC	CC	CC	TC	TT	TC	TC	TT	--	--	--	--	--	TC	TC	CC	TC	TT	--	TT	TC	TT	CC	TT	TC	TC
LG01	mk983	390.992	ctg4417	242581	T	TT	GG	TG	TT	TT	TG	TG	TG	--	TG	TT	GG	GG	TT	TG	TG	TT	TG	TG	GG	GG	TG	TT	TG	TG	TT	TG	TG	TT	TG	--	TG	TG	GG	GG	TT	TG	TT	TG	--	GG	TT	--	TG
LG01	mk3255	392.056	ctg5572	62835	G	GG	AA	GA	GG	GG	GA	GA	AA	AA	GA	GG	AA	AA	GG	GA	GA	GG	GA	GA	AA	AA	GA	GG	GA	GA	GG	GA	--	--	GA	AA	--	GA	AA	GA	GG	GA	GG	GA	GG	AA	GG	GA	GA
LG01	mk29	392.109	ctg2100	762506	A	AA	CC	AC	AA	AA	AC	AC	CC	CC	AC	AA	CC	CC	AA	AC	AC	AA	AC	--	CC	CC	AC	AA	AC	AC	AA	AC	--	AC	AC	CC	AC	AC	CC	AC	AA	AC	AA	AC	AA	CC	AA	AC	AC
LG01	mk993	392.927	ctg11323	106100	T	TT	CC	TC	TT	TT	TC	--	--	CC	TC	TT	CC	CC	TT	TC	TC	TT	TC	CC	CC	CC	TC	TT	TC	TC	TT	TC	TC	TC	TC	CC	--	TC	CC	TC	TT	TC	TT	TC	TT	CC	TT	TC	TC
LG01	mk992	392.958	ctg11323	106049	C	CC	AA	CA	CC	CC	CA	--	--	AA	CA	CC	AA	AA	CC	CA	CA	CC	CA	AA	AA	AA	CA	CC	CA	CA	CC	CA	CA	CA	CA	AA	--	CA	AA	CA	--	CA	CC	CA	CC	AA	CC	CA	CA
LG01	mk4187	395.033	ctg4194	283731	T	TT	CC	TC	TT	TT	TC	TC	CC	CC	TC	TT	CC	CC	TT	TC	TC	TT	TC	--	CC	TC	TC	TT	TC	--	TT	TC	--	TC	TC	--	--	TC	CC	TC	TT	--	TT	TC	TT	CC	--	--	TC
LG01	mk4171	396.008	ctg70906	8850	G	GG	AA	GA	--	GG	GA	--	AA	AA	GA	GG	AA	AA	GG	GA	GA	GG	GA	GA	AA	GA	GA	GG	GA	GA	GG	GA	GA	GA	GA	AA	GA	GA	AA	GA	--	--	GG	GA	--	AA	GG	GA	GA
LG01	mk56	397.976	ctg156881	15934	A	AA	GG	AG	AA	AA	AG	AG	GG	GG	AG	--	GG	GG	AA	AG	AG	AA	AG	AG	GG	GG	AG	AA	AG	AG	AA	AG	AG	--	AG	GG	AG	--	GG	AG	AA	AG	AA	AG	AA	GG	AA	--	AG
LG01	mk3302	398.77	ctg1174	202815	A	AA	GG	AG	AA	AA	AG	AG	GG	GG	AG	AA	GG	GG	AA	AG	AG	AA	AG	AG	GG	GG	AG	AA	AG	AG	AA	AG	AG	AA	GG	GG	AG	--	GG	AG	AA	AG	AA	AG	--	--	AA	AG	AG
LG01	mk2524	400.311	ctg6656	74365	C	CC	AA	--	--	CC	--	CA	--	AA	--	--	AA	AA	CC	--	CA	CC	CA	CA	CA	AA	CA	CC	CA	--	CC	CA	CA	--	--	AA	--	CA	AA	--	CC	CA	--	--	CC	AA	CC	--	CA
LG01	mk4422	402.161	ctg11999	65950	G	GG	AA	GA	--	GG	GA	--	--	AA	GA	GG	AA	AA	GG	GA	GA	GG	GA	GA	--	AA	GA	--	GA	GA	GG	GA	GA	GA	GA	--	GA	GA	--	GG	GG	--	--	GA	--	AA	GG	--	GA
LG01	mk4421	402.166	ctg11999	65882	C	CC	TT	CT	--	CC	CT	--	--	TT	CT	CC	TT	TT	CC	CT	CT	CC	CT	CT	--	TT	CT	--	CT	CT	CC	CT	CT	CT	CT	--	CT	CT	--	CC	CC	--	--	CT	--	TT	CC	--	CT
LG01	mk2319	403.735	ctg952	242207	A	AA	GG	AG	AA	AA	AG	--	GG	GG	AG	AA	GG	GG	AA	AG	AG	AA	AG	AG	GG	GG	AG	AA	AG	AG	AA	AG	AG	AG	AG	GG	AG	AG	GG	--	AA	AG	AA	AG	AA	GG	AA	AG	AG
LG01	mk590	405.087	ctg6314	98593	T	TT	GG	TG	TT	TT	TG	TG	GG	GG	TG	--	GG	GG	TG	TG	TG	TT	TG	TG	GG	GG	TG	TT	TG	TG	TT	TG	TG	TG	TG	GG	TG	TG	GG	TG	TT	TG	TT	TG	TT	GG	TT	TG	TG
LG01	mk589	405.101	ctg6314	98548	G	GG	AA	GA	GG	GG	GA	GA	AA	AA	GA	--	AA	AA	GA	GA	GA	GG	GA	GA	AA	AA	GA	GG	GA	GA	GG	GA	GA	GA	GA	AA	GA	GA	AA	GA	--	GA	GG	GA	GG	AA	GG	GA	GA
LG01	mk591	405.126	ctg6314	98631	C	CC	AA	CA	CC	CC	CA	CA	AA	AA	CA	--	AA	AA	CA	CA	CA	CC	CA	CA	AA	AA	CA	CC	CA	CA	CC	CA	CA	CA	CA	AA	CA	CA	AA	CA	CC	CA	CC	CA	CC	AA	CC	CA	CA
LG01	mk2710	407.047	ctg1060	194320	T	TT	CC	TC	TT	TT	TC	--	CC	CC	TC	TT	CC	CC	TT	TC	TC	TT	TC	TC	CC	CC	TC	TT	TC	TC	TT	TC	TC	TC	TC	CC	TC	TC	CC	TC	TT	TC	TT	TC	TT	CC	TT	TC	TC
LG01	mk13	408.516	ctg2100	536800	A	AA	GG	AG	AA	AA	AG	AG	GG	GG	AG	AA	GG	GG	AA	AG	AG	AA	AG	AG	GG	GG	AG	AA	AG	AG	AA	AG	AG	AG	AG	GG	AG	AG	--	AG	AA	AG	AA	AG	AA	GG	AA	AG	AG
LG01	mk12	408.516	ctg2100	536625	C	CC	TT	CT	CC	CC	CT	CT	TT	TT	CT	CC	TT	TT	CC	CT	CT	CC	CT	CT	TT	TT	CT	CC	CT	CT	CC	CT	CT	CT	CT	TT	CT	CT	--	CT	CC	CT	CC	CT	--	TT	CC	CT	CT
LG01	mk3148	408.531	ctg3266	10344	A	AA	GG	AG	AA	AA	AG	AG	GG	GG	AG	AA	GG	GG	AA	AG	AG	AA	AG	AG	GG	GG	AG	AA	AG	AG	AA	AG	AG	AG	AG	--	AG	--	GG	AG	AA	AG	AA	AG	AA	GG	AA	AG	AG
LG01	mk552	410.351	ctg3512	76940	C	CC	TT	CT	CC	CC	CT	CC	--	TT	CT	CC	TT	TT	CC	CT	CT	CC	CT	CT	TT	TT	CT	CC	CT	CT	CC	CT	CT	CT	CT	TT	CT	CT	TT	CT	CC	CT	CC	CT	CC	TT	CC	CT	CT
LG01	mk2782	412.162	ctg42818	62910	T	TT	AA	TA	TT	TT	TA	--	AA	AA	TA	TT	AA	AA	TT	TA	TA	TT	TA	TA	AA	AA	TA	TT	TA	TA	TT	TA	--	TA	TA	AA	TA	TA	AA	TA	TT	TA	TT	TA	TT	AA	TT	TA	TA
LG01	mk2781	412.862	ctg42818	62900	C	CC	AA	CA	CC	CC	CA	--	AA	AA	CA	CC	AA	AA	CC	CA	CA	CC	CA	CA	AA	AA	CA	CC	CA	CA	CC	CA	--	CA	CA	AA	CA	CA	--	CA	CC	CA	CC	CA	CC	AA	CC	CA	CA
LG01	mk1637	414.319	ctg835	353038	T	TT	GG	TG	TT	TT	TG	TG	GG	GG	TG	TT	GG	GG	TT	TG	TG	TT	TG	TG	GG	GG	TG	TT	TG	TG	TT	TG	--	--	TG	GG	TG	TG	GG	TG	TT	TG	TT	TG	TT	GG	TT	TG	TG
LG01	mk1630	414.542	ctg835	169584	T	TT	CC	TC	TT	TT	TC	TC	CC	CC	TC	TT	CC	CC	TT	TC	TC	TT	TC	TC	CC	CC	TC	TT	TC	TC	TT	TC	TC	TC	TC	CC	TC	TC	CC	TC	TT	TC	TT	TC	TT	CC	TT	TC	TC
LG01	mk2825	414.872	ctg12562	67324	T	TT	CC	TC	--	TT	TC	TC	CC	CC	TC	TT	CC	CC	TT	TC	TC	TT	TC	TC	CC	CC	TC	TT	TC	TC	TT	TC	TC	TC	TC	CC	TC	TC	CC	TC	TT	TC	TT	TC	TT	CC	TT	TC	TC
LG01	mk275	415.404	ctg1905	332221	A	AA	GG	AG	AA	AA	AG	AG	GG	GG	AG	AA	GG	GG	AA	AG	AG	AA	AG	AG	GG	GG	AG	AA	AG	AG	AA	AG	AG	AG	AG	GG	--	AG	GG	AG	AA	AG	AA	AG	AA	GG	AA	AG	AG
LG01	mk1081	416.576	ctg4326	147232	C	CC	TT	CT	CC	CC	CT	CT	TT	TT	CT	CC	--	TT	CC	CT	CT	CC	CT	--	TT	TT	CT	CC	CT	CT	CC	CT	CT	CT	CT	TT	CT	CT	TT	CT	CC	CT	CC	CT	CC	TT	CC	CT	CT
LG01	mk3567	417.675	ctg879	322934	A	AA	TT	AT	AA	AA	AT	AT	--	TT	AT	AA	TT	TT	AA	AT	AT	--	AT	--	TT	TT	AA	AA	AT	AT	AA	AT	AT	AT	AT	TT	AT	AT	TT	--	--	AT	AA	AT	--	TT	AA	AT	AT
LG01	mk3566	417.675	ctg879	322868	C	CC	TT	CT	--	CC	CT	CT	TT	TT	CT	CC	TT	TT	CC	CT	CT	--	CT	--	TT	TT	CC	CC	CT	CT	CC	CT	CT	CT	CT	TT	CT	CT	TT	CT	--	CT	CC	CT	--	TT	CC	CT	CT
LG01	mk665	418.846	ctg14215	97029	G	GG	AA	GA	--	GG	GA	GA	AA	AA	GA	GG	AA	AA	GG	GA	GA	GG	GA	GA	AA	AA	GG	GG	GA	--	GG	GA	GA	GA	GA	--	GA	GA	AA	GA	GG	GA	GG	GA	GG	AA	GG	GA	GA
LG01	mk55	420.407	ctg156881	3530	T	TT	GG	TG	TT	TT	TG	TG	GG	GG	TG	TT	GG	GG	--	TG	TG	TT	TG	TG	GG	GG	TG	TT	TG	TG	TT	TG	--	--	TG	GG	TG	TG	GG	TG	TT	TG	TT	TG	TT	GG	TT	TG	TG
LG01	mk2200	420.525	ctg7249	79421	G	GG	AA	GA	--	GG	GA	GA	AA	--	--	GG	AA	AA	GG	GA	GA	GG	GA	GA	AA	AA	GA	GG	GA	GA	GG	GA	GA	GG	GA	AA	--	GA	AA	GA	--	GA	--	GA	GG	AA	GG	GA	GA
LG01	mk54	420.728	ctg156881	3315	A	AA	GG	AG	AA	AA	AG	AG	GG	GG	AG	AA	GG	GG	AA	AG	AG	AA	--	AG	GG	GG	AG	AA	AG	AG	AA	AG	--	--	AG	GG	AG	AG	GG	AG	AA	AG	AA	AG	AA	GG	AA	AG	AG
LG01	mk2242	422.414	ctg3950	97719	A	AA	CC	AC	--	AA	AC	AC	CC	CC	AC	AA	CC	CC	AA	AC	AC	AA	AC	AC	CC	CC	AC	AA	AC	AC	AA	AC	AC	AC	AC	CC	AC	AC	CC	AC	AA	AC	AA	AC	AA	CC	AA	AC	AC
LG01	mk743	422.542	ctg13618	55288	T	TT	CC	TC	TT	TT	TC	--	CC	CC	TC	TT	CC	CC	TT	TC	TC	TT	TC	TC	CC	CC	TC	TT	TC	TC	--	TC	TC	TC	TC	CC	TC	TC	CC	TC	TT	--	TT	TC	TT	CC	TT	TC	TC
LG01	mk1087	423.018	ctg6125	189210	A	AA	GG	AG	AA	AA	AG	AG	GG	GG	AG	AA	GG	GG	AA	AG	AG	AA	AG	AG	GG	GG	AG	AG	AG	AG	AA	AG	AG	AG	AG	GG	AG	AG	--	AG	AA	AG	AA	AG	AA	GG	AA	AG	AG
LG01	mk2657	423.639	ctg759	486575	T	TT	CC	TC	TT	TT	TC	TC	CC	CC	TC	TT	CC	CC	TT	TC	TC	TT	TC	--	CC	CC	TC	TC	TC	TC	TT	TC	TC	TC	TC	CC	TC	TC	CC	TC	TT	TC	TT	--	TT	CC	TT	TC	TC
LG01	mk1014	425.057	ctg4224	80467	C	CC	TT	CT	--	CC	CT	CT	TT	TT	CT	--	TT	TT	CC	--	CT	--	CT	CT	TT	TT	CT	--	CT	CT	CC	CT	CT	--	CT	--	CT	--	--	CT	CC	CT	--	TT	CC	--	CC	CT	CT
LG01	mk1332	426.254	ctg431	103628	G	GG	TT	GT	GG	GG	GT	GT	--	TT	GT	GG	TT	TT	GG	GT	GT	GG	GT	--	TT	TT	GT	GG	GT	GT	GG	GT	GT	GT	GT	--	GT	--	TT	GT	GG	GT	GG	TT	GG	TT	GG	GT	GT
LG01	mk3318	426.75	ctg3474	94312	C	CC	TT	CT	CC	CC	CT	CT	TT	TT	CT	CC	TT	TT	CC	CT	CT	CC	CT	--	TT	TT	CT	CC	CT	CT	CC	CT	CT	--	CT	--	CT	CT	TT	CT	CC	--	CC	--	CC	TT	CC	CT	CT
LG01	mk3930	426.878	ctg25687	107532	T	TT	CC	TC	--	TT	TC	TC	CC	CC	TC	--	CC	CC	TT	TC	TC	TT	TC	CC	CC	CC	TC	TT	TC	--	TT	TC	TC	--	--	CC	--	TC	CC	TC	--	TC	TT	TC	TT	CC	TT	TC	TC
LG01	mk3694	427.226	ctg21081	61924	A	AA	CC	AC	AA	AA	AC	AC	CC	CC	AC	--	--	CC	--	AC	AC	AA	AC	--	CC	CC	AC	AA	AC	AC	AA	--	AC	AC	--	--	AC	AC	CC	AC	AA	AC	AA	AC	AA	CC	AA	AC	AC
LG01	mk3569	427.538	ctg879	415921	T	TT	CC	TC	TT	TT	TC	TC	CC	CC	TC	TT	CC	CC	TT	TC	TC	TT	TC	TC	CC	CC	TC	TT	TC	TC	TT	TC	TC	TC	TC	CC	TC	TC	CC	TC	TT	TC	TT	TC	TT	CC	TT	TC	TC
LG01	mk2211	427.868	ctg20550	53965	T	TT	CC	TC	--	TT	TC	TC	CC	CC	TC	TT	CC	CC	TT	TC	TC	TT	TC	TC	CC	CC	TC	TT	TC	TC	TT	TC	TC	TC	TC	CC	TC	--	CC	TC	TT	TC	TT	TC	TT	--	TT	TC	TC
LG01	mk2339	428.081	ctg9052	135287	T	TT	GG	TG	TT	--	TG	TG	--	GG	TG	--	GG	--	TT	TG	TG	TT	TG	TG	GG	GG	TG	TT	TG	TG	TT	TG	TG	--	--	--	--	--	GG	TG	TT	TG	--	TG	TT	GG	TT	TG	TG
LG01	mk2008	429.663	ctg9432	671731	T	TT	CC	--	TT	TT	TC	TC	CC	CC	TC	TT	CC	CC	TT	TC	TC	TT	TC	--	CC	CC	TC	TT	TC	TC	TT	TC	--	TC	CC	--	TC	--	CC	TC	--	TC	--	TC	TT	CC	TT	TC	TC
LG01	mk1687	431.223	ctg4638	59825	T	TT	CC	TC	TC	--	TC	TC	CC	CC	TC	--	CC	CC	TT	TC	TC	TT	TC	TC	CC	CC	TC	TT	TC	TC	TT	TC	--	--	CC	--	--	TC	CC	TC	TC	TC	TT	TC	TT	CC	TT	TC	TC
LG01	mk572	433.15	ctg119708	4374	C	CC	TT	CT	CT	CC	CT	CT	--	TT	CT	CC	TT	TT	CC	CT	CT	CC	CT	CT	TT	TT	CT	CC	CT	CT	CC	CT	--	CT	TT	TT	CT	CT	TT	CT	CC	CT	CC	CT	CC	TT	CC	CT	CT
LG01	mk571	433.929	ctg119708	4275	G	GG	AA	GA	GG	GG	GA	GA	AA	AA	GA	GG	AA	AA	GG	GA	GA	GG	GA	GA	AA	AA	GA	GG	GA	GA	GG	GA	--	GA	AA	AA	GA	GA	AA	GA	GG	GA	GG	GA	GG	AA	GG	GA	GA
LG01	mk1353	435.119	ctg20327	46544	T	TT	GG	TG	TT	TT	TG	TG	GG	GG	TG	--	--	GG	TT	TG	TG	TT	TG	--	GG	GG	TG	TT	TG	TG	TT	TG	TG	--	--	GG	--	TG	--	TG	TT	TG	TT	TG	TT	GG	TT	TG	--
LG01	mk1351	435.294	ctg20327	46377	T	TT	CC	TC	TT	TT	TC	TC	CC	CC	--	--	--	CC	TT	TC	TC	TT	TC	--	CC	CC	TC	TT	--	TC	TT	TC	TC	--	--	CC	--	TC	--	TC	TT	TC	TT	TC	TT	CC	TT	TC	TC
LG01	mk1352	435.341	ctg20327	46454	T	TT	CC	TC	TT	TT	TC	TC	CC	CC	--	--	--	CC	TT	TC	TC	TT	TC	--	CC	CC	TC	TT	--	TC	TT	TC	TC	--	--	CC	--	TC	--	TC	TT	TC	TT	TC	TT	CC	TT	TC	--
LG01	mk1350	435.374	ctg20327	46375	G	GG	TT	GT	GG	GG	GT	GT	TT	TT	--	--	--	TT	GG	GT	GT	GG	GT	--	TT	TT	GT	GG	--	GT	GG	GT	GT	--	--	TT	--	GT	--	GT	GG	GT	GG	GT	GG	TT	GG	GT	GT
LG01	mk2443	440.996	ctg17554	44535	C	CC	TT	CT	CC	CC	CT	CT	--	TT	CT	CC	--	TT	CC	--	CT	CC	--	CT	TT	TT	CT	CC	--	CT	CC	CT	CT	CC	CT	TT	CT	CT	TT	CT	CC	CT	CC	CC	CC	TT	CC	CC	CT
LG01	mk2611	444.837	ctg3258	45634	A	AA	GG	AG	AA	AA	AG	AG	GG	--	AA	AA	GG	GG	AA	AG	AG	AA	AG	AG	GG	GG	--	AA	AG	AG	--	AG	AG	--	AG	GG	AG	AA	GG	AG	AA	AG	AA	AG	AA	GG	AA	AG	AG
LG01	mk2612	446.151	ctg3258	45719	T	TT	CC	TC	TT	TT	TC	TC	CC	CC	TC	TT	CC	CC	TT	TC	TC	TT	TC	TC	CC	--	--	TT	TC	TC	--	TC	TC	--	TC	CC	TC	--	CC	TC	TT	CC	TT	TC	TT	CC	TT	TC	TC
LG01	mk2613	447.075	ctg3258	45811	C	CC	TT	CT	CC	CC	CT	CT	TT	TT	CT	CC	TT	TT	CC	--	CT	CC	CT	CT	TT	TT	--	CC	CT	CT	--	CT	CT	--	CT	TT	CT	CC	TT	CT	CC	CT	CC	CT	CC	TT	CC	CT	CT
LG01	mk2056	448.848	ctg44012	3077	C	CC	TT	CT	CC	CC	CT	--	TT	TT	CT	--	TT	TT	CC	CT	CT	CC	CT	CT	TT	TT	CT	CC	CT	CT	CC	CT	--	CC	CT	--	--	--	TT	CT	CC	CT	CC	CT	--	TT	CC	CT	CT
LG01	mk893	450.929	ctg3921	290323	C	CC	TT	CT	CC	CC	CT	CT	TT	TT	CT	--	TT	TT	CC	CT	CT	CC	CT	CT	TT	TT	CT	CC	CT	CT	CC	CT	--	--	--	--	--	CT	TT	CT	CC	CT	--	CT	CC	TT	CC	CT	CT
LG01	mk860	452.105	ctg28928	51180	T	TT	CC	TC	TT	--	TC	TC	--	CC	TC	--	--	CC	TT	TC	TC	--	TC	TC	CC	CC	TC	TT	TC	TC	TT	--	TC	--	TC	--	TC	TC	CC	TC	TT	TC	TT	TC	--	--	TT	TC	TC
LG01	mk277	452.747	ctg1905	336015	G	GG	CC	GC	GG	GG	GC	GC	CC	CC	GC	GG	CC	CC	GG	GC	GC	GG	GC	GC	CC	CC	GC	GG	GC	GC	GG	GC	GC	GC	GC	CC	GC	GC	CC	GC	GG	GC	GG	GC	GG	CC	GG	GC	GC
LG01	mk1015	453.816	ctg4224	119581	C	CC	TT	CT	CC	CC	CT	CC	TT	TT	CT	CC	TT	TT	CC	CT	CT	CC	CT	CT	TT	--	CT	CC	CT	CT	CC	CT	--	--	--	--	CT	--	TT	CT	CC	--	CC	CT	CC	TT	CC	CT	CT
LG01	mk203	456.113	ctg3503	430491	C	CC	TT	CT	CC	CC	CT	--	--	TT	CT	CC	TT	TT	CC	CT	CT	CC	CT	CT	TT	TT	CT	--	CT	CT	CC	CT	CT	CC	CT	TT	--	CT	TT	CT	CC	CT	CC	CT	CC	TT	CC	--	CT
LG01	mk4076	458.256	ctg9891	167967	T	TT	CC	TC	TT	TT	TC	--	--	CC	TC	--	CC	--	TT	TC	TC	TT	TC	--	--	CC	TC	TT	TC	TC	TT	TC	TC	TC	TC	CC	CC	TC	CC	TC	TT	TC	TT	TC	TT	CC	TT	TC	TC
LG01	mk1497	459.145	ctg112465	571	C	CC	TT	CT	CC	CC	CT	CT	TT	TT	CT	CC	--	TT	--	CT	CT	CC	CT	CT	TT	TT	CT	CC	CT	CT	CC	CT	CT	CT	--	--	--	CT	TT	CT	CC	CT	CC	CT	CC	TT	CC	CT	CT
LG01	mk419	459.163	ctg25294	54502	T	TT	CC	TC	TT	TT	TC	TC	CC	CC	TC	TT	CC	CC	TT	TC	TC	TT	TC	TC	CC	CC	TC	TT	TC	TC	TT	TC	TC	TC	TC	CC	TC	TC	CC	TC	TT	TC	TT	TC	TT	CC	TT	TC	TC
LG01	mk802	460.261	ctg2119	231028	G	GG	AA	GA	GG	GG	GA	GA	AA	--	GA	GG	AA	AA	GG	GA	GA	--	GA	GA	AA	AA	GA	GG	GA	GA	GG	GA	GA	GA	--	--	--	GA	--	GA	--	GA	GG	GA	GG	AA	GG	GA	GA
LG01	mk11	462.049	ctg2100	508717	T	TT	GG	--	TT	TT	TG	--	GG	GG	TG	--	GG	GG	--	--	TG	TT	TG	--	GG	--	TG	TT	TG	TG	TT	TG	TG	TG	TG	--	TT	--	TG	TG	TT	TG	TT	TG	TT	GG	--	--	TG
LG01	mk3366	463.298	ctg1775	172831	A	AA	GG	AG	--	AA	AG	AG	GG	GG	AG	AA	--	GG	AA	GG	AG	AA	AG	AG	GG	GG	AG	AA	AG	AG	AA	AG	AG	AG	--	GG	--	AG	--	AG	AA	AG	AA	AG	AA	GG	AA	AG	AG
LG01	mk396	464.441	ctg908	215647	T	TT	AA	TA	TT	TT	TA	TA	AA	AA	TA	TT	AA	AA	TT	TA	TA	TT	TA	TA	AA	AA	TA	TT	TA	TA	TT	TA	TA	TA	TA	AA	TA	TA	AA	TA	TT	TA	TT	TA	TT	AA	TT	TA	TA
LG01	mk1460	464.859	ctg11833	61315	A	AA	GG	AG	AA	AA	AG	AG	GG	AG	AG	--	--	GG	--	AG	AG	AA	AG	AG	GG	GG	--	--	AG	AG	AA	AG	AG	AG	--	GG	--	--	GG	AG	AA	AG	AA	AG	AA	GG	AA	AG	AG
LG01	mk2733	465.787	ctg10661	167635	G	GG	AA	GA	GG	GG	GA	GA	AA	--	GA	GG	AA	AA	GG	GA	GA	--	GA	GA	AA	AA	GA	GG	GA	GA	GG	GA	--	GA	GA	AA	GA	GA	AA	GA	--	GA	GG	GA	GG	--	GG	--	GA
LG01	mk2865	467.025	ctg18963	83272	G	GG	TT	GT	GG	--	GT	GT	TT	TT	GT	GG	TT	TT	GG	GT	GT	GG	GT	GT	TT	TT	GT	GG	GT	GT	GG	GT	--	GT	--	--	--	--	TT	GT	GG	GT	GG	--	GG	TT	GG	GT	GT
LG01	mk1636	467.283	ctg835	269888	G	GG	AA	GA	GG	GG	GA	GA	AA	AA	GA	GG	AA	AA	GG	GA	GA	GG	GA	GA	AA	AA	GA	GG	GA	GA	GG	GA	AA	GA	GA	AA	GA	GA	--	GA	GG	GA	GG	GA	GG	AA	GG	GA	GA
LG01	mk1635	467.72	ctg835	269883	C	CC	TT	CT	CC	CC	CT	CT	TT	TT	CT	CC	TT	TT	CC	CT	CT	CC	CT	CT	TT	TT	CT	CC	CT	CT	CC	CT	CT	CT	CT	TT	CT	CT	TT	CT	CC	CT	CC	CT	CC	TT	CC	CT	CT
LG01	mk2484	468.1	ctg7655	42024	T	TT	GG	TG	TT	--	TG	TG	GG	GG	TG	TT	--	GG	TT	TG	TG	TT	TG	TG	GG	GG	TG	TT	TG	TG	TT	TG	TG	TG	--	GG	--	TG	GG	TG	TT	TG	TT	TG	TT	GG	TT	TG	TG
LG01	mk2994	469.159	ctg4066	55314	A	AA	GG	AG	AA	AA	AG	AG	GG	GG	AG	AA	GG	GG	--	AG	AG	AA	AG	AG	GG	GG	AG	AA	AG	AG	AA	AG	AG	AG	--	--	--	AG	GG	AG	AA	AG	AA	AG	AA	GG	AA	AG	AG
LG01	mk821	469.464	ctg6019	103450	G	GG	AA	GA	--	GG	GA	--	AA	AA	GA	GG	AA	--	GG	GA	GA	GG	GA	--	AA	AA	GA	GG	GA	GA	GG	GA	GA	GA	--	AA	GA	--	AA	--	GG	GA	GG	GA	GG	AA	GG	GA	GA
LG01	mk4301	470.69	ctg1797	242714	T	TT	CC	TC	TT	TT	TC	TC	CC	CC	TC	TT	CC	CC	TT	TC	TC	TT	--	TC	CC	CC	TC	TT	TC	TC	TT	TC	TC	TC	CC	--	TC	--	CC	TC	TT	TC	TT	TC	TT	CC	TT	TC	TC
LG01	mk3771	471.594	ctg4183	111137	T	TT	GG	TG	TT	TT	TG	TG	GG	GG	TG	--	GG	GG	--	TG	TG	TT	TG	TG	GG	GG	TG	TT	TG	TG	TT	TG	--	TG	GG	GG	TG	TG	GG	TG	TT	TG	TT	TG	TT	GG	TT	GG	TG
LG01	mk3851	472.623	ctg6985	92429	T	TT	CC	TC	TT	--	TC	TC	CC	CC	TC	TT	--	CC	TT	TC	TC	TT	TC	TC	CC	TC	--	TT	TC	TC	TT	TC	TC	TC	CC	--	--	--	CC	TC	TT	TC	TT	TC	TT	CC	TT	TC	TC
LG01	mk4014	473.806	ctg129820	592	T	TT	CC	TC	TT	TT	TC	TC	--	CC	--	--	--	CC	--	--	TC	TT	TC	TC	CC	TC	--	TT	TC	TC	TT	TC	--	--	--	CC	TC	TC	CC	TC	TT	TC	TT	TC	TT	CC	TT	TC	TC
LG01	mk531	475.873	ctg24114	35297	A	AA	CC	AC	--	AA	AC	AC	CC	CC	AC	AA	--	--	--	AC	AC	AA	AC	AC	CC	--	AC	AA	AC	AC	AA	AC	AC	--	AC	CC	--	AC	CC	AC	AA	AC	AA	AC	AA	CC	AA	AC	AC
LG01	mk2786	476.789	ctg263	264059	T	TT	CC	TC	TT	TT	TC	TC	CC	CC	TC	TT	CC	CC	TT	TC	TC	TT	TC	TC	CC	CC	TC	TT	TC	TC	TT	TC	--	TC	TC	CC	TC	TC	CC	TC	TT	TC	TT	TC	TT	CC	TT	TC	TC
LG01	mk4426	476.972	ctg15899	73133	G	GG	AA	GA	GG	GG	GA	GA	AA	AA	GA	GG	AA	AA	GG	GA	GA	GG	GA	--	AA	AA	GA	GG	GA	GA	GG	GA	--	GA	--	--	--	--	AA	GA	--	GA	GG	GA	--	AA	GG	GA	GA
LG01	mk529	477.488	ctg24114	35053	T	TT	CC	TC	--	TT	TC	TC	CC	CC	TC	TT	--	--	--	TC	TC	--	TC	TC	CC	--	TC	TT	TC	TC	TT	TC	TC	--	TC	CC	--	TC	CC	TC	TT	TC	TT	TC	TT	CC	--	TC	TC
LG01	mk2417	477.544	ctg3654	229544	G	GG	CC	GC	GG	GG	GC	GC	CC	CC	GC	--	CC	CC	GG	GC	--	GG	GC	GC	CC	CC	--	--	GC	GC	GG	GC	GC	--	GC	--	--	GC	CC	GC	GG	GC	GG	GC	GG	CC	GG	GC	GC
LG01	mk530	477.56	ctg24114	35108	A	AA	GG	AG	--	AA	AG	AG	GG	GG	AG	AA	--	--	--	AG	AG	AA	AG	AG	GG	--	AG	AA	AG	AG	AA	AG	AG	--	AG	GG	--	AG	GG	AG	AA	AG	AA	AG	AA	GG	AA	AG	AG
LG01	mk3241	478.212	ctg4772	98824	C	CC	TT	CT	CC	CC	CT	CT	TT	--	CT	CC	TT	TT	CC	CT	CT	CC	CT	CT	TT	TT	CT	CC	CT	CT	CC	CT	CT	CT	CT	TT	--	--	TT	CT	CC	CT	CC	CT	CC	TT	CC	CT	CT
LG01	mk1174	480.599	ctg4628	345882	T	TT	GG	TG	--	TT	TG	--	--	--	TG	TT	GG	GG	TT	TG	TG	TT	TG	TG	GG	--	TG	TT	TG	TG	TT	TG	TG	TG	TG	GG	TG	GG	GG	--	TT	--	--	TG	TT	GG	TT	TG	TG
LG01	mk1649	482.112	ctg835	744417	T	TT	GG	TG	TT	TT	TG	TG	--	GG	TG	TT	GG	GG	TT	TG	TG	TT	TG	TG	GG	GG	TG	--	TG	TG	TT	TG	--	TG	TG	GG	TG	--	GG	TG	--	--	TT	TG	TT	GG	TT	TG	TG
LG01	mk3171	483.749	ctg13869	80391	A	AA	CC	AC	AA	--	AC	AC	CC	CC	AC	AA	CC	CC	AA	AC	AC	--	AC	AC	CC	CC	AC	AA	AC	AC	AA	AC	--	AC	AC	CC	--	AC	CC	AC	AA	AC	AA	AC	AA	CC	AA	AC	AC
LG01	mk3144	485.448	ctg3170	15390	G	GG	TT	GT	GG	GG	GT	GT	--	TT	GT	GG	TT	TT	GG	TT	--	GG	GT	--	--	TT	GT	GG	GT	GT	GG	GT	GT	GT	GT	TT	--	GT	TT	GT	GG	GT	GG	GT	GG	TT	GG	--	GT
LG01	mk1972	487.349	ctg8544	161377	A	AA	CC	AC	--	AA	AC	--	--	CC	AC	AA	CC	CC	AA	--	AC	AA	AC	AC	CC	--	AC	AA	--	AC	--	--	AC	AC	--	--	AC	AC	CC	AC	AA	AC	AA	AC	AA	CC	AA	AC	AC
LG01	mk2489	488.41	ctg9555	69956	A	AA	TT	AT	AA	AA	AT	AA	TT	TT	AT	AA	TT	TT	AA	AT	AT	AA	AT	AT	TT	TT	AT	AA	AT	AT	AA	AT	AT	AT	AT	TT	AT	AT	TT	AT	AA	AT	AA	--	AA	TT	AA	AT	AT
LG01	mk2487	490.435	ctg7655	52426	G	GG	TT	GT	--	GG	--	GT	TT	--	GT	--	--	TT	GG	GT	GT	GG	GT	GT	TT	TT	--	GG	GT	GT	GG	GT	GT	GT	--	TT	--	GT	TT	GT	GG	GT	GG	GT	GG	TT	GG	GT	GT
LG01	mk231	491.264	ctg504	157904	G	GG	AA	GA	GG	GG	GA	GA	AA	AA	GA	--	AA	AA	GG	GA	GA	GG	GA	GA	AA	AA	GA	GG	GA	GA	GG	GA	--	--	--	--	--	GA	AA	GA	GG	GA	GG	GA	GG	AA	GG	GA	GA
LG01	mk3013	492.48	ctg1967	336974	A	TT	AA	AT	TT	TT	AT	AT	AA	AA	AT	TT	AA	AA	TT	AT	AT	TT	AT	AT	AA	AA	AT	TT	AT	AT	TT	AT	AT	AT	AT	AA	AT	--	AA	AT	--	AT	--	AT	TT	AA	TT	--	AT
LG01	mk528	494.873	ctg10311	36529	G	TT	GG	GT	TT	--	GT	--	GG	GG	GT	--	GG	GG	TT	GT	GT	TT	GT	GG	GG	GG	GT	TT	GT	TT	TT	GT	GT	--	GT	GG	--	GT	GG	GT	TT	--	TT	GT	--	GG	TT	GT	GG
LG01	mk2429	496.371	ctg9355	51790	T	AA	TT	TA	AA	--	TA	--	TT	TT	TA	AA	TT	TT	AA	TA	TA	AA	TA	TA	TT	TT	TA	AA	TA	AA	AA	TA	TA	TA	--	TT	TA	TA	TT	TA	AA	TA	AA	TA	--	TT	AA	TA	TA
LG01	mk4009	496.381	ctg57482	7746	G	AA	GG	GA	AA	--	GA	--	GG	GG	GA	AA	GG	GG	AA	--	GA	--	GA	GA	GG	GG	GA	AA	GA	AA	AA	GA	GA	GA	GA	--	--	--	GG	GA	AA	GA	AA	GA	--	GG	--	GA	GA
LG01	mk2430	496.928	ctg9955	51255	G	AA	GG	GA	AA	GA	GA	GG	GG	GG	--	AA	GG	GG	AA	GA	GA	AA	GA	GA	GG	GG	GA	AA	GA	GA	--	GA	--	--	GA	--	GA	GA	--	GA	--	--	AA	GA	AA	GG	AA	GA	GA
LG01	mk1959	499.249	ctg5743	191942	A	AA	GG	AG	AA	AA	AG	GG	GG	GG	--	--	GG	GG	AA	AG	AG	--	AG	AG	GG	GG	AG	AA	AG	AG	AA	AG	--	AG	AG	--	AG	--	GG	AG	AA	--	AA	AG	AA	GG	AA	AG	AG
LG01	mk1113	500.721	ctg928	259041	T	TT	CC	TC	TT	--	TC	TC	CC	CC	TC	TT	CC	CC	TT	TC	TC	TT	TC	TC	CC	CC	TC	TT	TC	TC	TT	TC	TC	--	TC	CC	TC	TC	CC	TC	TT	TC	--	TC	TT	CC	TT	TC	TC
LG01	mk161	502.148	ctg5403	63670	T	TT	CC	TC	--	TT	TC	--	CC	CC	TC	TT	CC	CC	TT	TC	TC	TT	TC	TC	CC	CC	TC	TT	TC	TC	TT	--	TC	TC	TC	CC	TC	TC	CC	TC	TT	TC	TT	TC	TT	CC	TT	--	TC
LG01	mk160	502.665	ctg5403	63656	A	AA	GG	AG	AA	AA	AG	--	GG	GG	AG	AA	GG	GG	AA	AG	AG	AA	AG	AG	GG	GG	AG	AA	AG	AG	AA	--	AG	AG	AG	GG	AG	AG	GG	AG	AA	AG	AA	AG	AA	GG	AA	--	AG
LG01	mk432	504.22	ctg9311	20416	T	TT	AA	TA	--	TT	--	TA	--	AA	TA	TT	AA	AA	TT	TA	TA	TT	TA	TA	AA	AA	TA	TT	TA	TA	TT	TA	TA	TA	TA	AA	TA	TA	AA	TA	--	TA	TT	TA	TT	AA	TT	TA	TA
LG01	mk2752	504.255	ctg2861	195150	T	TT	AA	TA	TT	TT	TA	TA	AA	AA	--	TT	AA	AA	--	TA	TA	--	TA	TA	AA	AA	TA	TT	TA	TA	TT	TA	TA	TA	TA	AA	TA	TA	AA	TA	TT	--	--	TA	--	AA	TT	TA	TA
LG01	mk433	504.255	ctg9311	20553	A	AA	GG	AG	--	AA	--	AG	--	GG	AG	AA	GG	GG	AA	AG	AG	AA	AG	AG	GG	GG	AG	AA	AG	AG	AA	AG	AG	AG	AG	GG	AG	AG	GG	AG	--	AG	AA	AG	AA	GG	AA	AG	AG
LG01	mk2687	504.263	ctg7859	11757	A	AA	GG	AG	AA	AA	AG	AG	GG	GG	AG	AA	GG	GG	AA	AG	AG	AA	AG	AG	GG	GG	AG	AA	AG	AG	AA	AG	AG	AG	AG	GG	AG	AG	GG	AG	AA	AG	AA	AG	AA	GG	AA	AG	AG
LG01	mk822	505.252	ctg6019	116958	T	TT	CC	TC	--	TT	TC	TC	CC	CC	TC	--	CC	CC	TT	TC	TC	TT	TC	TC	CC	CC	TC	TT	TC	TC	TT	TC	TC	TC	--	CC	TC	TC	CC	TC	TT	TC	TT	CC	TT	CC	TT	CC	TC
LG01	mk1141	505.335	ctg4027	458737	C	CC	TT	CT	CC	CC	CT	CT	TT	TT	CT	--	TT	TT	CC	CT	CT	CC	CT	CT	TT	TT	CT	CC	CT	CT	CC	CT	CT	CT	CT	TT	--	CT	TT	CT	--	--	--	TT	CC	TT	CC	--	CT
LG01	mk3246	506.084	ctg4772	305090	C	CC	TT	CT	CC	CC	CT	CT	TT	TT	CT	CC	--	TT	--	CT	CT	CC	CT	CT	TT	TT	CT	CC	CT	--	CC	CT	CT	CT	CT	--	--	CT	TT	CT	CC	CT	CC	--	CC	TT	--	CT	CT
LG01	mk2697	506.575	ctg30970	23817	C	CC	TT	CT	CC	--	CT	CT	TT	--	CT	CC	TT	TT	CC	--	CT	CC	CT	CT	TT	TT	CT	CC	CT	CT	--	CT	CT	--	CT	TT	--	--	--	CT	CC	CT	CC	CT	CC	TT	CC	CT	CT
LG01	mk2696	506.575	ctg30970	23593	T	TT	CC	TC	TT	--	TC	TC	CC	--	TC	TT	CC	CC	TT	--	TC	TT	TC	TC	CC	CC	TC	TT	TC	TC	--	TC	TC	--	TC	CC	--	--	--	TC	TT	TC	TT	TC	TT	CC	TT	TC	TC
LG01	mk4070	507.744	ctg7191	128301	G	GG	AA	GA	GG	GG	GA	GA	AA	AA	GA	--	AA	AA	GG	GA	GA	GG	GA	GA	AA	AA	GA	GG	GA	GA	GG	GA	GA	GA	GA	AA	--	GA	AA	GA	GG	GA	GG	GA	GG	AA	GG	GA	GA
LG01	mk3014	507.905	ctg1967	336993	A	GG	AA	AG	GG	GG	AG	AG	AA	AA	AG	GG	AA	AA	GG	AG	AG	GG	AG	AG	AA	AA	AG	GG	AG	AG	GG	AG	AG	--	AG	AA	AG	--	AA	AG	--	AG	--	AG	GG	AA	GG	--	AG
LG01	mk3015	507.905	ctg1967	337116	T	CC	TT	TC	CC	CC	TC	TC	TT	TT	TC	CC	TT	TT	CC	TC	TC	CC	TC	--	TT	TT	TC	CC	TC	TC	CC	TC	TC	TC	TC	TT	TC	--	TT	TC	--	TC	--	TC	CC	TT	CC	--	TC
LG01	mk2526	507.941	ctg6656	113887	T	TT	CC	TC	TT	TT	TC	TC	CC	CC	TC	TT	CC	CC	TT	TC	TC	TT	TC	TC	CC	CC	TC	TT	TC	TC	TT	TC	TC	TC	TC	CC	TC	TC	--	TC	TT	TC	TT	TC	TT	CC	TT	TC	TC
LG01	mk1953	510.039	ctg5044	163864	C	CC	AA	CA	CC	CC	CA	CA	AA	AA	CA	CC	AA	AA	CC	CA	--	CC	CC	CA	AA	AA	CA	CC	CA	CA	CC	CA	CA	CA	CA	AA	--	CA	AA	CA	CC	CA	CC	--	CC	AA	CC	CA	CA
LG01	mk1952	512.642	ctg5044	163564	G	GG	AA	GA	GG	GG	GA	GA	AA	AA	GA	GG	AA	AA	GG	GA	--	GG	GG	GA	--	--	GA	GG	GA	GA	GG	GA	GA	AA	GA	AA	--	--	--	GA	GG	GA	GG	--	GG	GA	GG	GA	GA
LG01	mk3196	515.77	ctg9271	52470	T	TT	CC	TC	TT	TT	TC	--	CC	CC	TC	--	--	CC	TT	--	--	TT	TT	TC	CC	TC	--	TT	TC	TC	--	TC	TC	TC	TC	CC	TC	TC	CC	TC	--	TC	TT	TC	TT	CC	TT	--	TC
LG01	mk3195	516.285	ctg9271	52453	C	CC	TT	CT	CC	CC	CT	--	TT	TT	CT	--	--	TT	CC	--	--	CC	CC	CT	TT	CT	--	CC	CT	CT	--	CT	CT	CT	CT	TT	CT	CT	TT	CT	--	CT	CC	CT	CC	TT	CC	--	CT
LG01	mk3197	516.777	ctg9271	52530	G	GG	AA	GA	GG	GG	GA	--	AA	AA	GA	--	AA	AA	GG	--	--	GG	GG	GA	AA	GA	--	GG	GA	GA	--	GA	GA	GA	GA	AA	GA	GA	AA	GA	--	GA	GG	GA	GG	AA	GG	--	GA
LG01	mk2323	518.755	ctg1052	33634	C	CC	TT	CT	CC	CC	CT	CT	TT	TT	CT	--	TT	TT	CC	CT	CT	CC	--	CT	TT	TT	CT	CC	CT	CT	CC	CT	CT	CT	CT	--	--	--	TT	CT	CC	CT	CC	CT	CC	TT	CC	CT	CT
LG01	mk226	519.184	ctg144476	1170	C	CC	GG	CG	CC	CC	CG	CG	GG	GG	CG	CC	GG	GG	CC	CG	CG	--	CG	CG	GG	GG	CG	CC	CG	CG	CC	CG	CG	CG	CG	GG	CG	CG	GG	CG	CC	CG	CC	CG	--	GG	CC	CG	CG
LG01	mk4275	520.726	ctg3696	496193	C	CC	TT	CT	CC	CC	CT	--	TT	TT	CT	CC	TT	TT	CC	CT	CT	CC	CT	CT	TT	TT	CT	CC	CT	CT	CC	CT	--	CT	CT	--	CT	--	TT	CT	CC	--	CC	CT	CC	TT	CC	CT	CT
LG01	mk1142	521.923	ctg4027	540801	A	AA	GG	AG	AA	AA	AG	AG	GG	GG	AG	--	--	GG	AA	--	AG	AA	AG	AG	GG	GG	AG	AA	AG	AG	AA	AG	AG	--	AG	--	AG	AG	GG	AG	AA	AA	AA	AG	AA	GG	AA	AG	AG
LG01	mk1143	522.435	ctg4027	540949	C	CC	AA	CA	CC	CC	CA	CA	AA	AA	CA	--	AA	AA	CC	--	CA	--	CA	CA	AA	AA	CA	CC	CA	CA	CC	CA	CA	--	CA	AA	CA	CA	AA	CA	CC	CC	CC	CC	CC	AA	CC	CA	CA
LG01	mk4368	524.66	ctg9898	179826	A	AA	CC	AC	AA	AA	AC	AC	CC	CC	AC	AA	CC	CC	AA	AC	AC	AA	AC	AC	CC	CC	AC	AA	AC	AC	AA	AC	AC	AC	AC	CC	AC	AC	CC	AC	AA	AC	AA	AC	--	CC	AA	AC	AC
LG01	mk842	525.119	ctg28523	21851	T	TT	CC	TC	TT	TT	TC	TC	CC	CC	TC	TT	CC	CC	TT	TC	TC	TT	TC	TC	CC	CC	TC	TT	TC	TC	TT	TC	TC	TC	TC	CC	TC	TC	CC	TC	TT	TC	TT	TC	TT	CC	TT	TC	TC
LG01	mk3580	525.723	ctg2879	174647	T	TT	CC	TC	TT	--	TC	TC	CC	CC	TC	--	CC	CC	TT	TC	TC	TT	TC	TC	CC	CC	TC	TT	TC	TC	TT	TC	TC	TC	TC	CC	TC	TC	CC	TC	TT	TC	TT	TC	TT	CC	TT	TC	TC
LG01	mk1420	526.544	ctg26934	3467	A	AA	GG	AG	--	AA	AG	AG	GG	GG	AG	--	GG	GG	AA	AG	AG	AA	AG	AG	GG	GG	AG	AA	AG	AG	--	AG	--	AG	AG	GG	--	AG	--	AG	AA	AG	AA	AG	AA	GG	AA	AG	AG
LG01	mk2503	527.977	ctg1656	353023	G	GG	AA	GA	GG	GG	GA	GA	AA	AA	GA	GG	AA	AA	GG	GA	GA	GG	--	GA	AA	AA	GA	GG	--	GA	GG	GG	GA	GA	--	AA	--	--	AA	--	GG	--	GG	GA	GG	AA	GG	--	GA
LG01	mk3337	530.502	ctg5875	93166	G	GG	AA	GA	--	GG	GA	GA	AA	AA	GA	GG	AA	AA	GG	GA	GA	GG	GG	GA	AA	AA	GA	GG	GA	GA	GG	GA	GA	GA	GA	AA	GA	GA	AA	GA	GG	GA	GG	GA	GG	AA	GG	GA	GA
LG01	mk519	532.015	ctg7711	195481	A	AA	TT	AT	AA	AA	AT	AT	TT	TT	AT	AA	TT	TT	AA	AT	AT	AA	AA	AT	TT	TT	AT	AA	AT	AT	AA	AT	AT	AT	AT	--	AT	--	TT	AT	--	--	AA	AT	AA	TT	AA	AT	--
LG01	mk1344	533.328	ctg12631	75890	C	CC	TT	--	CC	CC	CT	--	TT	TT	CT	CC	TT	TT	--	CT	CT	--	--	CT	TT	TT	CT	CC	CT	CT	CC	CT	--	CT	CT	--	CT	CT	--	CT	CC	CT	CC	CT	CC	TT	CC	CT	CT
LG01	mk1345	533.414	ctg12631	76055	G	GG	TT	--	GG	GG	GT	--	TT	TT	GT	GG	TT	TT	--	GT	GT	GG	--	GT	TT	TT	GT	GG	GT	GT	GG	GT	--	GT	GT	--	GT	GT	TT	GT	GG	GT	GG	GT	GG	TT	GG	GT	GT
LG01	mk3821	535.071	ctg685	65095	T	TT	CC	--	TT	TT	TC	TC	CC	CC	TC	TT	--	--	TT	--	TC	TT	TC	TC	--	CC	TC	TT	TC	TC	TT	TC	--	--	--	--	--	--	CC	TC	TT	TC	TT	TC	TT	CC	TT	TC	TC
LG01	mk2795	536.876	ctg263	740500	A	AA	CC	AC	AA	AA	AC	AC	CC	CC	AC	AA	CC	CC	AA	AC	AC	AA	AC	--	CC	CC	AC	AA	AC	AC	AA	--	AC	AC	AC	CC	AC	AC	CC	AC	--	AC	AA	AC	AA	CC	AA	AC	AC
LG01	mk2794	537.567	ctg263	740467	G	GG	TT	GT	GG	GG	GT	GT	--	TT	GT	GG	TT	TT	GG	GT	GT	GG	GT	GT	TT	TT	GT	GG	GT	GT	GG	--	--	GT	GT	TT	GT	GT	GT	GT	--	GT	GG	GT	GG	TT	GG	GT	GT
LG01	mk1702	540.47	ctg9439	116509	T	TT	CC	TC	TT	TT	TC	TC	CC	--	TC	TT	CC	CC	TT	TC	TC	TT	TC	TC	--	CC	TC	TT	TC	TC	TT	TC	TC	TC	TC	CC	--	TC	--	TC	--	TC	TT	--	TT	CC	TT	TC	TC
LG01	mk3807	541.447	ctg4086	20246	G	GG	AA	GA	GG	GG	GA	GA	AA	AA	--	--	AA	AA	GG	--	GA	--	GA	GA	AA	AA	GA	GG	GA	GA	GG	GA	GA	GA	--	--	GA	GA	AA	GA	GG	GA	GG	GG	GG	AA	GG	GA	GA
LG01	mk2666	542.897	ctg1859	241726	A	AA	GG	AG	AA	AA	AG	AG	GG	GG	AG	AA	GG	GG	AA	--	AG	AA	AG	--	GG	GG	AG	AA	AG	GG	AA	AG	AG	AG	AG	--	--	--	GG	--	AA	AG	AA	AA	AA	GG	AA	AG	AG
LG01	mk1053	544.491	ctg12026	83488	A	AA	GG	AG	AA	AA	AG	--	GG	GG	AG	AA	GG	GG	AA	AG	AG	AA	AG	AG	GG	GG	AG	AA	AG	--	AA	AG	AG	AG	AG	GG	GG	AG	GG	AG	AA	AG	AA	AG	AA	GG	AA	AG	AG
LG01	mk201	545.933	ctg3503	314404	C	CC	GG	CG	CC	CC	CG	CG	GG	GG	CG	CC	--	GG	CC	CG	CG	CC	CG	CG	GG	--	CG	CC	CG	--	CC	CG	CG	CG	GG	GG	CG	CG	GG	CG	CC	CG	CC	CG	CC	GG	CC	CG	CG
LG01	mk2869	546.535	ctg46243	10064	T	TT	CC	TC	--	TT	TC	TC	CC	CC	TC	TT	CC	--	TT	TC	TC	TT	TC	TC	CC	CC	TC	TT	TC	TC	TT	TC	--	--	CC	CC	--	--	--	TC	TT	TC	TT	--	TT	CC	TT	TC	TC
LG01	mk2870	546.553	ctg46243	10084	C	CC	TT	CT	--	CC	CT	CT	TT	TT	CT	CC	TT	TT	CC	CT	CT	CC	CT	CT	TT	TT	CT	CC	CT	CT	CC	CT	--	--	TT	TT	--	--	--	CT	--	CT	CC	--	CC	--	CC	CT	CT
LG01	mk553	547.691	ctg3512	84357	T	TT	GG	TG	TT	TT	TG	TG	GG	GG	TG	TT	GG	GG	TT	--	TG	TT	TG	TG	GG	GG	TG	TT	TG	TG	TT	TG	--	--	--	--	TG	TG	GG	TG	TT	TG	TT	TG	TT	GG	TT	TG	TG
LG01	mk2007	547.935	ctg9432	671698	G	GG	AA	--	GG	GG	GA	GA	AA	AA	GA	GG	AA	AA	GG	GA	GA	GG	GA	--	AA	AA	--	GG	GA	GA	GG	--	--	GA	AA	--	--	--	AA	GA	GG	GA	--	GA	GG	AA	GG	GA	GA
LG01	mk1112	548.444	ctg928	197016	A	AA	GG	AG	AA	AA	AG	AG	GG	GG	AG	AA	GG	GG	AA	AG	AG	AA	AG	AG	GG	GG	AG	AA	AG	AG	AA	AG	--	AG	--	--	AG	AG	GG	AG	AA	AG	--	AG	AA	GG	AA	AG	AG
LG01	mk3773	549.479	ctg4183	143799	G	GG	TT	GT	GG	GG	GT	GT	TT	TT	GT	--	TT	TT	GG	GT	GT	GG	GT	GT	TT	TT	GT	GG	GT	GT	GG	GT	GT	--	GT	TT	GT	GT	TT	GT	GG	GT	GG	GT	--	TT	GG	GT	GT
LG01	mk953	549.816	ctg8825	134776	C	CC	GG	CG	CC	CC	CG	CG	GG	GG	CG	--	--	GG	CC	CG	CG	CC	CG	CG	GG	GG	CG	CC	CG	CG	CC	CG	CG	--	CG	--	--	--	GG	CG	CC	CG	CC	CG	CC	GG	CC	CG	CG
LG01	mk3021	550.826	ctg3667	107227	C	CC	TT	CT	CC	CC	CT	CT	TT	TT	CT	CC	TT	TT	CC	CT	CT	CC	CT	CT	TT	TT	CT	CC	CT	CT	CC	CT	CT	CT	CT	--	CT	CT	TT	CT	--	CT	CC	CT	CC	TT	CC	CT	CT
LG01	mk3020	550.826	ctg3667	107223	G	GG	AA	GA	GG	GG	GA	GA	AA	AA	GA	GG	AA	AA	GG	GA	GA	GG	GA	GA	AA	AA	GA	GG	GA	GA	GG	GA	GA	GA	GA	--	GA	GA	AA	GA	--	GA	GG	GA	GG	AA	GG	GA	GA
LG01	mk3610	552.158	ctg1180	289379	A	AA	CC	AC	AA	AA	AA	AC	CC	CC	AC	--	--	CC	AA	AC	AC	AA	AC	AC	CC	CC	AC	AA	AC	AC	AA	AC	--	AC	--	--	AC	AC	--	--	AA	AC	AA	AC	AA	CC	AA	AC	--
LG01	mk2528	557.437	ctg6656	114635	C	CC	TT	CT	CC	CC	CT	CT	TT	TT	--	CC	--	--	CC	CT	CT	CC	CT	CC	--	TT	CT	--	CT	CT	CC	CT	CT	CT	CC	TT	CC	CT	--	CC	CC	--	CC	CT	CC	--	CC	CT	CC
LG01	mk2527	557.504	ctg6656	114533	T	TT	AA	TA	TT	TT	TA	TA	AA	AA	--	TT	--	--	TT	TA	TA	TT	TA	TT	--	AA	TA	--	TA	TA	TT	TA	TA	TA	TT	AA	TT	TA	--	TT	TT	--	TT	TA	TT	--	TT	TA	TT
LG01	mk3698	559.126	ctg1082	449366	T	TT	CC	TC	TT	TT	TC	TC	CC	CC	TT	TT	--	--	TT	--	TC	TT	TC	--	--	CC	TC	TT	--	TC	TT	TC	TC	TC	--	CC	TT	CC	--	TT	TT	TT	TT	TC	TT	--	TT	TC	TT
LG01	mk3700	559.173	ctg1082	449523	T	TT	CC	TC	TT	TT	TC	TC	CC	CC	TT	TT	--	--	TT	TC	TC	TT	TC	--	--	CC	TC	TT	--	TC	TT	TC	TC	TC	--	CC	TT	CC	--	--	TT	TT	TT	TC	TT	--	TT	TC	TT
LG01	mk3699	559.183	ctg1082	449490	T	TT	CC	TC	TT	TT	TC	TC	CC	CC	TT	TT	--	--	TT	TC	TC	TT	TC	--	--	CC	TC	TT	TC	TC	TT	TC	TC	TC	--	CC	TT	CC	--	--	TT	TT	TT	TC	TT	--	TT	TC	TT
LG01	mk2675	561.599	ctg5160	22591	T	TT	AA	TA	TT	TT	TA	--	AA	AA	TT	TT	--	--	TT	TA	TA	TT	TA	--	--	--	TA	TT	TA	TA	TT	TA	TA	TA	--	AA	TT	TA	--	TT	TT	--	TT	TA	TT	--	TT	TA	--
LG01	mk22	565.143	ctg2100	620630	C	CC	AA	CA	CC	CC	CA	CA	--	AA	--	CC	--	--	CC	CA	CA	CC	CA	CC	--	AA	CA	CC	CA	--	CC	CA	CA	CA	--	AA	CA	CA	--	--	CC	CA	CC	CA	CC	--	CC	CA	CC
LG01	mk24	565.169	ctg2100	620671	T	TT	CC	TC	TT	TT	TC	TC	--	CC	--	TT	--	--	TT	TC	TC	TT	TC	TT	--	CC	TC	TT	TC	--	TT	TC	TC	TC	--	CC	TC	TC	--	TC	TT	TC	TT	TC	TT	--	TT	TC	TT
LG01	mk23	565.214	ctg2100	620634	C	CC	TT	CT	CC	CC	CT	CT	--	TT	--	CC	--	--	CC	CT	CT	CC	CT	CC	--	TT	CT	CC	CT	--	CC	CT	CT	CT	--	TT	CT	CT	--	--	CC	CT	CC	CT	CC	--	CC	CT	CC
LG01	mk3565	569.612	ctg879	322839	T	TT	GG	TG	TT	TT	TG	TG	GG	GG	--	TT	GG	GG	TT	TG	TG	--	TG	TT	GG	GG	TT	TT	TG	TG	TT	TG	TG	TG	TG	GG	TG	TG	GG	TT	--	TG	TT	TG	--	GG	TT	TG	TG
LG01	mk3564	570.013	ctg879	322742	T	TT	CC	TC	TT	TT	TC	TC	CC	CC	--	TT	CC	CC	TT	TC	TC	--	TC	TT	--	CC	TT	TT	TC	TC	TT	TC	TC	TC	TC	CC	TC	TC	CC	--	--	TC	TT	TC	--	CC	TT	TC	TC
LG01	mk622	574.81	ctg3714	113442	A	AA	GG	AA	AA	AA	AG	AG	GG	GG	AG	AA	--	GG	AA	AG	AA	AA	AG	AA	GG	GG	--	AA	AG	AG	AA	AG	AG	AG	AA	--	--	AG	GG	AG	AA	AG	AA	AG	AA	GG	AA	AG	AG
LG01	mk623	574.848	ctg3714	113626	C	CC	TT	CC	CC	CC	CT	CT	--	TT	CT	CC	--	TT	CC	CT	CC	CC	CT	--	TT	TT	--	CC	CT	CT	CC	CT	CT	--	CC	--	--	CT	TT	CT	CC	CT	CC	CT	CC	TT	CC	CT	CT
LG01	mk3682	578.509	ctg8782	180098	G	GG	AA	--	GG	GG	GA	GA	AA	AA	GA	--	--	AA	GG	GA	--	GG	GA	GA	AA	AA	GA	GG	GA	GA	GG	GA	GA	--	--	AA	--	GA	AA	GA	GG	GA	GG	GA	GG	AA	GG	GA	GA
LG01	mk551	578.622	ctg3512	74604	A	AA	GG	AG	AA	AA	AG	AG	GG	GG	AG	AA	GG	GG	AA	AG	AG	AA	AG	AG	GG	GG	AG	AA	AG	AG	AA	AG	AG	AG	AG	GG	AG	--	GG	AG	AA	AG	AA	AG	AA	GG	AA	AG	AG
LG01	mk1275	578.667	ctg5230	49533	A	AA	GG	AG	AA	AA	AG	AG	--	GG	AG	AA	GG	GG	AA	AG	AG	AA	AG	AG	--	GG	AG	AA	AG	AG	AA	AG	--	AG	AG	GG	AG	AG	GG	AG	AA	AG	--	AG	--	GG	AA	AG	AG
LG01	mk2741	579.826	ctg105029	4417	G	GG	AA	GA	--	GG	--	GA	AA	AA	GA	--	--	AA	GG	GA	GA	GG	GA	GA	AA	AA	GA	GG	GA	GA	GG	GA	--	--	--	--	--	GA	AA	GA	GG	GA	GG	GA	GG	AA	--	GA	--
LG01	mk2444	582.973	ctg17554	44660	G	GG	AA	GG	GG	GG	GA	GA	AA	AA	GA	GG	--	AA	GG	GA	GA	GG	GA	--	AA	AA	GA	GG	AA	GA	GG	GA	GG	GA	GG	--	GG	GA	AA	GA	GG	GA	GG	--	--	AA	GG	GA	GA
LG01	mk1956	585.347	ctg5643	71292	T	TT	CC	--	TT	TT	TC	TC	CC	--	TC	--	CC	CC	TT	TC	--	TT	TC	TC	CC	CC	TC	TT	TC	TC	TT	TC	--	TC	TC	--	TC	TC	CC	TC	TT	TC	TT	TC	TT	CC	TT	TC	TC
LG01	mk16	585.446	ctg2100	538302	A	AA	GG	AG	--	AA	AG	AG	GG	GG	AG	--	GG	GG	AA	AG	AG	AA	AG	AG	GG	GG	AG	AA	AG	AG	AA	AG	--	AG	--	GG	AG	--	GG	--	AA	AG	--	AG	AA	GG	AA	AG	AG
LG01	mk18	585.453	ctg2100	538474	A	AA	GG	AG	--	AA	AG	AG	GG	GG	AG	--	GG	GG	AA	AG	AG	AA	AG	AG	GG	GG	AG	AA	AG	AG	AA	AG	--	AG	AG	GG	AG	--	GG	--	AA	AG	--	AG	AA	GG	AA	AG	AG
LG01	mk17	585.454	ctg2100	538307	C	CC	TT	CT	--	CC	CT	CT	TT	TT	CT	--	TT	TT	CC	CT	CT	CC	CT	CT	TT	TT	CT	CC	CT	CT	CC	CT	--	CT	CT	TT	CT	--	TT	--	CC	CT	--	CT	CC	TT	CC	CT	CT
LG01	mk19	585.459	ctg2100	538475	T	TT	GG	TG	--	TT	TG	TG	GG	GG	TG	--	GG	GG	TT	TG	TG	TT	TG	TG	GG	GG	TG	TT	TG	TG	TT	TG	--	TG	TG	GG	TG	--	GG	--	TT	TG	--	TG	TT	GG	TT	TG	TG
LG01	mk15	585.461	ctg2100	538269	T	TT	CC	TC	--	TT	TC	TC	CC	CC	TC	--	CC	CC	TT	TC	TC	TT	TC	TC	CC	CC	TC	TT	TC	TC	TT	TC	--	TC	--	CC	TC	--	CC	--	TT	TC	--	TC	TT	CC	TT	TC	TC
LG01	mk2321	587.06	ctg1052	19870	T	TT	CC	--	TT	TT	TC	TC	CC	CC	TC	TT	--	CC	TT	TC	TC	TT	TC	TC	CC	CC	TC	TT	--	TC	TT	TC	TT	--	--	CC	--	TC	CC	TT	TT	TC	TT	TC	TT	--	TT	TC	TC
LG01	mk564	589.082	ctg15707	39056	T	TT	CC	TC	TT	TT	TC	TC	CC	CC	TC	TT	CC	CC	TT	TC	TC	TT	TC	TC	CC	CC	TC	TT	TC	TC	TT	TC	--	TC	TC	CC	TC	TC	CC	TC	TT	TC	TT	TC	TT	CC	TT	TC	TC
LG01	mk3253	590.089	ctg5572	62708	C	CC	TT	CT	CC	CC	CT	CT	TT	TT	CT	CC	TT	TT	CC	CT	CT	CC	CT	CT	TT	TT	CT	CC	CT	CT	CC	CT	--	--	CT	TT	--	CT	TT	CT	CC	CT	CC	CT	CC	TT	CC	CT	CT
LG01	mk2650	590.588	ctg759	151671	G	GG	AA	GA	GG	GG	GA	GA	AA	AA	GA	GG	AA	AA	GG	GA	GA	--	--	GA	AA	AA	GA	GG	GA	GA	GG	GA	GA	GA	GA	AA	AA	GA	--	GA	GG	GA	GG	GA	GG	AA	GG	GA	GA
LG01	mk2649	590.92	ctg759	151495	G	GG	TT	GT	GG	GG	GT	GT	TT	TT	GT	GG	TT	TT	GG	GT	GT	--	--	GT	TT	TT	GT	GG	GT	GT	GG	GT	GT	GT	GT	TT	TT	GT	--	--	GG	GT	GG	GT	GG	TT	GG	GT	GT
LG01	mk3563	592.204	ctg879	204356	C	CC	TT	CT	CC	CC	CT	CT	TT	TT	CT	CC	TT	TT	CC	CT	CT	--	CT	CT	TT	--	CT	CC	CT	CT	CC	CT	--	CT	CT	TT	--	CT	TT	CT	CC	CT	--	CT	--	--	CC	--	--
LG01	mk1466	592.697	ctg111316	3607	T	TT	CC	TC	TT	TT	TC	--	CC	CC	TC	TT	CC	CC	TT	TC	TC	TT	TC	TC	CC	CC	TC	TT	TC	TC	TT	TC	TC	--	TC	CC	--	TC	CC	TC	TT	TC	TT	TC	TT	CC	TT	TC	TC
LG01	mk4356	593.939	ctg5098	230872	C	CC	TT	CT	CC	CC	--	CT	TT	TT	CT	--	TT	TT	CC	CT	CT	--	CT	CT	TT	TT	CT	CC	CT	CT	CC	CT	CT	CT	CT	--	CT	CT	TT	CT	CC	CT	CC	CT	CC	TT	CC	CT	CT
LG01	mk2767	594.448	ctg6061	230714	T	TT	CC	TC	TT	TT	TC	TC	CC	CC	TC	--	--	--	TT	TC	TC	TT	TC	TC	CC	CC	--	TT	TC	TC	TT	TC	TC	TC	TC	--	--	TC	--	TC	TT	TC	TT	TC	TT	CC	TT	--	TC
LG01	mk4314	595.892	ctg5497	281319	A	AA	CC	AC	AA	AA	AC	AC	--	--	AC	--	--	--	AA	--	AC	AA	AC	AC	CC	CC	AC	AA	AC	--	AA	AC	--	--	--	--	AC	AC	CC	AC	AA	AC	AA	AC	AA	--	AA	AC	--
LG01	mk3012	597.837	ctg1967	96794	C	TT	CC	CT	TT	TT	CT	--	CC	CC	CT	TT	CC	CC	TT	CT	CT	TT	CT	CT	CC	CC	CT	TT	CT	CT	TT	CT	CT	--	CT	CC	CT	--	CC	CT	TT	CT	TT	CT	TT	CC	TT	CT	--
LG01	mk2346	599.149	ctg11553	69284	G	GG	AA	GA	GG	--	GA	GA	AA	AA	GA	--	AA	AA	GG	GA	GA	--	GA	GA	AA	AA	GA	GG	GA	GA	GG	GA	GA	--	--	--	--	--	--	GA	GG	GA	GG	GA	GG	AA	GG	--	GA
LG01	mk3153	599.913	ctg3266	241055	T	TT	CC	TC	--	TT	TC	TC	CC	CC	TC	--	CC	CC	TT	TC	TC	TT	TC	TC	CC	CC	TC	TT	TC	TC	TT	TC	TC	TC	--	CC	TC	TC	CC	TC	--	TC	TT	TC	TT	CC	--	TC	TC
LG01	mk3794	600.059	ctg46464	13541	C	CC	TT	CT	CC	CC	CT	CT	TT	--	CT	CC	TT	TT	CC	CT	CT	CC	CT	CT	TT	TT	CT	CC	CT	CT	CC	CT	--	--	CT	TT	CT	CT	TT	CT	CC	CT	CC	CT	CC	TT	CC	CT	CT
LG01	mk2490	600.66	ctg9555	70050	C	CC	TT	CT	CC	CC	CT	--	TT	TT	CT	CC	TT	TT	CC	CT	CT	CC	CT	CT	TT	TT	CT	CC	CT	CT	CC	CT	CT	CT	CT	TT	CT	CT	TT	CT	--	CT	CC	--	CC	TT	CC	CT	CT
LG01	mk280	601.821	ctg1905	569761	G	GG	AA	GA	GG	GG	GA	GA	AA	AA	GA	GG	AA	AA	GG	GA	GA	GG	GA	GA	AA	AA	GA	GG	GA	GA	GG	GA	--	GA	GA	--	GA	--	AA	GA	--	GA	GG	GA	GG	AA	GG	GA	GG
LG01	mk2604	602.791	ctg2458	73709	G	GG	AA	GA	GG	GG	GA	--	AA	AA	GA	GG	AA	AA	GG	GA	GA	--	GA	GA	AA	AA	GA	GG	GA	GA	GG	GA	GA	GA	GA	AA	GA	GA	AA	GA	GG	GA	GG	GA	GG	AA	GG	GA	GA
LG01	mk1970	602.842	ctg8544	49671	C	CC	TT	CT	CC	CC	CT	CT	TT	TT	CT	CC	TT	TT	CC	CT	CT	CC	CT	CT	TT	TT	CT	CC	CT	CT	CC	CT	CT	--	--	TT	--	CT	TT	--	CC	CT	--	CT	--	TT	CC	CT	CT
LG01	mk509	603.491	ctg4511	158414	T	TT	GG	TG	TT	TT	TG	TG	GG	GG	TG	TT	GG	GG	TT	TG	TG	TT	TG	TG	GG	GG	TG	TT	GG	TG	TT	TG	TG	TG	TG	GG	--	TG	GG	TG	TT	TG	TT	TG	TT	GG	TT	TG	TG
LG01	mk96	605.199	ctg5001	302304	T	TT	CC	TC	TT	TT	TC	--	CC	CC	TC	TT	CC	CC	TT	TC	TC	TT	TC	TC	CC	CC	TC	TT	TC	TC	TT	TC	TC	TC	--	CC	TC	TC	CC	TC	--	TC	TT	TC	TT	--	TT	--	TC
LG01	mk95	605.214	ctg5001	302269	C	CC	GG	CG	CC	CC	CG	--	GG	GG	CG	CC	GG	GG	CC	CG	CG	CC	CG	CG	GG	GG	CG	CC	CG	CG	CC	CG	CG	CG	--	GG	CG	CG	GG	CG	CC	CG	CC	CG	CC	--	CC	CC	CG
LG01	mk3482	607	ctg5977	54033	C	CC	TT	CT	--	CC	CT	CT	TT	TT	CT	--	TT	TT	CC	CT	CT	CC	CT	CT	TT	TT	CT	CC	CT	CT	CC	CT	--	--	CT	--	CT	CT	TT	CT	--	CT	--	CT	--	TT	CC	--	CT
LG01	mk780	607.553	ctg3818	260982	T	TT	GG	TG	TT	TT	TG	TG	GG	--	TG	TT	GG	GG	TT	--	TG	TT	TG	TG	GG	GG	TG	TT	TG	TG	TT	TG	TG	TG	TG	GG	TG	--	GG	TG	--	TG	TT	TG	TT	GG	TT	TG	TG
LG01	mk3150	608.573	ctg3266	78033	G	TT	GG	GT	TT	TT	GT	GT	GG	GG	GT	--	GG	GG	TT	GT	GT	TT	GT	GT	GG	GG	GT	TT	GT	GT	TT	GT	GT	--	--	--	GT	--	GG	GT	TT	GT	TT	GT	TT	GG	--	GT	GT
LG01	mk1887	610.597	ctg1542	84258	C	CC	TT	CT	CC	CC	CT	CT	TT	TT	CT	CC	TT	TT	CC	CT	CT	CC	CT	--	TT	TT	CT	CC	CT	CT	CC	CT	--	--	TT	--	--	CT	TT	CT	CC	CT	CC	CT	CC	TT	CC	CT	CT
LG01	mk1885	610.869	ctg1542	84066	T	TT	CC	TC	TT	TT	TC	TC	CC	CC	TC	TT	CC	CC	TT	TC	TC	TT	TC	--	CC	CC	TC	TT	TC	TC	TT	TC	--	--	--	--	--	--	CC	TC	TT	TC	TT	TC	TT	CC	TT	TC	TC
LG01	mk1886	611.049	ctg1542	84100	G	GG	CC	GC	GG	GG	GC	GC	CC	CC	GC	--	CC	CC	GG	GC	GC	GG	GC	--	CC	CC	GC	GG	GC	GC	GG	GC	--	--	--	--	--	GC	CC	GC	GG	GC	GG	GC	GG	CC	GG	GC	GC
LG01	mk2584	613.42	ctg102420	12110	A	AA	GG	AG	AA	AA	AG	AG	GG	GG	AG	AA	GG	GG	AA	AG	AG	AA	AG	AA	GG	GG	AG	AA	AG	GG	AA	AG	AG	--	GG	GG	--	--	GG	AG	AA	AG	AA	--	--	--	AA	AG	AG
LG01	mk1971	614.829	ctg8544	87979	C	CC	TT	--	--	CC	CT	CT	TT	TT	CT	--	--	TT	CC	CT	CT	CC	CT	--	TT	TT	CT	--	--	CT	CC	CT	--	--	--	TT	--	--	--	CT	CC	CT	CC	CT	CC	TT	CC	CT	CT
LG01	mk3320	615.955	ctg3874	70348	C	CC	TT	CT	CC	CC	CT	CT	TT	TT	CT	CC	TT	TT	CC	CT	CT	--	CT	CC	TT	TT	CT	CC	--	CT	CC	CT	CT	CT	CT	--	CT	CT	TT	CT	CC	CT	CC	--	CC	TT	CC	--	CT
LG01	mk3323	616.703	ctg3874	70551	G	GG	CC	GC	GG	GG	GC	GC	CC	CC	GC	GG	CC	CC	GG	GC	GC	--	GC	GG	CC	CC	GC	GG	--	GC	GG	GC	GC	GC	GC	CC	GC	GC	CC	GC	GG	GC	GG	--	GG	CC	GG	--	GC
LG01	mk3321	616.704	ctg3874	70420	T	TT	GG	TG	TT	TT	TG	TG	--	GG	TG	TT	GG	GG	TT	TG	TG	--	TG	TT	GG	GG	TG	--	--	TG	TT	TG	TG	TG	TG	GG	TG	TG	GG	TG	TT	TG	TT	--	TT	GG	TT	--	TG
LG01	mk3322	617.238	ctg3874	70492	G	GG	AA	GA	GA	GG	GA	GA	AA	AA	GA	GG	AA	AA	GG	GA	GA	--	GA	GG	AA	AA	GA	--	--	GA	GG	--	GA	GA	GA	AA	GA	GA	AA	GA	GG	--	GG	--	GG	AA	GG	--	GA
LG01	mk4161	620.039	ctg10293	59202	T	TT	CC	TC	--	TT	TC	--	CC	--	TC	--	CC	CC	TT	TC	TC	--	CC	--	CC	CC	TC	TT	CC	TC	TT	CC	TC	--	TC	--	--	TC	CC	TC	TT	TC	TT	TC	TT	CC	TT	CC	TT
LG01	mk4163	620.049	ctg10293	59323	A	AA	GG	AG	--	AA	AG	--	GG	--	AG	--	GG	GG	AA	AG	AG	--	GG	--	GG	GG	AG	AA	GG	AG	AA	GG	AG	--	AG	--	--	AG	GG	AG	--	AG	AA	AG	AA	GG	AA	GG	AA
LG01	mk4162	620.064	ctg10293	59267	T	TT	CC	TC	--	TT	TC	--	--	--	TC	--	CC	CC	TT	TC	TC	--	--	--	CC	CC	TC	TT	CC	TC	TT	CC	TC	--	TC	--	--	TC	CC	TC	TT	--	TT	TC	TT	CC	TT	CC	--
LG01	mk2308	624.174	ctg22554	31829	T	TT	CC	TC	TT	TT	TC	TT	CC	CC	TC	TT	--	CC	--	TC	TC	TT	TC	TT	CC	--	TC	TT	TC	TC	TT	--	TC	TC	TC	--	TC	TC	CC	TC	TT	TC	TT	TC	TT	CC	--	TC	TC
LG01	mk1819	628.432	ctg28542	62638	G	GG	AA	GA	GG	GG	GG	GA	--	--	GA	GG	--	--	GG	GA	GA	GG	GA	GG	AA	AA	GA	GG	GA	GG	GG	GA	GA	GA	GA	--	GA	GA	AA	GA	GG	GA	GG	GA	GG	AA	GG	GA	GA
LG01	mk4407	630.805	ctg3097	49513	C	CC	TT	CT	CC	CC	CT	CT	TT	TT	CT	CC	TT	--	CC	CT	CT	CC	CT	--	TT	TT	CT	CC	CT	CT	CC	CT	--	CT	CT	--	CT	CT	TT	CT	CC	CT	CC	CT	CC	TT	CC	CT	CT
LG01	mk3926	632.076	ctg10287	551	G	GG	AA	GA	GG	GG	GA	GA	AA	AA	GA	GG	AA	AA	--	GA	GA	--	GA	GG	AA	AA	GA	GG	GA	GA	GG	GA	GA	GA	GA	AA	GA	GA	AA	GA	GG	GA	GG	--	GG	AA	GG	GA	GA
LG01	mk3927	632.083	ctg10287	587	G	AA	GG	GA	AA	AA	GA	GA	GG	GG	GA	AA	GG	GG	--	GA	GA	--	GA	AA	GG	GG	GA	AA	GA	GA	AA	GA	GA	GA	GA	GG	GA	GA	GG	GA	AA	GA	AA	GA	AA	GG	AA	GA	GA
LG01	mk4352	632.287	ctg5098	115138	A	AA	GG	AG	AA	AA	AG	AG	GG	GG	AG	AA	GG	GG	AA	AG	AG	--	AG	--	GG	GG	AG	AA	AG	AG	AA	--	AG	AG	AG	GG	AG	--	GG	AG	AA	--	AA	AG	AA	--	AA	--	AG
LG01	mk2324	634.421	ctg1052	38403	T	TT	GG	TG	--	TT	TG	TG	GG	GG	TG	TT	GG	GG	TT	TG	TG	TG	TG	--	GG	GG	TG	--	TG	TG	TT	TG	TG	TG	TG	GG	TG	TG	GG	GG	TT	TG	TT	TG	TT	GG	TT	TG	TG
LG01	mk2822	637.031	ctg9462	45680	A	AA	GG	AG	--	AA	AG	AG	GG	GG	AG	AA	GG	GG	--	AG	AG	--	AG	AG	GG	GG	AG	AA	AG	AG	AA	AG	AG	--	AG	GG	AG	AG	--	AG	AA	AG	AA	AG	AA	GG	AA	AG	AG
LG01	mk4103	639.729	ctg3892	192602	G	GG	TT	GT	GT	GG	--	GT	TT	TT	GT	GG	TT	TT	--	GT	GT	GG	TT	GT	TT	TT	GT	GG	--	GT	GG	GT	GT	GT	TT	TT	--	GT	TT	GT	GG	GT	GG	GT	GG	TT	GG	GT	GT
LG01	mk2637	643.524	ctg12557	82200	T	TT	GG	GG	--	TT	TG	TG	GG	GG	TG	TT	GG	GG	TT	TG	TG	TT	--	TG	GG	GG	TG	TT	TG	TG	TT	TG	TG	TG	--	GG	TG	TG	GG	GG	TT	TG	TT	TG	TT	GG	TT	TG	TG
LG01	mk2638	643.524	ctg12557	82202	T	TT	AA	AA	--	TT	TA	TA	AA	AA	TA	TT	AA	AA	TT	TA	TA	TT	--	TA	AA	AA	TA	TT	TA	TA	--	TA	TA	TA	--	AA	TA	TA	AA	AA	TT	TA	TT	TA	TT	AA	TT	TA	TA
LG01	mk2639	643.524	ctg12557	82414	A	AA	GG	GG	--	AA	AG	AG	GG	GG	AG	AA	GG	GG	AA	AG	AG	AA	--	AG	GG	GG	AG	AA	AG	AG	--	AG	AG	AG	--	GG	AG	AG	GG	GG	AA	AG	AA	AG	AA	GG	AA	AG	AG
LG01	mk157	648.568	ctg4902	67390	A	AA	CC	CC	--	AA	AC	AC	CC	CC	AC	--	CC	CC	AC	AC	AC	AA	AC	AC	CC	CC	AC	AA	AC	CC	AA	AC	AC	AC	AC	CC	AC	AC	CC	AC	--	AC	AA	AC	AA	CC	AA	AC	--
LG01	mk1557	653.832	ctg1936	154049	C	TT	CC	CT	--	TT	CT	CC	CC	CC	--	TT	CC	CC	TT	CT	CT	TT	--	CT	CC	CC	CT	TT	--	CT	TT	CT	CT	CT	CT	CC	CT	CT	CC	CT	--	CT	TT	CT	TT	CC	TT	CT	CT
LG01	mk3622	655.62	ctg6680	59255	C	AA	CC	CA	AA	AA	CA	--	CC	CC	CA	AA	CC	CC	AA	CA	CA	AA	AA	CA	CC	CC	CA	AA	CA	CA	AA	CA	--	CA	--	CC	CA	CA	CC	CA	AA	CA	AA	CA	AA	CC	AA	CA	CA
LG01	mk1558	655.684	ctg1936	155081	C	AA	CC	CA	AA	AA	CA	CA	CC	CC	CA	AA	CC	CC	AA	CA	CA	AA	AA	CA	CC	CC	CA	--	CA	--	AA	--	CA	CA	CA	CC	CA	CA	CC	CA	AA	CA	AA	CA	AA	CC	AA	CA	--
LG01	mk3624	657.099	ctg6680	106721	G	AA	GG	GA	AA	AA	GG	GA	GG	GG	--	AA	GG	GG	AA	GA	GA	AA	AA	--	GG	GG	GA	AA	GA	GA	AA	GA	GA	GA	GA	GG	GA	GA	GG	GA	AA	GA	AA	GA	AA	GG	AA	GA	GA
LG01	mk3623	657.099	ctg6680	106679	G	AA	GG	GA	AA	AA	GG	GA	GG	GG	--	AA	GG	GG	AA	GA	GA	AA	AA	--	GG	GG	GA	AA	GA	GA	AA	GA	GA	GA	GA	GG	GA	GA	GG	GA	AA	GA	AA	GA	AA	GG	AA	GA	GA
LG01	mk3845	661.796	ctg4986	85741	T	CC	TT	TC	--	CC	TC	TC	TT	TT	TC	CC	TT	TT	CC	TC	--	CC	CC	TT	TT	TC	TC	CC	TC	TC	CC	TC	--	TC	TC	--	TC	--	TT	TC	CC	TC	CC	TC	CC	TT	CC	TC	TC
LG01	mk3844	662.796	ctg4986	85707	T	TT	CC	TC	TT	TT	TC	TC	CC	CC	TC	TT	CC	CC	TT	TC	TC	TT	TT	TC	CC	TC	TC	TT	TC	TC	TT	TC	--	TC	TC	--	TC	--	CC	TC	TT	TC	TT	TC	TT	CC	TT	TC	TC
LG01	mk3843	663.282	ctg4986	1198	C	AA	CC	CA	AA	AA	CA	CA	CC	CC	CA	AA	CC	CC	AA	CA	CA	AA	AA	CA	CC	CA	CA	AA	CA	CA	AA	CA	CA	CA	CA	CC	CA	CA	CC	CA	AA	CA	AA	CA	AA	CC	AA	CA	CA
LG01	mk3842	663.282	ctg4986	1138	C	AA	CC	CA	AA	AA	CA	CA	CC	CC	CA	AA	CC	CC	AA	CA	CA	AA	AA	CA	CC	CA	CA	AA	CA	CA	AA	CA	CA	CA	CA	CC	CA	CA	CC	CA	AA	CA	AA	CA	AA	CC	AA	CA	CA
LG01	mk1216	663.289	ctg1129	386600	T	TT	AA	TA	TT	TT	TA	TA	AA	--	TA	TT	AA	AA	TT	TA	TA	TT	--	TA	AA	TA	TA	TT	TA	TA	TT	TA	TA	TA	TA	AA	TA	TA	AA	TA	TT	--	TT	TA	--	AA	TT	TA	TA
LG01	mk1576	664.489	ctg6833	127491	G	GG	AA	GA	GG	GG	GA	GA	AA	AA	GA	GG	AA	AA	GG	GA	GA	--	GA	GA	AA	GA	GA	GG	GA	GA	GG	GA	GA	GA	GA	AA	GA	GA	AA	GA	GG	GA	GG	GG	--	AA	GG	GA	GA
LG01	mk4045	665.278	ctg83406	7614	T	TT	CC	TC	TT	TT	TC	TC	CC	CC	TC	TT	CC	CC	TT	TC	TC	TT	TC	TC	CC	TC	TC	TT	TC	TC	TT	TC	TC	TC	TC	CC	TC	TC	--	TC	--	TC	TT	TC	TT	CC	TT	TC	TC
LG01	mk4166	666.276	ctg13192	155411	T	TT	CC	TC	TT	TT	TC	TC	--	CC	TC	TT	CC	CC	TT	TC	TC	TT	TC	TC	CC	TC	TC	TT	TC	TC	TT	TC	TC	TC	TC	CC	TC	TC	CC	TC	TT	CC	TT	TC	TT	CC	TT	TC	TC
LG01	mk4417	666.94	ctg8000	93551	C	CC	TT	CT	CC	CC	CT	CT	TT	TT	CT	CC	TT	TT	CC	CT	CT	CC	CT	TT	TT	CT	CT	CC	CT	CT	CC	CT	CT	CT	CT	--	CT	--	--	CT	CC	TT	CC	CT	CC	TT	CC	CT	CT
LG01	mk695	668.184	ctg4817	77317	C	CC	TT	CT	--	CC	CT	CT	--	TT	--	CC	--	TT	CC	--	CT	CC	CT	TT	TT	CT	--	CC	CT	CT	CC	CT	CT	CT	CT	TT	--	CT	--	CT	--	--	CC	CT	CC	TT	--	CT	CT
LG01	mk4025	668.672	ctg5487	85617	T	TT	CC	TC	TT	TT	TC	TC	CC	CC	TC	TT	--	CC	TT	--	TC	TT	TC	TC	CC	TC	TC	TT	TC	TC	TT	TC	--	TC	--	--	TC	TC	CC	TC	TT	TC	TT	TC	TT	CC	TT	TC	TC
LG01	mk3541	670.314	ctg12478	87006	T	TT	CC	TC	TT	TT	TT	TC	CC	CC	--	--	--	--	TT	--	--	TT	TC	TC	CC	CC	TC	TT	TC	--	TT	TC	TC	TC	--	CC	--	--	--	TC	TT	TC	TT	TC	TT	CC	TT	--	TC
LG01	mk302	670.941	ctg4005	117097	G	GG	TT	GT	GG	GG	GT	GT	TT	TT	GT	GG	TT	TT	GG	GT	GT	GG	GT	GT	TT	TT	GT	GG	GT	GT	GG	GT	GT	GT	GT	TT	GT	GT	TT	GT	GG	GT	GG	GT	GG	TT	GG	GT	GT
LG01	mk588	671	ctg5613	56681	A	AA	GG	AG	AA	AA	AG	AG	GG	GG	AG	AA	GG	GG	AA	AG	AG	AA	AG	AG	GG	GG	AG	AA	AG	AG	AA	AG	AG	AG	AG	GG	AG	AG	GG	AG	AA	AG	AA	AG	AA	GG	AA	AG	AG
LG01	mk3588	672.627	ctg6679	75370	C	CC	AA	CA	CC	--	CA	--	AA	AA	CA	--	--	AA	CC	CA	CA	CC	CA	CA	AA	AA	CA	CC	CA	CA	CC	CA	CA	--	--	AA	CA	CA	--	CA	CC	CA	CC	CA	CC	AA	CC	CA	CA
LG01	mk3589	672.853	ctg6679	75384	A	AA	GG	AG	AA	--	AG	--	GG	GG	AG	--	--	GG	AA	AG	AG	AA	AG	AG	GG	GG	AG	AA	AG	AG	AA	AG	AG	--	--	GG	AG	AG	--	AG	AA	AG	AA	AG	AA	GG	AA	AG	AG
LG01	mk1537	673.762	ctg3935	572972	G	GG	AA	GA	GG	GG	GA	GA	AA	--	GA	GG	AA	AA	GG	GA	GA	--	GA	GA	AA	--	GA	GG	GA	GA	GG	GA	--	GA	--	--	GA	GA	AA	GA	GG	GA	GG	GA	GG	AA	GG	--	GA
LG01	mk304	674.732	ctg4005	250208	T	TT	CC	TC	--	TT	TC	TC	CC	CC	TC	--	CC	CC	TT	TC	TC	TT	TC	TC	CC	CC	TC	TT	TC	TC	TT	TC	TC	TC	TC	CC	TC	TC	CC	TC	TT	--	TT	TC	TT	CC	TT	TC	TC
LG01	mk2557	675.296	ctg3557	358316	G	GG	AA	GA	GG	GG	GA	GA	AA	AA	GA	GG	AA	AA	GG	GA	GA	GG	GA	GA	AA	AA	GA	GG	GA	GA	GG	GA	--	GA	GA	AA	GA	GA	AA	GA	GG	GA	GG	GA	GG	AA	GG	--	GA
LG01	mk899	676.33	ctg3921	310565	G	GG	AA	GA	GG	GG	GA	GA	AA	--	GA	--	--	AA	GG	GA	GA	GG	GA	GA	AA	AA	GA	GG	GA	GA	GG	GA	GG	--	GA	AA	--	GA	AA	GA	GG	GA	GG	GA	--	AA	GG	GG	GA
LG01	mk1085	677.204	ctg6125	76237	C	CC	TT	CT	CC	CC	CT	CT	TT	TT	CT	CC	TT	TT	--	CT	CT	CC	CT	CT	TT	TT	CT	CC	CT	CT	CC	CT	--	CT	--	TT	CT	CT	TT	CT	CC	CT	CC	CT	CC	TT	--	--	CT
LG01	mk3412	677.657	ctg976	402520	G	GG	AA	GA	--	GG	GA	GA	AA	AA	GA	GG	AA	AA	GG	GA	GA	GG	GA	GA	AA	AA	GA	GG	GA	GA	GG	--	GA	GA	GA	AA	GA	--	AA	GA	--	GA	GG	GA	GG	AA	GG	GA	GA
LG01	mk3713	678.053	ctg4482	11999	A	AA	CC	AC	--	AA	AC	AC	CC	CC	AC	--	CC	CC	AA	AC	AC	AA	AC	AC	CC	CC	AC	AA	AC	AC	AA	AC	--	--	--	--	--	AC	CC	AC	AA	AC	AA	AC	AA	CC	AA	AC	AC
LG01	mk2505	678.594	ctg1656	368420	C	CC	TT	CT	CC	CC	CT	CT	TT	TT	CT	CC	TT	TT	CC	CT	CT	CC	CT	CT	TT	TT	CT	CC	CT	CT	CC	CT	CT	--	CT	--	--	CT	TT	CT	CC	CT	CC	CT	CC	TT	CC	CT	CT
LG01	mk3149	679.725	ctg3266	77986	A	AA	GG	AG	AA	AA	AG	AG	GG	GG	AG	--	GG	GG	AA	AG	AG	AA	AG	AG	GG	GG	AG	AA	AG	AG	AA	AG	AG	--	--	--	AG	--	GG	AG	AA	AG	AA	AG	AA	GG	--	AG	AG
LG01	mk3578	680.322	ctg2879	131881	G	GG	AA	GA	GG	--	GA	GA	AA	AA	GA	--	--	AA	GG	GA	GA	GG	GA	GA	AA	AA	GA	GG	GA	GA	GG	GA	--	GA	GG	AA	--	GA	AA	GA	GG	GA	GG	GA	GG	AA	GG	GA	GA
LG01	mk3579	680.322	ctg2879	132072	A	AA	GG	AG	AA	--	AG	AG	GG	GG	AG	--	--	GG	AA	AG	AG	AA	AG	AG	GG	GG	AG	AA	AG	AG	AA	AG	AG	AG	AA	GG	--	AG	GG	AG	AA	AG	AA	AG	AA	GG	AA	AG	AG
LG01	mk579	680.342	ctg1313	96656	C	CC	TT	--	CC	CC	--	CT	TT	TT	CT	--	TT	TT	CC	CT	CT	CC	CT	CT	TT	TT	CT	CC	CT	CT	CC	CT	--	CT	CC	--	CT	--	TT	CT	--	CT	CC	CT	CC	--	CC	CT	CT
LG01	mk1176	681.205	ctg4628	399243	G	GG	CC	GC	GG	GG	GC	GC	CC	CC	GC	GG	CC	CC	GG	GC	GC	GG	GC	GC	CC	CC	GC	GG	GC	GC	GG	GC	GC	GC	--	CC	GC	GC	CC	GC	GG	GC	GG	GC	GG	CC	GG	GC	GC
LG01	mk2300	681.32	ctg9252	224361	A	AA	GG	AG	AA	AA	AG	AG	GG	GG	AG	AA	GG	GG	AA	AG	AG	--	AG	AG	GG	GG	AG	AA	AG	AG	AA	AG	AG	AG	--	GG	--	AG	GG	AG	AA	AG	AA	AG	AA	GG	AA	AG	AG
LG01	mk2642	681.32	ctg12557	123583	T	TT	CC	TC	TT	TT	TC	TC	CC	CC	TC	TT	CC	CC	--	TC	TC	TT	TC	TC	CC	CC	TC	TT	TC	TC	TT	--	TC	TC	TC	CC	TC	TC	CC	TC	TT	TC	TT	TC	TT	CC	TT	TC	TC
LG01	mk730	681.658	ctg5317	118795	A	AA	GG	AG	AA	AA	AG	AG	GG	GG	AG	--	GG	GG	--	AG	AG	AA	AG	AG	GG	GG	AG	AA	AG	AG	AA	AG	AG	AG	AG	GG	--	--	--	AG	AA	AG	AA	AG	AA	GG	AA	--	AG
LG01	mk2605	682.934	ctg2458	141487	A	AA	GG	AG	AA	AA	AG	AG	GG	GG	AG	--	--	GG	AA	AG	AG	AA	AG	AG	GG	GG	--	AA	AG	AG	AA	AG	AG	AG	--	--	--	AG	--	AG	AA	AG	AA	AG	AA	GG	--	AG	AG
LG01	mk3675	683.742	ctg7281	71303	C	CC	TT	CT	CC	CC	CT	CT	TT	TT	CT	--	TT	TT	CC	--	CT	CC	CT	CT	TT	TT	CT	CC	CT	CT	CC	CT	--	CT	--	--	CC	--	TT	CT	CC	--	--	CT	CC	TT	CC	CT	CT
LG01	mk3714	686.403	ctg4482	129758	T	TT	CC	TC	TT	TT	TC	TC	CC	--	TC	TT	CC	CC	TT	TC	TC	TT	TC	TC	CC	CC	TC	TT	TC	TC	TT	TC	--	--	TC	CC	TC	TC	--	TC	TT	TC	TT	TC	TT	CC	TT	TC	TC
LG01	mk1349	689.003	ctg20327	38232	T	TT	GG	TG	TT	TT	--	--	GG	GG	--	TT	GG	GG	TT	TG	TG	--	TG	TG	GG	GG	TG	TT	TG	TG	TT	--	TG	TG	--	GG	TG	TG	--	TG	TT	TG	TT	TG	TT	GG	TT	TG	TG
LG01	mk2969	692.499	ctg14467	58393	G	GG	AA	GA	GG	GG	GA	--	--	AA	GA	GG	AA	AA	GG	GA	GA	GG	GG	--	AA	AA	--	--	--	GA	GG	--	--	GA	GA	AA	GA	--	AA	GA	GG	GA	--	GA	GG	AA	GG	--	GA
LG01	mk43	696.65	ctg6599	31349	T	TT	CC	TC	TT	TT	TC	TC	CC	CC	TC	TT	CC	CC	TT	--	TC	TT	--	--	CC	CC	TC	TT	TC	TC	TT	TT	--	TC	TC	CC	TC	TC	CC	TC	TT	TT	TT	TC	TT	CC	TT	TC	TC
LG01	mk41	697.838	ctg6599	31243	C	CC	TT	CT	CC	CC	CT	--	TT	TT	CT	CC	TT	TT	CT	--	CT	CC	CT	--	TT	TT	CT	CC	CT	CT	CC	CC	CT	CT	CT	TT	CT	CT	TT	CT	CC	CT	CC	--	CC	TT	CC	CT	CT
LG01	mk42	698.609	ctg6599	31258	C	CC	AA	CA	CC	CC	CA	CA	AA	AA	CA	CC	AA	AA	CC	--	CA	--	CA	--	AA	AA	CA	CC	CA	CA	CC	CC	CA	CA	CA	AA	CA	CA	AA	CA	CC	CA	CC	CA	CC	AA	CC	CA	CA
LG01	mk279	700.407	ctg1905	503823	C	CC	TT	CT	CC	CC	CT	CT	--	TT	CT	CC	TT	TT	CC	--	CT	CC	CT	--	TT	--	CT	CC	CT	CT	CC	CT	CT	CT	CT	TT	CT	CT	TT	CT	CC	CT	CC	CT	CC	--	CC	CT	CT
LG01	mk2499	701.847	ctg1656	110803	G	GG	AA	GA	GG	GG	GA	GA	AA	AA	GA	GG	AA	AA	GG	--	GA	GG	GA	GA	AA	AA	GA	GG	GA	GA	GG	AA	GA	--	GA	AA	GA	--	AA	GA	GG	GA	GG	GA	GG	AA	GG	GA	GA
LG01	mk4061	702.759	ctg2391	45124	T	TT	GG	TG	--	TT	TG	TG	GG	GG	TG	TT	GG	GG	TT	TG	TG	TT	TG	TG	GG	GG	TG	TT	TG	TG	TT	--	--	--	TG	--	TG	--	GG	TG	TT	TG	TT	TG	TT	--	TT	TG	--
LG01	mk3086	704.848	ctg100893	19627	T	TT	AA	TA	TT	TT	TA	TA	--	AA	TA	--	AA	AA	TT	TA	TA	TT	TA	--	AA	AA	TA	TT	TT	TA	--	--	TA	AA	TA	--	--	--	AA	--	--	--	TT	TA	TT	AA	TT	TA	TA
LG01	mk3088	705.395	ctg100893	19826	G	TT	GG	GT	TT	TT	GT	GT	--	GG	GT	--	--	--	TT	GT	GT	TT	GT	--	GG	GG	GT	TT	GT	GT	TT	--	GT	GG	--	--	--	--	GG	--	TT	--	TT	GT	TT	GG	TT	GT	GT
LG01	mk3087	705.426	ctg100893	19735	C	TT	CC	CT	TT	TT	CT	CT	--	CC	CT	--	CC	CC	TT	CT	CT	TT	CT	--	CC	CC	CT	TT	CT	CT	TT	--	CT	CC	CT	--	--	--	CC	--	TT	--	TT	CT	TT	CC	TT	CT	CT
LG01	mk4383	707.593	ctg87930	10687	G	GG	AA	GA	GG	GG	GA	GA	AA	AA	GA	--	--	AA	GG	GA	GA	GG	GA	GA	AA	AA	GA	GG	GA	GA	GG	GA	GA	--	GA	--	--	GA	--	GA	GG	GA	GG	GA	GG	AA	--	GA	GA
LG01	mk4385	708.31	ctg87930	10883	T	TT	CC	TC	TT	TT	TC	TC	CC	CC	TC	--	--	CC	TT	TC	TC	TT	TC	TC	CC	CC	TC	TT	TC	TC	TT	TC	TC	--	TC	--	--	TC	--	TC	TT	TC	TT	TC	TT	CC	TT	TC	TC
LG01	mk3582	710.226	ctg2879	174804	A	AA	GG	AG	AA	--	AG	AG	GG	GG	AG	--	GG	GG	AA	AG	AG	AA	AG	AG	GG	GG	AG	AA	AG	AG	AA	AG	AG	AG	AG	GG	AG	AG	GG	AG	AA	AG	AA	AG	AA	GG	AA	AG	AG
LG01	mk3581	710.807	ctg2879	174752	A	AA	GG	AG	AA	--	AG	AG	GG	GG	AG	--	GG	--	AA	AG	AG	AA	AG	AG	GG	GG	AG	AA	AG	AG	AA	AG	AG	AG	AG	GG	AG	AG	GG	AG	AA	AG	AA	AG	AA	GG	AA	AG	AG
LG01	mk2165	712.051	ctg6748	154525	A	AA	GG	AG	AA	--	AG	AG	GG	GG	AG	--	GG	GG	AA	AG	AG	--	AG	--	GG	GG	AG	AA	AG	AG	AA	AG	AG	AG	AG	--	--	--	GG	AG	--	AA	AA	AG	AA	GG	--	AG	AG
LG01	mk777	714.539	ctg3818	103745	G	GG	AA	--	GG	GG	GA	GG	AA	AA	GA	--	AA	AA	GG	GA	GA	GG	GA	GA	AA	AA	GA	GG	GA	GA	GG	--	--	--	--	--	GA	GA	AA	GA	--	GA	GG	GA	--	AA	GG	GA	GA
LG01	mk258	716.282	ctg8904	27584	T	TT	CC	TC	--	TT	TC	TC	CC	CC	TC	TT	CC	CC	TT	TC	TC	TT	TC	TC	CC	CC	TC	TT	TC	TC	TT	TC	--	TC	CC	--	--	TC	CC	TC	TT	TC	--	TC	TT	CC	TT	TC	TC
LG01	mk4316	717.964	ctg5497	343554	T	TT	AA	TA	TT	TT	TA	--	AA	AA	TA	TT	AA	AA	TT	TA	TA	--	TA	TA	AA	AA	TA	TT	TA	TA	TT	TA	TA	TA	TA	AA	TA	TA	AA	TA	TT	TA	TT	TA	TT	AA	TT	TA	TA
LG01	mk25	719.052	ctg2100	630157	A	AA	TT	AT	AA	AA	AT	AT	TT	TT	AT	AA	TT	TT	AA	AT	AT	AA	AT	AT	TT	TT	AT	AA	AT	AT	AA	AT	AT	AT	AT	TT	AT	AT	--	AT	--	AT	AA	AT	--	TT	AA	AT	AT
LG01	mk26	719.073	ctg2100	630306	C	CC	TT	CT	CC	CC	CT	CT	TT	TT	CT	CC	TT	TT	CC	CT	CT	CC	CT	CT	TT	TT	CT	CC	CT	CT	CC	CT	CT	CT	CT	TT	CT	CT	--	CT	--	CT	CC	CT	--	TT	CC	CT	CT
LG01	mk27	719.089	ctg2100	630307	A	AA	GG	AG	AA	AA	AG	AG	GG	GG	--	AA	GG	GG	AA	AG	AG	AA	AG	AG	GG	GG	AG	AA	AG	AG	AA	AG	AG	AG	AG	GG	AG	AG	--	AG	--	AG	AA	AG	--	GG	AA	AG	AG
LG01	mk4102	720.202	ctg3892	102480	G	GG	TT	GT	GG	GG	GT	GT	TT	TT	GG	GG	TT	TT	GG	GT	GT	GG	GT	GT	TT	TT	GT	GG	GT	GT	GG	GT	GT	GT	GT	TT	GT	GT	TT	GT	GG	GT	GG	--	GG	--	GG	GT	GT
LG01	mk565	721.11	ctg15707	39071	C	CC	TT	CT	CC	CC	CT	CT	TT	TT	CT	CC	TT	TT	CC	CT	CT	CC	CT	CT	TT	TT	CT	CC	CT	CT	CC	CT	--	CT	CT	TT	CT	CT	TT	CT	CC	CT	CC	CT	CC	TT	CC	CT	CT
LG01	mk3002	721.697	ctg13266	64283	T	TT	CC	TC	TT	TT	TC	TC	CC	CC	TC	TT	CC	CC	TT	TC	TC	TT	TC	TC	CC	CC	TC	TT	TC	TC	TT	TC	TC	TC	TC	CC	TC	TC	CC	TC	TT	TC	TT	TC	TT	CC	TT	TC	TC
LG01	mk3143	722.196	ctg3170	9464	C	CC	AA	CA	CC	CC	CA	CA	AA	AA	CA	CC	AA	AA	CC	CA	CA	CC	CA	--	AA	AA	CA	CC	CA	CA	CC	CA	--	CA	CA	AA	CA	CA	AA	CA	--	CA	CC	CA	CC	AA	CC	CA	CA
LG01	mk3152	722.79	ctg3266	138268	C	CC	TT	CT	CC	CC	CT	CT	TT	TT	CT	CC	TT	TT	CC	CT	CT	--	CT	CT	TT	TT	CT	CC	CT	CT	CC	CT	CT	CT	CT	TT	CT	CT	TT	CT	CC	--	CC	CT	CC	TT	CC	CT	CT
LG01	mk2482	724.888	ctg7655	12697	C	CC	AA	CA	CC	CC	CA	--	AA	AA	CA	CC	AA	AA	--	CA	CA	--	CA	CA	AA	AA	CA	CC	CA	CA	CC	CA	CA	CA	CA	AA	CA	--	AA	CA	CC	CA	CC	CA	CC	AA	CC	CA	CA
LG01	mk278	726.284	ctg1905	477159	G	GG	AA	GA	--	GG	--	--	--	AA	--	GG	--	AA	--	--	GA	GG	--	GA	--	AA	GA	GG	GA	GA	GG	GA	GG	GA	GA	--	GA	GA	AA	GA	GG	AA	GG	GA	--	AA	GG	GA	GA
LG01	mk4064	727.938	ctg2391	128807	C	CC	TT	CT	--	CC	CT	CT	TT	TT	CT	CC	TT	--	CC	CT	CT	CC	CT	--	TT	TT	TT	CC	CT	--	CC	CT	--	--	CT	TT	--	CT	TT	CT	CC	TT	CC	CT	CC	TT	CC	CT	CT
LG01	mk46	729.946	ctg6599	32255	G	GG	AA	GA	--	GG	GA	GA	AA	AA	GA	GG	AA	AA	GG	GA	GA	GG	GA	GA	AA	AA	--	GG	GA	GA	--	GA	--	GA	--	AA	GA	GA	AA	GA	GG	GA	GG	GA	GG	AA	GG	GA	GA
LG01	mk44	729.948	ctg6599	32200	G	GG	AA	GA	--	GG	GA	GA	AA	AA	GA	GG	AA	AA	GG	GA	GA	GG	GA	GA	AA	AA	--	GG	GA	GA	--	GA	GA	GA	--	AA	GA	GA	AA	GA	GG	GA	GG	GA	GG	AA	GG	GA	GA
LG01	mk45	729.948	ctg6599	32240	G	GG	AA	GA	--	GG	GA	GA	AA	AA	GA	GG	AA	AA	GG	GA	GA	GG	GA	GA	AA	AA	--	GG	GA	GA	--	GA	GA	GA	--	AA	GA	GA	AA	GA	GG	GA	GG	GA	GG	AA	GG	GA	GA
LG01	mk3611	729.963	ctg1180	314958	G	GG	CC	GC	--	GG	GC	GC	CC	CC	GC	--	CC	CC	GG	GC	GC	GG	GC	GC	CC	CC	GC	GG	GC	GC	GG	GC	GC	GC	GC	CC	GC	GC	CC	GC	GG	GC	GG	GC	GG	CC	GG	GC	GC
LG01	mk520	731.008	ctg7711	195562	T	TT	GG	TG	TT	TT	TG	TG	GG	GG	TG	TT	GG	GG	TT	TG	TG	TT	--	TG	GG	GG	TG	TT	TG	TG	TT	TG	TG	TG	TG	--	TG	--	GG	TG	--	--	TT	TG	TT	GG	TT	TG	--
LG01	mk2384	732.563	ctg6253	55866	C	CC	GG	CG	CC	CC	CG	CG	GG	--	CG	--	CG	GG	--	--	CG	CC	CG	--	GG	GG	CG	CC	--	CG	--	CG	CG	CG	CG	--	CG	CC	GG	CG	CC	GG	CC	CG	CC	GG	CC	CG	CC
LG01	mk2385	733.041	ctg6253	55998	A	AA	GG	AG	AA	AA	AG	AG	GG	--	AG	--	--	GG	--	--	AG	AA	AG	--	GG	GG	AG	AA	--	AG	AA	AG	AG	AG	AG	--	AG	AA	--	AG	AA	GG	AA	AG	AA	GG	AA	AG	AA
LG01	mk1082	737.033	ctg4326	330027	T	TT	GG	TG	TT	TT	TG	TG	GG	GG	TG	TT	GG	GG	TT	TG	TG	TT	TG	TG	GG	GG	TG	TT	TG	TG	TT	TG	TG	TG	TG	GG	TG	TT	GG	TG	TT	TG	TT	TG	TT	GG	TT	TG	TT
LG01	mk3676	740.362	ctg7281	154558	C	CC	TT	CT	CC	CC	CT	CT	TT	TT	--	CC	TT	TT	CC	CT	CT	--	CT	CT	TT	TT	CT	CC	CT	CT	CC	CT	--	CT	CT	--	--	--	--	CT	CC	CT	CC	CT	CC	--	CC	--	--
LG01	mk3559	742.092	ctg879	110712	A	AA	GG	AG	AA	AA	AG	AG	--	GG	AG	AA	GG	GG	AA	AG	AG	AA	AG	AG	GG	GG	AG	AA	AG	AG	AA	AG	--	AG	AG	--	AG	--	GG	AG	AA	AG	AA	--	AA	GG	AA	AG	AG
LG01	mk1343	743.507	ctg12631	21649	G	GG	TT	GT	GG	GG	GT	GT	TT	TT	GT	GG	TT	TT	GG	GT	GT	GG	GT	GT	TT	TT	GT	GG	GT	GT	GG	GT	GT	GT	GT	TT	GT	--	TT	--	GG	GT	GG	GT	--	--	GG	GT	GT
LG01	mk3612	744.353	ctg1180	315133	C	CC	TT	CT	--	CC	CT	CT	TT	TT	CT	--	TT	TT	CC	CT	CT	CC	CT	CT	TT	TT	CT	CC	CT	CT	CC	CT	CT	CT	CT	TT	CT	CT	TT	CT	CC	CT	CC	CT	CC	TT	CC	CT	CT
LG01	mk3006	744.631	ctg88313	6340	A	AA	GG	AG	AA	AA	AG	--	GG	--	AG	AA	GG	GG	AA	AG	AG	AA	AG	AG	--	GG	AG	AA	AG	AG	AA	AG	AG	AG	AG	GG	AG	AG	GG	AG	AA	AG	AA	AG	AA	GG	AA	AG	AG
LG01	mk859	745.558	ctg28125	32330	C	CC	AA	CA	CC	CC	CA	CA	AA	AA	CA	--	AA	AA	CC	CA	CA	CC	--	CA	AA	AA	CA	CC	CC	CA	CC	CA	--	--	CA	--	--	--	AA	CA	CC	CA	--	CA	CC	AA	CC	--	CA
LG01	mk3284	746.454	ctg3274	10436	A	AA	GG	AG	AA	--	AG	AG	GG	GG	AG	--	GG	--	AA	AG	AG	--	GG	AG	GG	GG	AG	AA	AG	AG	AA	AG	--	--	--	--	--	--	--	AG	AA	AG	AA	AG	AA	GG	--	AG	AG
LG01	mk87	746.741	ctg3901	56856	G	GG	AA	GA	--	GG	GA	GA	AA	AA	GA	--	AA	AA	GG	GA	GA	--	--	GA	AA	AA	GA	GG	GA	GA	--	GA	--	--	GA	AA	--	AA	AA	GA	GG	GA	GG	GA	GG	AA	GG	GA	GA
LG01	mk2276	747.165	ctg2352	80632	A	AA	GG	AG	AA	AA	AG	AG	GG	GG	AG	AA	GG	GG	AA	AG	AG	AA	AG	AG	GG	GG	AG	AA	AG	AG	AA	AG	--	AG	AG	GG	AG	--	GG	AG	AA	AG	AA	AG	AA	GG	AA	AG	AG
LG01	mk1820	749.414	ctg28542	128617	A	AA	GG	AG	AA	AA	AG	AG	GG	GG	AG	AA	GG	GG	AA	AG	AG	AA	AG	AG	--	GG	AG	AA	AG	AA	AA	AG	--	AG	AG	--	AG	--	GG	AG	AA	AG	AA	AG	AA	--	AA	AG	AG
LG01	mk2651	751.787	ctg759	200680	C	CC	AA	CA	CC	CC	CA	CA	--	AA	CA	--	AA	--	CC	CA	CA	CC	CA	CA	AA	AA	CA	CC	CA	CA	CC	CA	--	--	CA	--	CA	CA	AA	CA	--	CA	CC	CA	CC	AA	CC	CA	CA
LG01	mk2003	753.291	ctg9432	323535	G	GG	AA	GA	GG	GG	GA	GA	AA	AA	GA	--	AA	AA	--	GA	--	GG	GA	GA	AA	AA	GA	GG	GA	GA	--	GA	GG	GA	GA	AA	--	GA	AA	GA	GG	GA	GG	--	GG	AA	GG	GA	GA
LG01	mk2004	753.293	ctg9432	323540	T	TT	CC	TC	TT	TT	TC	TC	CC	CC	TC	--	CC	CC	--	TC	--	TT	TC	TC	CC	CC	TC	TT	TC	TC	--	TC	TT	TC	TC	CC	--	TC	CC	TC	TT	TC	TT	--	TT	CC	TT	TC	TC
LG01	mk3775	755.237	ctg4183	211385	C	CC	TT	CT	CC	CC	CT	CT	TT	--	--	CC	--	TT	CC	CT	CT	CC	CT	CT	--	TT	CT	--	CT	CT	CC	CT	CT	CT	CT	TT	--	CT	--	CT	CC	TT	CC	TT	CC	TT	CC	CT	CT
LG01	mk3303	756.958	ctg1174	403801	T	TT	CC	TC	TT	TT	TC	TC	CC	CC	TC	TT	CC	CC	TT	TC	TC	TT	TC	TC	CC	CC	TC	TT	TC	TC	TT	TC	TC	TC	TC	CC	TC	TC	CC	TC	TT	--	TT	TC	TT	CC	TT	TC	TC
LG01	mk2780	758.3	ctg42818	62872	T	TT	AA	TA	TT	TT	TA	--	AA	AA	TA	TT	AA	AA	TT	TA	TA	TT	TA	TA	AA	AA	TA	TT	TA	TA	TT	TA	--	TA	TA	AA	TA	TA	AA	TA	TT	TA	TT	TA	TT	AA	TT	TA	TA
LG01	mk2966	759.725	ctg14467	11200	T	TT	AA	TA	TT	TT	TA	TA	AA	AA	TA	TT	--	AA	TT	TA	TA	TT	TA	TA	AA	--	TA	--	TA	TA	TT	TA	--	--	TA	AA	--	--	AA	TA	--	TA	TT	--	TT	--	TT	TA	TA
LG01	mk1648	760.802	ctg835	526547	G	GG	AA	GA	GG	GG	GA	GA	AA	AA	GA	--	AA	AA	GG	GA	GA	GG	GA	GA	AA	AA	GA	GG	GA	GA	GG	GA	AA	GA	--	--	--	GA	--	GA	GG	GA	GG	GA	GG	AA	GG	GA	GA
LG01	mk3784	760.954	ctg8383	81587	T	TT	AA	TA	--	TT	TA	--	--	AA	TA	TT	AA	--	TT	TA	TA	TT	TA	TA	AA	AA	TA	TT	TA	TA	TT	TA	--	TA	TA	AA	TA	--	--	TA	TT	TA	--	TA	--	--	TT	TA	TA
LG01	mk255	765.214	ctg8904	16022	G	GG	AA	GA	GG	GG	GA	GA	AA	AA	--	GG	GA	--	GG	GA	GA	GG	GA	GA	AA	AA	GA	GG	GA	GA	GG	GA	GA	GA	GA	AA	GA	GA	--	GA	--	GA	GG	GA	GG	--	GG	GA	GA
LG01	mk3319	768.517	ctg3474	125500	G	GG	AA	GA	GG	GG	GA	GA	AA	AA	GA	GG	GA	--	--	GA	GA	GG	GA	--	AA	AA	GA	GA	GA	GA	GG	GA	GA	--	GA	--	--	GA	AA	GA	GG	GA	GG	GA	GG	AA	GA	GA	GA
LG01	mk3885	771.647	ctg2587	16987	A	AA	GG	AG	--	AA	AG	--	GG	GG	AG	AA	GG	GG	--	AG	AG	AA	AG	--	--	GG	AG	AA	AG	AG	AA	AG	AG	AG	AG	GG	AG	AG	GG	AG	AA	AG	AA	AG	AA	GG	AA	AG	AG
LG01	mk2711	772.568	ctg1060	252012	G	GG	AA	GA	GG	GG	--	GA	AA	--	GA	--	--	AA	GG	GA	GA	GG	GA	GA	AA	AA	--	GG	GA	GA	GG	GA	--	--	--	AA	GA	--	AA	GA	GG	GA	GG	GA	GG	AA	--	--	GA
LG01	mk2712	772.623	ctg1060	252122	A	AA	GG	AG	AA	--	GG	AG	GG	--	AG	--	--	GG	AA	AG	AG	AA	AG	AG	GG	GG	--	AA	AG	AG	AA	AG	--	--	--	GG	AG	--	GG	AG	AA	AG	AA	AG	AA	GG	--	--	AG
LG01	mk2578	774.307	ctg26862	49147	T	TT	CC	TC	TT	TT	CC	TC	CC	CC	TC	--	--	CC	--	TC	TC	TT	TC	TC	CC	CC	TC	TT	TC	TC	--	TC	TC	TC	CC	CC	--	TC	--	TC	TT	TC	TT	TC	TT	CC	--	TC	TC
LG01	mk2579	775.509	ctg26862	49332	C	CC	TT	CT	CC	CC	CT	CT	TT	TT	CT	CC	--	TT	CC	CT	CT	CC	CT	CT	TT	TT	CT	CC	CT	CT	--	CT	CT	CT	TT	TT	--	CT	TT	CT	CC	CT	CC	CT	CC	TT	CC	CT	CT
LG01	mk2439	776.741	ctg17554	26355	C	CC	TT	CT	CC	CC	CT	CT	TT	TT	CT	--	--	TT	CC	CT	CT	CC	CT	CT	TT	TT	CT	CC	CT	CT	CC	CT	CT	--	CT	TT	--	CT	TT	CT	CC	CT	CC	CT	CC	TT	CC	CT	CT
LG01	mk1057	777.427	ctg16521	23545	A	AA	GG	AG	AA	AA	AG	AG	GG	GG	AG	--	--	GG	AA	AG	AG	AA	AG	AG	GG	GG	--	AA	AG	AG	AA	AG	AG	--	--	GG	--	AG	GG	AG	AA	AG	AA	AG	AA	GG	AA	--	AG
LG01	mk1058	777.458	ctg16521	23573	C	CC	TT	CT	CC	CC	CT	CT	TT	TT	CT	--	--	TT	CC	CT	CT	CC	CT	CT	TT	TT	--	CC	CT	CT	CC	CT	CT	--	--	TT	--	CT	TT	CT	CC	CT	CC	CT	CC	TT	CC	--	CT
LG01	mk1059	777.479	ctg16521	23719	A	AA	GG	AG	AA	AA	AG	AG	GG	GG	AG	--	--	GG	AA	AG	AG	AA	AG	AG	GG	GG	--	AA	AG	AG	AA	AG	AG	AG	--	GG	--	AG	GG	AG	AA	AG	AA	AG	AA	GG	AA	--	AG
LG01	mk1139	778.851	ctg4027	297771	T	TT	CC	TC	--	TT	TC	TC	CC	CC	TC	TT	CC	CC	TT	TC	TC	TT	TC	TC	CC	CC	TC	TT	TC	TC	TT	TC	TC	TC	TC	CC	TC	TC	CC	TC	TT	TC	TT	TC	TT	CC	TT	TC	TC
LG01	mk3285	779.883	ctg3274	63464	A	AA	GG	AG	AA	AA	AG	AG	GG	GG	AG	--	--	--	AA	AG	AG	AA	AG	AG	GG	GG	AG	AA	AG	AG	AA	AG	--	--	--	--	AG	AG	GG	AG	AA	AG	AA	AG	AA	GG	AA	--	AG
LG01	mk1627	781.51	ctg835	147013	A	AA	GG	AG	AA	AA	AG	AG	GG	--	AG	--	--	GG	AA	AG	--	AA	AG	AG	GG	GG	--	AA	AG	AG	AA	AG	AG	--	--	--	--	AG	GG	AG	AA	AG	AA	AG	AA	GG	--	AG	AG
LG01	mk1628	781.549	ctg835	147047	G	GG	TT	GT	GG	GG	GT	GT	TT	--	GT	--	--	--	GG	GT	--	GG	GT	GT	TT	TT	--	GG	GT	GT	GG	GT	GT	--	--	--	--	GT	TT	GT	GG	GT	GG	GT	GG	TT	--	GT	GT
LG01	mk3945	782.228	ctg2188	279025	A	AA	CC	AC	AA	AA	AC	AC	CC	CC	AC	--	--	CC	AA	AC	AC	AA	AC	AC	CC	CC	AC	AA	AC	AC	AA	AC	AC	AC	--	CC	AC	AC	CC	AC	AA	AC	AA	AC	AA	CC	AA	AC	AC
LG01	mk3943	782.626	ctg2188	278936	G	GG	AA	GA	GG	GG	GA	GA	AA	AA	GA	--	--	--	GG	GA	GA	GG	GA	GA	AA	AA	GA	GG	GA	GA	GG	GA	GA	GA	--	AA	GA	GA	AA	GA	GG	GA	GG	GA	--	AA	GG	GA	GA
LG01	mk483	783.477	ctg11610	102279	G	GG	AA	GA	GG	GG	GA	GA	AA	--	GA	--	--	AA	--	GA	GA	GG	GA	GA	AA	AA	GA	GG	GA	GA	GG	GA	GA	--	--	AA	--	--	AA	GA	GG	GA	GG	GA	GG	AA	--	GA	GA
LG01	mk484	783.499	ctg11610	102518	C	CC	TT	CT	CC	CC	CT	CT	TT	TT	CT	--	--	TT	--	CT	CT	CC	CT	CT	TT	TT	CT	CC	CT	CT	CC	CT	CT	--	--	TT	--	--	TT	CT	CC	CT	CC	CT	CC	TT	--	CT	CT
LG01	mk2522	785.222	ctg6656	1964	A	AA	GG	AG	AA	AA	AG	AG	GG	GG	AG	--	GG	GG	AG	AG	AG	AA	AG	AG	GG	GG	AG	AA	AG	AG	--	AG	AG	AG	AG	GG	AG	AG	--	AG	--	AG	AA	AG	AA	GG	AA	AG	AG
LG01	mk2523	785.671	ctg6656	1999	A	AA	GG	AG	AA	AA	AG	AG	GG	GG	AG	--	GG	GG	AG	AG	AG	AA	AG	AG	GG	GG	AG	AA	AG	AG	--	AG	AG	AG	AG	GG	AG	AG	GG	AG	--	AG	AA	AG	AA	GG	AA	AG	AG
LG01	mk1536	786.44	ctg3935	555524	A	AA	TT	AT	AA	AA	AT	AT	--	TT	AT	AA	--	TT	--	AT	AT	AA	AT	AT	TT	TT	AT	AA	AT	--	AA	AT	AT	AT	--	TT	--	AT	TT	AT	--	AT	AA	AT	AA	TT	AA	AT	AT
LG01	mk1638	787.248	ctg835	353052	T	TT	GG	TG	TT	TT	TG	TG	GG	GG	TG	TT	GG	GG	TT	TG	TG	TT	TG	TG	GG	GG	TG	TT	TG	TG	TT	TG	--	--	TG	GG	--	TG	GG	TG	TT	TG	TT	TG	TT	GG	TT	TG	TG
LG01	mk1771	788.099	ctg240	207544	G	GG	AA	GA	GG	GG	GA	GA	AA	AA	GA	GG	AA	AA	GG	GA	GA	GG	GA	GA	AA	GA	GA	GG	GA	GA	GG	GA	GA	GA	GA	AA	GA	GA	AA	GA	GG	GA	GG	GA	GG	AA	GG	GA	GA
LG01	mk755	788.761	ctg29922	11392	T	TT	CC	TC	TC	TT	TC	TC	CC	CC	TC	TT	CC	CC	TT	TC	TC	TT	TC	TC	CC	TC	TC	TT	TC	TC	TT	TC	TC	TC	TC	CC	TC	TC	CC	TC	TT	TC	TT	TC	TT	CC	TT	TC	TC
LG01	mk3766	789.468	ctg3983	175509	C	CC	TT	CT	--	CC	CT	CT	TT	TT	CT	--	TT	TT	CC	CT	CT	CC	CT	CT	--	CT	--	CC	--	CT	CC	CT	CT	CT	CT	TT	CT	--	TT	CT	CC	--	CC	CT	CC	TT	CC	CT	CT
LG01	mk4182	790.827	ctg4194	82579	A	AA	CC	AC	AA	AA	AC	AC	CC	CC	AC	--	CC	CC	AA	AC	AC	AA	AC	AC	CC	AC	AC	AA	AC	AC	AA	AC	--	--	AC	--	--	--	CC	AC	--	--	--	AC	AA	CC	--	AC	AC
LG01	mk3651	791.217	ctg1481	33074	T	TT	AA	TA	TT	TT	TA	TA	AA	AA	TA	TT	AA	AA	TT	TA	TA	TT	TA	TA	--	TA	TA	TT	TA	TA	TT	TA	TA	TA	--	AA	AA	TA	--	TA	TT	--	TT	TA	TT	AA	TT	TA	TA
LG01	mk1489	792.225	ctg6231	138093	A	AA	GG	AG	AA	AA	AG	AG	GG	--	AG	AA	GG	GG	AA	AG	AG	AA	AG	AG	GG	AG	AG	AA	AG	AG	AA	AG	--	AG	AG	--	--	--	GG	AG	--	AG	--	AG	AA	--	AA	AG	AG
LG01	mk4168	792.577	ctg29301	57845	A	AA	GG	AG	AA	AA	AG	AG	--	GG	AG	AA	GG	--	AA	AG	AG	AA	AG	--	--	AG	AG	AA	AG	AG	AA	AG	AG	AG	AG	--	AG	--	GG	AG	AA	AG	AA	AG	AA	--	AA	AG	AG
LG01	mk4419	793.244	ctg10499	174023	A	AA	GG	AG	AA	AA	AG	AG	GG	GG	AG	AA	GG	GG	AA	AG	AG	AA	AG	--	GG	--	AG	AA	AG	AG	AA	AG	AG	--	AG	GG	--	--	GG	AG	AA	AG	AA	AG	AA	GG	AA	AG	AG
LG01	mk1773	794.367	ctg240	653708	G	GG	AA	GA	--	GG	GA	GA	--	AA	GA	--	AA	AA	GG	GA	GA	--	GA	GA	AA	AA	GA	GG	GA	GA	GG	GA	GA	--	GA	AA	GA	GG	--	GA	--	GA	GG	--	GG	AA	GG	GA	GA
LG01	mk3826	795.778	ctg685	584081	G	GG	AA	GA	GG	GG	GA	GA	AA	AA	GA	GA	AA	AA	GG	GA	GA	GG	GA	GA	AA	AA	GA	GG	GA	GA	GG	GA	GA	GA	GA	AA	GA	GA	--	GA	GG	GA	GG	GA	GG	AA	GG	GA	GA
LG01	mk3827	795.778	ctg685	584102	T	TT	GG	TG	TT	TT	TG	TG	GG	GG	TG	TG	GG	GG	TT	TG	TG	TT	TG	TG	GG	GG	TG	TT	TG	TG	TT	TG	TG	TG	TG	GG	TG	TG	GG	TG	TT	TG	TT	TG	TT	GG	TT	TG	TG
LG01	mk3825	795.778	ctg685	583941	G	GG	AA	GA	GG	GG	GA	GA	AA	AA	GA	GA	AA	AA	GG	GA	GA	GG	GA	GA	AA	AA	GA	GG	GA	GA	GG	GA	GA	GA	GA	AA	GA	GA	AA	GA	GG	GA	GG	GA	GG	AA	GG	GA	GA
LG01	mk305	795.907	ctg4005	250331	G	GG	AA	GA	--	GG	GA	GA	AA	AA	GA	--	AA	AA	GG	GA	GA	GG	GA	GA	AA	AA	GA	GG	GA	GA	GG	GA	GA	GA	GA	AA	GA	GA	AA	GA	GG	--	GG	GA	GG	AA	GG	GA	GA
LG01	mk2247	797.112	ctg3950	245346	T	TT	CC	TC	TT	TT	TC	TC	--	--	TC	TT	CC	CC	TT	TC	TC	TT	TC	TC	CC	CC	TC	TT	TC	TC	TT	TC	TC	TC	TC	CC	TC	TC	CC	TC	TT	TT	TT	TC	TT	CC	TT	TC	TC
LG01	mk4157	798.406	ctg7493	56308	A	AA	GG	AG	AA	AA	AG	AG	GG	GG	AG	AA	GG	GG	AA	AG	AG	AA	AG	AG	GG	GG	AG	AA	AG	AG	AA	AG	AG	AG	AG	GG	AG	AG	--	AG	AA	--	AA	AG	AA	GG	AA	AG	AG
LG01	mk3345	798.444	ctg8074	70802	T	TT	CC	TC	TT	TT	TC	--	CC	CC	TC	TT	CC	CC	TT	TC	TC	TT	TC	TC	CC	CC	TC	TT	TC	TC	TT	TC	--	TC	TC	--	TC	TC	CC	TC	TT	TC	TT	TC	TT	CC	TT	TC	TC
LG01	mk3344	798.513	ctg8074	70757	G	GG	AA	GA	GG	GG	GA	--	AA	AA	GA	GG	AA	AA	GG	GA	GA	--	GA	GA	AA	AA	GA	GG	GA	GA	GG	GA	GA	GA	GA	--	GA	GA	--	GA	GG	GA	GG	GA	GG	AA	GG	GA	GA
LG01	mk3562	799.584	ctg879	193747	T	TT	GG	TG	TT	--	--	--	GG	GG	TG	TT	--	GG	TT	TG	TG	TT	TG	TG	GG	GG	TG	TT	TG	TG	TT	TG	TG	TG	TG	GG	TG	TG	GG	TG	TT	TG	TT	TG	--	GG	TT	TG	TG
LG01	mk310	799.934	ctg5505	73946	A	AA	GG	AG	AA	AA	AG	AG	GG	GG	AG	--	GG	GG	AA	AG	AG	AA	AG	AG	GG	GG	AG	AA	AG	AG	AA	AG	AG	AG	--	--	--	AG	GG	--	AA	AG	AA	AG	AA	GG	AA	AG	AG
LG01	mk2485	800.318	ctg7655	42092	G	GG	AA	GA	GG	--	GA	GA	AA	AA	GA	GG	--	AA	GG	GA	GA	GG	GA	GA	AA	AA	GA	GG	GA	GA	GG	GA	GA	--	--	AA	--	GA	AA	GA	GG	GA	GG	GA	GG	AA	GG	GA	GA
LG01	mk3782	801.116	ctg8383	41876	C	CC	TT	CT	CC	CC	CT	--	TT	TT	CT	--	TT	TT	CC	CT	CT	CC	CT	CT	TT	TT	CT	CC	CT	CT	CC	--	CT	CT	CT	TT	CT	--	TT	CT	CC	CT	CC	CT	--	TT	CC	--	CT
LG01	mk1084	802.419	ctg6125	76179	G	GG	AA	GA	GG	GG	GA	GA	AA	AA	GA	GG	AA	AA	--	GA	GA	GG	GA	GA	AA	AA	GA	GG	GA	GA	GG	GA	--	GA	--	AA	GA	GA	AA	GA	GG	GA	GG	GA	GG	AA	--	--	GA
LG01	mk2656	803.923	ctg759	378128	A	AA	CC	AC	AA	AA	AC	--	CC	CC	AC	--	CC	CC	AA	AC	AC	AA	AC	AC	CC	CC	AC	AA	AC	AC	AA	AC	--	AC	AC	CC	AC	AC	CC	AC	--	--	AA	AC	AA	CC	AA	AC	AC
LG01	mk2655	804.157	ctg759	378126	C	CC	TT	CT	CC	CC	CT	--	TT	TT	CT	--	TT	TT	CC	CT	CT	CC	CT	CT	TT	TT	CT	CC	CT	CT	CC	CT	--	CT	CT	TT	CT	CT	TT	CT	--	--	CC	CT	CC	TT	CC	CT	CT
LG01	mk2654	804.439	ctg759	378035	A	AA	CC	AC	--	AA	AC	--	CC	CC	AC	--	CC	CC	AA	--	AC	AA	AC	AC	CC	CC	AC	AA	AC	AC	AA	AC	--	AC	AC	CC	AC	AC	CC	AC	--	AC	AA	AC	AA	CC	AA	AC	AC
LG01	mk2199	805.332	ctg7249	76856	A	AA	GG	AG	AA	AA	AG	AG	GG	GG	AG	AA	GG	GG	AA	AG	AG	AA	AG	AG	GG	GG	AG	AA	AG	AG	AA	AG	AG	AG	AG	--	AG	AG	GG	AG	AA	AG	AA	AG	AA	GG	AA	AG	AG
LG01	mk1645	805.492	ctg835	521153	A	AA	GG	AG	AA	AA	AG	AG	GG	GG	AG	AA	GG	GG	AA	AG	AG	AA	AG	AG	GG	GG	AG	AA	AG	AG	AA	AG	AG	AG	AG	GG	AG	AG	GG	AG	AA	AG	AA	AG	AA	GG	AA	AG	AG
LG01	mk2248	807.365	ctg3950	442038	T	TT	CC	TC	TT	TT	CC	TC	CC	CC	TC	TT	CC	CC	--	TC	TC	TT	TC	TC	CC	CC	TC	--	TC	TC	TT	TC	TC	TC	--	CC	TC	TC	--	TC	--	TC	TT	TC	TT	CC	TT	TC	TC
LG01	mk2249	807.398	ctg3950	442077	A	AA	GG	AG	AA	AA	--	AG	GG	GG	AG	AA	GG	GG	--	AG	AG	AA	AG	AG	GG	GG	AG	--	AG	AG	AA	AG	AG	AG	--	GG	AG	AG	--	AG	--	AG	--	AG	--	GG	AA	AG	AG
LG01	mk3796	809.833	ctg684	466698	A	AA	CC	CC	AA	AA	AC	AC	CC	CC	AC	AA	CC	--	AA	AC	AC	AA	AC	AC	CC	AC	AC	AA	AC	AC	AA	AC	AC	AC	AC	--	--	AC	CC	AC	AA	AC	AA	AC	AA	CC	AA	AC	AC
LG01	mk2896	811.445	ctg3864	94796	A	AA	GG	AG	AA	AA	AG	AG	GG	GG	AG	AA	GG	GG	AA	AG	AG	AA	AG	AG	GG	AG	AG	AA	AG	AG	AA	AG	AG	AG	AG	GG	AG	AG	GG	AG	--	AG	AA	AG	AA	GG	AA	AG	AG
LG01	mk1818	811.558	ctg21241	35979	T	TT	CC	TC	TT	TT	TC	TC	CC	CC	TC	TT	CC	CC	TT	TC	TC	TT	TC	TC	CC	TC	TC	TT	TC	TC	TT	TC	TC	TC	TC	--	TC	TC	CC	TC	TT	TC	TT	TC	TT	CC	TT	TC	TC
LG01	mk4261	812.642	ctg1597	96267	T	TT	CC	TC	TT	TT	TC	TC	CC	CC	TC	--	CC	CC	TT	TC	TC	TT	TC	TC	CC	TC	TC	TT	TC	TC	TT	TC	--	TC	--	--	--	--	CC	TC	TT	--	TT	TC	TT	--	TT	TC	TC
LG01	mk2465	814.514	ctg3055	294147	A	AA	CC	AC	AA	AA	AC	AC	CC	CC	AC	--	CC	CC	AA	AC	AC	AA	AC	AC	CC	AC	AC	AA	AC	AC	AA	AC	--	--	CC	--	--	--	CC	AC	AA	AC	AA	AC	AA	--	AA	AC	AC
LG01	mk393	816.557	ctg908	120540	T	TT	CC	TC	TT	--	TC	TC	CC	CC	TC	--	CC	CC	TT	TC	TC	TT	TC	TC	CC	CC	--	TT	TC	TC	TT	TC	TC	--	CC	CC	CC	TC	CC	TC	TT	TC	TT	TC	TT	CC	TT	TC	TC
LG01	mk4072	817.762	ctg7191	215685	G	GG	CC	--	GG	GG	GC	GC	CC	CC	GC	--	CC	CC	--	GC	GC	GG	GC	GC	CC	CC	GC	GG	GC	GC	GG	--	GC	GC	CC	CC	--	GC	CC	GC	GG	GC	GG	GC	GG	CC	GG	GC	GC
LG01	mk3040	818.526	ctg21066	20097	G	GG	AA	GA	GG	GG	GA	GA	AA	AA	GA	--	--	AA	GA	GA	GA	GG	GA	GA	AA	AA	GA	GG	GA	--	GG	GA	GA	GA	--	AA	--	GA	AA	GA	GG	GA	GG	GA	GG	AA	GG	GA	GA
LG01	mk2480	819.998	ctg7655	12603	G	GG	AA	GA	GG	GG	GA	--	AA	AA	GA	GG	AA	AA	--	GA	GA	--	GA	GA	AA	AA	GA	GG	GA	GA	GG	GA	GA	GA	GA	AA	GA	--	AA	GA	GG	GA	GG	GA	GG	AA	GG	GA	GA
LG01	mk2481	820.008	ctg7655	12625	T	TT	GG	TG	TT	TT	TG	--	GG	--	TG	TT	GG	GG	--	TG	--	--	TG	TG	GG	GG	--	TT	TG	TG	TT	TG	TG	TG	TG	GG	TG	--	GG	TG	TT	TG	TT	TG	TT	GG	TT	TG	TG
LG01	mk3727	820.607	ctg8882	165146	A	AA	GG	AG	AA	AA	AG	AG	GG	GG	AG	AA	GG	GG	AA	AG	AG	AA	AG	AG	GG	GG	AG	AA	AG	AG	AA	AG	AG	AG	AG	GG	AG	AG	GG	AG	AA	AG	AA	AG	AA	GG	AA	AG	AG
LG01	mk2709	821.721	ctg1060	105202	A	GG	AA	AG	GG	GG	AG	AG	--	AA	AG	--	AA	AA	GG	AG	AG	--	AG	--	AA	AA	AG	GG	AG	AG	GG	AG	--	AG	--	--	--	--	AA	AG	--	AG	GG	--	GG	AA	GG	AG	AG
LG01	mk2717	823.117	ctg4260	182442	G	AA	GG	GA	AA	AA	GA	GA	GG	GG	GA	AA	GG	GG	AA	GA	GA	AA	GA	GA	GG	GG	GA	AA	GA	GA	AA	GA	GA	GA	GA	--	GA	GA	GG	GA	AA	GA	AA	GA	AA	GG	AA	GA	GA
LG01	mk1957	825.834	ctg5643	114081	T	TT	CC	TC	TT	TT	TC	TC	CC	CC	TC	--	--	CC	TT	TC	TC	TT	TC	TC	CC	CC	TC	TT	TC	TC	TT	TC	TC	--	--	--	--	--	CC	TC	TT	TC	TT	TC	TT	CC	TT	TC	--
LG01	mk4059	827.713	ctg2091	203744	T	TT	AA	TA	TT	TT	--	TA	AA	--	TA	--	--	--	TT	TA	--	TT	TA	TA	AA	AA	TA	TT	TA	TA	--	TA	--	--	--	--	--	--	AA	TA	TT	TA	TT	TA	TT	AA	--	TA	TA
LG01	mk2652	828.299	ctg759	205772	A	AA	GG	AG	--	AA	AG	AG	GG	GG	AG	AA	GG	GG	AA	AG	AG	--	AG	AG	GG	GG	AG	AA	AG	AG	AA	AG	AG	AG	AG	--	--	--	--	AG	--	AG	AA	AG	AA	GG	AA	AG	AG
LG01	mk3449	829.066	ctg8576	112049	A	AA	TT	AT	AA	AA	AT	AT	--	--	AT	AA	TT	TT	AA	AT	AT	AT	AT	AT	TT	AT	AT	AA	--	AT	AA	AT	AT	AT	--	--	TT	--	TT	AT	AA	--	AA	AT	AA	TT	AA	AT	AT
LG01	mk3450	829.086	ctg8576	112272	A	AA	GG	AG	AA	AA	AG	AG	--	--	AG	AA	--	GG	AA	AG	AG	AG	AG	AG	GG	AG	AG	AA	--	AG	AA	AG	AG	AG	--	--	GG	--	GG	AG	AA	--	AA	AG	AA	GG	AA	AG	AG
LG01	mk3804	829.88	ctg3784	108328	G	GG	AA	GA	GG	GG	GA	GA	AA	--	GA	GG	--	AA	GG	GA	GA	GG	GA	GA	AA	GA	GA	GG	GA	GA	GG	GA	GA	GA	--	AA	--	GA	AA	GA	GG	GA	GG	GA	GG	AA	GG	GA	GA
LG01	mk4259	831.32	ctg1597	75845	A	AA	CC	AC	AA	AA	AC	AC	CC	CC	AC	--	--	CC	AA	--	AC	AA	AC	AC	CC	AC	--	AA	AC	AC	AA	AC	AC	AC	--	CC	--	AC	CC	AC	AA	AC	AA	AC	AA	CC	AA	AC	AC
LG01	mk962	833.978	ctg33435	15779	T	TT	CC	TC	TT	TT	TC	TC	CC	CC	TC	TT	CC	CC	TT	TT	TC	TT	TC	TC	CC	CC	TC	TT	TC	TC	TT	TC	TC	TC	TC	CC	TC	TC	CC	TC	TT	TC	TT	TC	TT	CC	TT	TC	TC
LG01	mk3486	834.998	ctg7377	126938	C	CC	TT	CT	CC	CC	CT	CT	TT	TT	CT	CC	--	TT	CC	--	CT	CC	CT	CT	TT	TT	CT	CC	CT	CT	CC	CT	CT	CT	CT	TT	--	CT	TT	CT	CC	CT	CC	CT	CC	TT	CC	CT	CT
LG01	mk4203	835.079	ctg10194	255209	T	TT	CC	TC	TT	TT	TC	TC	CC	CC	TC	TT	CC	CC	TT	TC	TC	TT	TC	TC	CC	CC	TC	TT	TC	TC	TT	TC	TC	TC	TC	CC	TC	TC	CC	TC	TT	TC	TT	TC	TT	CC	TT	TC	TC
LG01	mk3568	835.079	ctg879	415867	A	AA	GG	AG	AA	AA	AG	AG	GG	GG	AG	AA	GG	GG	AA	AG	AG	AA	AG	AG	GG	GG	AG	AA	AG	AG	AA	AG	AG	AG	AG	GG	AG	AG	GG	AG	AA	AG	AA	AG	AA	GG	AA	AG	AG
LG01	mk1869	835.715	ctg13442	64126	T	TT	CC	TC	TT	TT	TC	TC	CC	CC	TC	TT	CC	CC	TT	TC	TC	TT	TC	TC	CC	CC	TC	TT	TC	TC	TT	TC	TC	TC	--	CC	TC	TC	CC	TC	TT	TC	TT	TC	--	CC	TT	TC	TC
LG01	mk2592	836.404	ctg1359	274328	T	TT	GG	TG	TT	TT	TG	TG	GG	GG	TG	--	GG	GG	--	TG	TG	TT	TG	TG	GG	GG	TG	TT	TG	TG	TT	TG	TG	TG	TG	GG	TG	TG	GG	TG	TT	TG	TT	TG	TT	GG	TT	TG	TG
LG01	mk1868	837.039	ctg13442	64056	G	GG	TT	GT	GG	GG	GT	GT	TT	TT	GT	GG	TT	TT	GG	GT	GT	GG	GT	GT	TT	TT	GT	GG	GT	GT	GG	GT	GT	GT	GT	TT	GT	GT	TT	GT	GG	GT	GG	GT	--	TT	GG	GT	GT
LG01	mk14	837.728	ctg2100	536810	G	GG	TT	GT	GG	GG	GT	GT	TT	TT	GT	GG	TT	TT	GG	GT	GT	GG	GT	GT	TT	TT	GT	GG	GT	GT	GG	GT	GT	GT	GT	TT	GT	GT	--	GT	GG	GT	GG	GT	GG	TT	GG	GT	GT
LG01	mk1967	837.974	ctg7744	28377	A	AA	GG	AG	AA	AA	AG	AG	GG	GG	AG	AA	--	GG	--	--	AG	AA	AG	AG	GG	GG	AG	AA	AG	AG	AA	AG	AG	AG	AG	GG	AG	AG	GG	AG	AA	AG	AA	AG	AA	GG	AA	AG	AG
LG01	mk1701	840.143	ctg9439	111382	T	TT	GG	TG	--	TT	TG	TG	GG	--	TG	TT	GG	GG	TT	TG	TG	TT	TG	TG	GG	--	TG	--	TG	TG	TT	TG	TG	TG	TG	GG	TG	--	--	--	--	TG	--	TG	TT	GG	--	TG	TG
LG01	mk3613	841.928	ctg1280	138100	G	GG	AA	GA	GG	GG	GA	GA	AA	AA	GA	--	AA	AA	GG	GA	GA	--	GA	GA	AA	AA	GA	GG	GA	GA	GG	GA	GA	--	--	--	--	GA	AA	GA	GG	GA	GG	GA	GG	GA	--	--	GA
LG01	mk3810	843.529	ctg6584	112625	C	CC	TT	CT	CC	CC	CT	CT	TT	--	CT	CC	TT	TT	CC	CT	CT	--	CT	--	TT	CT	CT	CC	CT	CT	CC	CT	--	CT	--	--	CT	--	--	CT	CC	CT	CC	CT	CC	--	CC	CT	CT
LG01	mk1801	844.012	ctg3039	232885	A	AA	GG	AG	AA	AA	AG	AG	GG	GG	AG	AA	GG	GG	AA	AG	AG	AA	AG	AG	GG	AG	AG	--	AG	AG	AA	AG	AG	AG	AG	GG	AG	AG	GG	AG	AA	AG	AA	AG	AA	GG	AA	AG	AG
LG01	mk3202	844.479	ctg12271	49871	A	AA	CC	AC	--	AA	AC	AC	CC	CC	AC	AA	CC	CC	AA	AC	AC	AA	AC	AC	CC	AC	AC	AC	--	AC	AA	AC	AC	AC	AC	CC	AC	AC	CC	AC	AA	--	AA	AC	AA	CC	AA	AC	AC
LG01	mk4186	845.493	ctg4194	283624	A	AA	GG	AG	AA	AA	AG	AG	GG	GG	AG	AA	GG	GG	AA	AG	--	AA	AG	--	GG	AG	AG	AA	AG	AG	AA	AG	--	AG	AG	--	AG	--	GG	AG	AA	AG	AA	AG	AA	GG	AA	--	AG
LG01	mk2658	846.478	ctg1259	318841	A	AA	GG	AG	AA	AA	AG	AG	GG	GG	AG	--	--	GG	AA	AG	AG	AA	AG	AG	GG	AG	AG	AA	AG	AG	AA	AG	GG	--	AG	GG	AG	AG	GG	AG	AA	AG	AA	AG	AA	GG	AA	AG	AG
LG01	mk3156	847.309	ctg5369	91075	C	TT	CC	CT	--	TT	CT	--	CC	CC	CT	--	CC	CC	--	CT	CT	--	CT	--	CC	CT	CT	--	CT	CT	TT	CT	CC	CT	CT	CC	CT	--	CC	--	--	CT	TT	CT	--	CC	TT	CT	CT
LG01	mk2002	849.811	ctg9432	308868	G	GG	TT	GT	GG	GG	GT	GT	--	TT	GT	GG	TT	TT	GG	GT	GT	GG	GT	TT	TT	GT	GT	GG	GT	GT	GG	GT	GT	GT	GT	--	GT	--	TT	GT	GG	GT	GG	GT	GG	TT	GG	GG	TT
LG01	mk3542	852.853	ctg14577	339931	T	TT	CC	TC	--	TT	TC	TC	CC	CC	TC	TT	CC	--	TT	TC	TC	TT	TC	TC	CC	TC	TC	TT	TC	TC	TT	TC	--	--	--	CC	--	--	CC	TC	TT	TC	TT	TC	TT	CC	TT	--	--
LG01	mk2661	853.024	ctg1259	517495	T	TT	GG	TG	TT	TT	TG	TG	GG	GG	TG	TT	--	GG	TT	TG	TG	TT	TG	TG	GG	TG	TG	TT	TG	TG	TT	--	TG	--	TG	GG	--	TG	--	TG	TT	TG	TT	TG	TT	GG	TT	TG	TG
LG01	mk2660	853.034	ctg1259	517312	T	TT	CC	TC	TT	TT	TC	TC	CC	CC	TC	TT	--	CC	TT	TC	TC	TT	TC	TC	CC	TC	TC	TT	TC	TC	TT	TC	TC	--	TC	CC	--	TC	--	TC	TT	TC	TT	TC	TT	CC	TT	TC	TC
LG01	mk4100	853.618	ctg3793	87736	A	AA	GG	AG	AA	AA	AG	AG	GG	GG	AG	AA	GG	GG	AA	AG	AG	AA	AG	--	GG	AG	AG	AA	AG	AG	AA	AG	--	AG	AG	GG	AG	AG	GG	AG	AA	AG	AA	AG	AA	GG	AA	AG	AG
LG01	mk1802	854.25	ctg3039	272018	T	TT	CC	TC	--	TT	TC	--	--	CC	TC	TT	CC	CC	TT	TC	TC	--	TC	--	CC	TC	TC	TT	TC	TC	TT	TC	TC	TC	TC	CC	TC	--	CC	TC	TT	TC	TT	TC	TT	CC	TT	TC	TC
LG01	mk4184	855.267	ctg4194	123190	T	TT	GG	TG	TT	TT	TG	TG	--	GG	TG	TT	GG	GG	TT	--	TG	TT	TG	TG	GG	TG	TG	TT	TG	--	TT	TG	TG	TG	TG	GG	TG	TG	GG	TG	TT	TG	TT	TG	TT	GG	TT	TG	TG
LG01	mk4183	855.705	ctg4194	123130	G	GG	CC	GC	GG	GG	GC	GC	--	CC	GC	GG	CC	CC	GG	--	GC	GG	GC	GC	CC	GC	GC	GG	--	--	GG	GC	GC	GC	GC	--	GC	GC	CC	GC	GG	GC	GG	GC	GG	CC	GG	GC	GC
LG01	mk4185	857.515	ctg4194	245016	T	TT	CC	TC	TT	TT	TC	TC	CC	CC	TC	TT	CC	CC	TT	TC	TC	--	TC	TC	CC	TC	TC	TT	TC	TC	TT	TC	TC	TC	TC	CC	TC	TC	CC	--	TT	TC	TT	TC	TT	CC	TT	CC	TC
LG01	mk2680	858.737	ctg6559	29176	T	TT	CC	TC	--	TT	TC	--	--	CC	TC	--	--	CC	--	TC	TC	TT	TC	TC	CC	TC	TC	TT	TC	TC	TT	--	TC	TC	TC	--	TC	--	CC	TC	--	TC	TT	TC	TT	CC	TT	--	TC
LG01	mk1575	859.331	ctg6833	37357	T	TT	CC	TC	TT	TT	TC	TC	CC	CC	TC	--	CC	CC	TT	TC	TC	TT	TC	TC	CC	TC	TC	TT	TC	TC	TT	TC	TC	TC	TC	CC	--	TC	CC	TC	TT	TC	TT	TC	TT	CC	TT	TC	TC
LG01	mk4262	859.565	ctg1597	97691	C	CC	TT	CT	CC	CC	CT	CT	TT	TT	CT	CC	TT	TT	CC	CT	CT	CC	CT	--	TT	CT	CT	CC	CT	CT	CC	CT	CT	CT	CT	TT	CT	--	TT	CT	CC	CT	CC	CT	CC	TT	CC	CT	CT
LG01	mk2333	859.872	ctg4052	61395	G	GG	AA	GA	GG	GG	GA	GA	AA	AA	GA	GG	AA	AA	GG	GA	GA	GG	GA	GA	AA	GA	GA	GG	GA	GA	GG	GA	--	GA	GA	--	GA	--	AA	GA	GG	GA	GG	GA	GG	AA	GG	GA	GA
LG01	mk2852	860.358	ctg4264	118025	C	CC	AA	CA	--	CC	CA	CA	--	AA	CA	CC	AA	AA	CC	CA	CA	CC	CA	CA	AA	CA	CA	CC	CA	CA	CC	CA	CA	CA	--	--	--	CA	--	CA	CC	CA	--	CA	CC	AA	--	CA	CA
LG01	mk1596	860.947	ctg537	587916	C	CC	TT	--	CC	CC	CT	CT	TT	TT	CT	--	TT	TT	CC	CT	CT	CC	CT	CT	TT	CT	CT	CC	--	CT	CC	CT	CT	CT	CT	--	CT	CT	TT	CT	CC	CT	CC	CT	CC	TT	CC	--	CT
LG01	mk1866	862.444	ctg10441	141159	T	TT	CC	TC	TT	TT	TC	--	CC	CC	TC	TT	CC	CC	TT	TC	TC	TT	TC	TC	CC	TC	TC	TT	TC	TC	TT	TC	TC	TC	--	CC	TC	TC	CC	TC	TT	TC	TT	TC	TT	CC	TT	CC	TC
LG01	mk1867	863.018	ctg10441	141202	T	TT	CC	TC	TT	TT	TC	--	CC	CC	TC	TT	CC	CC	TT	TC	TC	TT	TC	TC	CC	TC	TC	TT	TC	TC	TT	TC	TC	TC	--	CC	TC	TC	CC	TC	TT	TC	TT	TC	TT	CC	TT	CC	TC
LG01	mk2509	864.396	ctg1756	167265	A	AA	CC	--	AA	AA	AC	AC	CC	CC	AC	--	CC	CC	--	AC	AC	AA	AC	AC	CC	AC	--	AA	AC	AC	AA	AC	AC	--	AC	CC	--	--	CC	--	AA	--	--	AC	AA	CC	AA	AC	AC
LG01	mk3592	864.873	ctg7978	13329	A	AA	GG	AG	AA	AA	AG	AG	GG	GG	AG	AA	GG	GG	AA	AG	AG	AA	AG	AG	GG	AG	AG	AA	AG	AG	AA	AG	--	GG	--	--	--	AG	GG	AG	AA	AG	AA	AG	AA	GG	AA	AG	AG
LG01	mk4377	864.906	ctg14598	52431	G	GG	AA	GA	GG	GG	GA	GA	AA	AA	GA	--	--	AA	GG	GA	GA	GG	GA	--	AA	GA	GA	GG	GA	GA	GG	GA	GA	AA	GA	--	--	GA	AA	GA	GG	GA	GG	GA	GG	AA	GG	GA	GA
LG01	mk2387	864.951	ctg6554	70440	C	AA	CC	--	AA	--	--	CA	CC	CC	CA	AA	CC	CC	AA	CA	CA	AA	CA	CA	CC	CA	CA	AA	--	CA	AA	CA	CA	CC	--	CC	CA	CA	CC	CA	--	--	AA	CA	AA	CC	AA	CA	--
LG01	mk2460	865.48	ctg3055	130977	A	AA	CC	--	AA	--	AC	AC	CC	--	AC	--	CC	CC	--	AC	AC	AA	AC	AC	CC	AC	AC	AA	AC	--	AA	AC	--	--	--	--	--	--	CC	AC	AA	AC	AA	AC	AA	CC	--	AC	--
LG01	mk371	866.321	ctg7107	108150	G	GG	AA	GA	GG	GG	GA	GA	AA	AA	GA	--	--	AA	GG	GA	GA	GG	GA	GA	AA	GA	GA	GG	GA	--	GG	GA	GA	GA	--	AA	GA	GA	AA	GA	GG	GA	GG	GA	GG	AA	GG	GA	GA
LG01	mk2678	867.915	ctg5959	136493	A	AA	CC	AC	--	--	AC	AC	CC	CC	AC	--	CC	CC	AA	AC	AC	--	AC	AC	CC	AC	AC	AA	AC	CC	AA	AC	AC	--	CC	--	AC	--	--	AC	AA	AC	--	AC	AA	--	AA	AC	AC
LG01	mk2676	868.579	ctg5959	136317	A	AA	GG	AG	AA	AA	AG	AG	GG	GG	AG	--	GG	GG	AA	AG	AG	--	AG	AG	GG	AG	AG	AA	AG	GG	AA	AG	AG	--	GG	--	AG	AG	GG	AG	AA	AG	--	AG	AA	--	AA	AG	AG
LG01	mk2677	869.186	ctg5959	136359	A	AA	GG	AG	AA	AA	AG	AG	GG	GG	AG	--	GG	GG	AA	AG	AG	--	AG	AG	GG	AG	AG	AA	AG	GG	AA	AG	AG	--	GG	--	AG	AG	GG	AG	AA	AG	--	AG	AA	--	AA	AG	AG
LG01	mk2679	869.186	ctg5959	136582	T	TT	CC	TC	TT	TT	TC	TC	--	CC	TC	--	CC	CC	TT	TC	TC	--	TC	TC	CC	TC	TC	TT	TC	CC	TT	TC	TC	--	CC	--	TC	TC	CC	TC	TT	TC	--	TC	TT	--	TT	TC	TC
LG01	mk3291	871.267	ctg15574	9169	G	GG	TT	GT	GG	GG	GT	GT	--	TT	GT	--	TT	TT	GG	GG	GT	GG	GT	GT	TT	GT	GT	--	GT	GT	GG	GT	GT	GT	GT	TT	--	GT	--	--	GG	GT	GG	GT	GG	--	GG	--	GT
LG01	mk1243	873.674	ctg10929	46374	G	GG	TT	GT	GG	GG	GT	GT	TT	--	GT	--	--	--	GG	--	--	GG	GT	GT	--	GT	GT	GG	GT	GT	GG	GT	GT	GT	GT	--	GT	GT	TT	GT	GG	GG	GG	GT	GG	TT	--	GT	GT
LG01	mk3593	876.429	ctg7978	97126	T	TT	CC	TC	TT	TT	TC	TC	CC	CC	TC	TT	TC	TC	TT	TC	TC	TT	TC	TC	CC	TC	TC	TT	TC	TC	TT	--	--	TC	--	CC	--	TC	--	TC	TT	--	--	TC	TT	CC	TT	TC	TC
LG01	mk2824	878.537	ctg12562	20465	G	GG	AA	GA	GG	GG	GA	GA	AA	AA	GA	GG	AA	--	GG	GA	GA	--	GA	GA	AA	GA	GA	GG	GA	GA	GG	GA	--	GA	--	AA	--	--	--	GA	--	GA	GG	--	GG	AA	--	--	GA
LG01	mk402	880.495	ctg1708	357022	C	CC	AA	CA	CC	CC	CA	CA	--	CA	CA	CC	--	AA	CC	CA	CA	--	CA	CA	AA	CA	CA	CC	CA	--	CC	CA	--	CA	CA	--	CA	CA	CA	CA	CC	CA	CC	CA	CC	AA	CC	CC	CA
LG01	mk972	884.398	ctg923	559896	T	TT	GG	TG	TT	TT	TG	TG	--	--	TG	TT	GG	GG	TT	--	TG	TT	TG	TG	--	TG	TG	TT	TG	--	TT	--	TG	TG	TG	GG	TG	--	GG	--	TT	TG	TT	TG	TT	GG	TT	TG	TG
LG01	mk971	884.852	ctg923	559797	T	TT	CC	TC	TT	TT	TC	TC	--	--	TC	TT	CC	CC	TT	--	TC	TT	TC	TC	--	TC	TC	TT	TC	TC	TT	--	TC	TC	TC	CC	TC	TC	CC	--	TT	TC	TT	TC	TT	CC	TT	TC	TC
LG01	mk778	889.507	ctg3818	218979	G	GG	TT	GT	GG	GG	--	GT	GT	GT	GG	GG	TT	TT	GG	GT	GT	GG	GT	GT	TT	GT	GT	GG	GT	GT	GG	GT	GT	GT	GT	TT	GT	GT	TT	GT	GG	--	GG	--	GG	TT	GG	GT	GT
LG01	mk779	889.986	ctg3818	219180	G	GG	TT	GT	GG	GG	GT	GT	--	GT	GG	GG	TT	TT	GG	GT	GT	GG	GT	GT	TT	GT	GT	GG	GT	GT	GG	GT	GT	GT	GT	TT	GT	GT	TT	GT	GG	--	GG	--	GG	TT	GG	GT	GT
LG01	mk3662	894.763	ctg2581	326556	G	GG	CC	GC	GG	--	GC	GC	CC	--	GC	GG	--	CC	GG	GC	GC	GG	GC	GC	CC	GC	GC	GG	GC	GC	GG	GC	GC	--	GC	--	--	GC	--	GC	GG	GC	GG	GC	GG	CC	GG	GC	GC
LG01	mk3638	896.544	ctg16078	52336	T	TT	CC	TC	TT	--	TC	TC	CC	TC	TC	TT	CC	CC	TT	TC	TC	--	TC	TC	CC	TC	TC	TT	TC	TC	--	TC	TC	TC	TC	CC	CC	TC	CC	TC	TT	TC	TT	TT	TT	CC	TT	TC	TC
LG01	mk3201	898.881	ctg12271	22831	A	AA	GG	AG	AA	AA	AG	AG	GG	GG	--	AA	GG	GG	AA	AG	AG	AA	AG	AG	GG	AG	AG	AA	AG	AG	AA	AG	--	AG	AG	GG	GG	AG	GG	AG	AA	AG	AA	AG	AA	GG	AA	AG	AG
LG01	mk4191	900.014	ctg4194	326154	T	TT	GG	--	TT	TT	TG	TG	GG	GG	TG	--	GG	GG	TT	TG	TG	TT	TG	TG	GG	TG	TG	TT	TG	TG	TT	--	--	--	--	--	--	--	GG	TG	TT	TG	TT	TG	TT	--	TT	--	TG
LG01	mk1684	902.549	ctg4638	58954	T	TT	CC	TC	TT	TT	TC	TC	CC	CC	TC	TT	CC	CC	TT	TC	TC	TT	TC	TC	CC	CC	TC	TT	CC	TC	TT	TC	TC	TC	--	CC	TC	TC	CC	TC	TT	TC	TT	TC	TT	CC	TT	TC	TC
LG01	mk1685	902.549	ctg4638	58982	C	CC	AA	CA	CC	CC	CA	CA	--	AA	CA	CC	AA	AA	CC	CA	CA	CC	CA	CA	AA	AA	CA	CC	AA	CA	CC	CA	--	CA	--	AA	CA	CA	AA	CA	CC	CA	CC	CA	CC	AA	CC	CA	CA
LG01	mk1543	903.845	ctg5135	143628	T	TT	CC	TC	--	TT	TC	TC	CC	CC	--	TT	CC	CC	TT	TC	TC	TT	TC	TC	CC	CC	TC	TT	--	TC	TT	TC	TC	TC	TC	--	TC	TC	CC	TC	TT	TC	TT	TC	TT	CC	TT	TC	--
LG01	mk1131	904.188	ctg3028	138510	C	CC	TT	CT	CC	CC	CT	CT	--	TT	TT	--	TT	TT	CC	CT	CT	CC	CT	CT	TT	TT	CT	CC	--	CT	CC	CT	--	--	CT	--	--	CT	TT	--	CC	CT	CC	CT	CC	TT	CC	CT	CT
LG01	mk1130	904.746	ctg3028	138473	A	AA	CC	AC	AA	AA	AC	AC	--	CC	CC	--	CC	CC	AA	AC	AC	AA	AC	AC	CC	CC	AC	AA	--	AC	AA	AC	--	--	AC	CC	--	AC	CC	--	AA	AC	AA	AC	AA	CC	AA	AC	AC
LG01	mk2970	906.379	ctg14467	65108	T	TT	AA	TA	TT	TT	TA	TA	AA	--	--	TT	AA	AA	TT	TA	TA	--	TA	--	AA	AA	TA	--	TA	TA	TT	TA	TA	TA	TA	AA	TA	--	AA	TA	--	TA	TT	--	TT	AA	TT	TA	--
LG01	mk3822	907.377	ctg685	211056	A	AA	GG	AG	AA	AA	AG	AG	GG	GG	AG	AA	GG	GG	AA	AG	AG	AA	AG	AG	GG	GG	AG	AA	AG	AG	AA	AG	AG	--	AG	GG	AG	AG	GG	AG	AA	AG	AA	AG	AA	GG	AA	AG	AG
LG01	mk3830	907.797	ctg685	749082	T	TT	CC	TC	TT	TT	TC	TC	CC	CC	TC	TT	CC	CC	TT	TC	TC	--	TC	--	CC	CC	TC	TT	TC	TC	TT	TC	TC	TC	TC	CC	TC	TC	CC	TC	--	TC	TT	TC	--	CC	TT	--	TC
LG01	mk2416	908.498	ctg3654	227303	T	TT	CC	TC	TT	TT	TC	TC	CC	CC	TC	TT	CC	CC	TT	TC	TC	TT	TC	TC	CC	CC	TC	TT	TC	TC	TT	TC	TC	TC	TC	CC	--	--	CC	TC	TT	TC	TT	TC	TT	--	TT	CC	TC
LG01	mk2301	908.775	ctg9252	224363	A	AA	GG	AG	AA	AA	AT	AG	GG	GG	AG	AA	GG	GG	AA	AG	AG	--	AG	AG	GG	GG	AG	AA	AT	AG	AA	AG	AG	AG	--	GG	--	AG	GG	AG	AA	AG	AA	AG	AA	GG	AA	AT	AG
LG01	mk1245	910.708	ctg10929	181254	G	GG	AA	GA	GG	GG	GA	GA	AA	AA	GA	--	AA	AA	GG	GA	GA	GG	GA	GA	AA	GA	GA	GG	AA	--	GG	GA	--	--	GA	--	--	--	AA	GA	--	GA	--	--	GG	AA	GG	GA	GA
LG01	mk3084	912.58	ctg22969	74673	A	AA	CC	AC	--	AA	AC	AA	CC	CC	AC	AA	CC	CC	AA	AC	AC	AA	AC	AC	CC	AC	AC	AA	--	AC	AA	AC	AC	--	AC	CC	AA	AC	--	AC	AA	AC	--	AC	AA	--	AA	--	AC
LG01	mk1800	914.077	ctg3039	152842	A	AA	GG	AG	AA	--	AG	AG	GG	GG	AG	--	GG	GG	AA	AG	AG	--	AG	AG	GG	AG	AG	AA	AG	AG	AA	AG	--	--	--	GG	--	--	GG	AG	AA	--	AA	AG	AA	GG	AA	AG	--
LG01	mk81	914.373	ctg3201	76968	G	AA	GG	--	AA	AA	GA	GA	GG	GG	GA	--	--	GG	--	GA	GA	AA	GA	GA	GG	GA	GA	AA	GA	GA	AA	GA	GA	GA	--	--	--	--	--	GA	AA	--	AA	--	AA	GG	AA	--	GA
LG01	mk1574	914.56	ctg6833	37276	G	GG	AA	GA	GG	GG	GA	GA	AA	AA	GA	GG	AA	AA	GG	GA	GA	GG	GA	GA	AA	GA	GA	GG	GA	GA	GG	GA	GA	GA	GA	AA	--	GA	AA	GA	GG	GA	GG	GA	GG	AA	GG	GA	GA
LG01	mk1837	915.653	ctg1941	184508	A	AA	GG	AG	AA	AA	AG	AG	GG	GG	AG	--	--	GG	--	AG	AG	AA	AG	AG	GG	AG	--	AA	AG	AG	AA	AG	AG	AG	--	GG	--	AG	GG	AG	AA	AG	AA	AG	AA	GG	AA	AG	AA
LG01	mk989	917.049	ctg9424	103223	T	TT	CC	TC	TT	TT	TC	TC	CC	CC	TC	--	CC	CC	TT	TC	TC	TT	TC	TC	CC	TC	TC	TT	TC	TC	TT	TC	--	TC	TC	CC	TC	TC	CC	TC	--	TC	TT	--	TT	CC	TT	TC	TC
LG01	mk3118	917.136	ctg20268	63598	T	TT	CC	TC	TT	TT	TC	TC	CC	CC	TC	TT	CC	CC	TT	TC	TC	TT	TC	TC	CC	TC	TC	TT	TC	TC	TT	TC	TT	TC	TC	CC	TC	TC	CC	TC	TT	TC	TT	TC	TT	CC	TT	TC	TC
LG01	mk1519	917.41	ctg2235	194350	G	GG	AA	GA	--	GG	GA	GA	--	AA	GA	GG	AA	AA	GG	GA	GA	--	GA	GA	AA	GA	GA	GG	GA	GA	GG	GA	--	GA	GA	AA	GA	GA	AA	GA	--	--	GG	GA	--	--	GG	GA	GA
LG01	mk3671	918.736	ctg3481	126698	A	AA	GG	AG	--	AA	AG	--	GG	GG	AG	AA	GG	GG	AA	AG	AG	--	AA	AG	GG	AG	AG	--	AG	AG	AA	AG	AG	AG	AG	GG	AG	AG	GG	AG	--	AG	AA	AG	AA	GG	AA	AG	AG
LG01	mk4189	920.637	ctg4194	318355	T	TT	GG	TG	--	TT	TG	--	GG	GG	TG	TT	GG	GG	TT	TG	TG	--	TG	TG	GG	TG	TG	TT	TG	TG	TT	--	TG	TG	GG	GG	TG	TG	GG	TG	TT	--	TT	TG	TT	GG	TT	TG	TG
LG01	mk322	922.233	ctg148894	1678	G	GG	TT	GT	--	GG	GT	GT	--	TT	GT	GG	TT	TT	GG	GT	GT	GG	GT	GT	TT	--	GT	--	GT	GT	GG	--	GT	GT	--	TT	GT	--	TT	GT	GG	GT	GG	GT	GG	TT	GG	GT	GG
LG01	mk4011	923.967	ctg88542	12028	G	GG	TT	GT	GG	GG	GT	GT	GT	TT	GT	--	TT	TT	GG	GT	GT	GG	GT	GT	TT	GT	GT	GG	GT	GT	GG	GT	GT	GT	--	TT	GT	GT	TT	GT	GG	GT	GG	GT	GG	TT	GG	GT	GT
LG01	mk4420	924.948	ctg10499	235537	A	AA	GG	AG	AA	AA	AG	AG	GG	GG	--	--	GG	--	AA	AG	--	AA	--	AG	GG	AG	AG	AA	AG	AG	AA	AG	AG	AG	--	GG	--	AG	GG	--	--	AG	AA	AG	AA	GG	AA	AG	AG
LG01	mk969	925.858	ctg923	389739	A	AA	GG	AG	--	AA	AG	AG	GG	GG	AG	AA	GG	GG	AA	AG	AG	--	GG	AG	GG	AG	AG	AA	AG	AG	AA	AG	AG	--	AG	GG	AG	AG	--	AG	--	AG	AA	AG	AA	GG	AA	AG	AG
LG01	mk4267	927.335	ctg1597	380482	C	CC	TT	CT	CC	CC	CT	CT	TT	TT	CT	--	--	TT	CC	CT	--	CC	CT	CT	TT	CT	CT	CC	CT	CT	CC	CT	CT	CT	CT	TT	CT	CT	TT	CT	CC	CT	CC	CT	CC	TT	CC	CT	CT
LG01	mk710	927.997	ctg25718	36916	A	AA	GG	AG	AA	AA	AG	AG	GG	GG	AG	--	GG	GG	AA	AG	AG	AA	AG	AG	GG	AG	AG	AA	AG	AG	AA	AG	AG	AG	AG	GG	AG	AG	GG	AG	AA	AG	AA	AG	AA	GG	--	AG	AG
LG01	mk1968	928.328	ctg7744	133817	A	AA	GG	AG	AA	AA	AG	AG	GG	GG	AG	AA	GG	GG	AA	AG	AG	AA	AG	AG	GG	AG	AG	AA	AG	AG	AA	AG	AG	AG	AG	--	AG	AG	GG	AG	AA	AG	AA	AG	--	--	AA	AG	AG
LG01	mk3068	928.357	ctg3168	84538	T	TT	GG	--	TT	TT	TG	TG	GG	GG	TG	TT	GG	--	TT	TG	TG	TT	TG	TG	GG	TG	TG	TT	TG	TG	--	TG	TG	TG	TG	--	--	--	GG	TG	--	--	TT	TG	TT	GG	TT	TG	TG
LG01	mk363	929.664	ctg7107	71749	C	CC	GG	CG	CC	--	CG	CG	GG	GG	CG	CC	GG	GG	CC	CG	CG	CC	CG	CG	GG	CG	CG	CC	--	CG	CC	CC	CG	CG	CG	GG	CG	CC	GG	CG	CC	CG	CC	CG	CC	GG	CC	CG	CG
LG01	mk2976	930.916	ctg18266	36929	G	GG	AA	GA	--	GG	GA	GA	AA	AA	GA	GG	AA	AA	GG	GA	GA	GG	GA	GA	AA	GA	GA	GG	GA	--	GG	GA	--	--	GA	--	GA	--	AA	GA	GG	GA	GG	GA	GG	AA	GG	GA	--
LG01	mk3767	931.528	ctg3983	175519	A	AA	TT	AT	--	AA	AT	AT	TT	TT	AT	--	TT	TT	AA	AT	AT	AA	AT	AT	--	AT	AT	AA	--	AT	AA	AT	AT	AT	AT	TT	AT	--	TT	AT	AA	--	AA	AT	AA	TT	AA	AT	AT
LG01	mk369	932.463	ctg7107	94899	G	GG	AA	--	GG	GG	GA	GA	AA	AA	GA	--	AA	AA	GG	GA	GA	--	GA	--	AA	GA	GA	GG	GA	--	GG	GA	GA	--	--	AA	--	GA	AA	GA	GG	GA	GG	GA	GG	--	--	GA	GA
LG01	mk368	932.478	ctg7107	94734	T	TT	CC	--	TT	TT	TC	TC	CC	CC	TC	--	CC	CC	TT	TC	TC	TT	TC	--	CC	TC	TC	TT	TC	--	TT	TC	TC	--	--	CC	--	TC	CC	TC	TT	TC	TT	TC	TT	--	--	TC	TC
LG01	mk491	933.043	ctg29219	7718	C	CC	GG	CG	CC	CC	CG	CG	GG	GG	CG	--	GG	GG	CC	CG	CG	--	CG	--	GG	CG	CG	CC	CG	CG	CC	CG	CG	CG	--	--	--	--	GG	CG	CC	CG	--	CG	CC	GG	CC	CG	CG
LG01	mk897	933.842	ctg3921	306715	G	GG	AA	GA	GG	GG	GA	--	AA	AA	GA	GG	AA	AA	GG	GA	GA	GG	--	GA	AA	GA	--	GG	GA	GA	GG	GA	GA	GA	GA	--	GA	GA	--	GA	GG	GA	GG	GA	GG	--	GG	GA	GA
LG01	mk1241	934.11	ctg7929	6486	G	GG	AA	GA	GG	GG	GA	GA	AA	AA	GA	GG	AA	AA	GG	GA	GA	GG	GA	GA	AA	GA	GA	GG	GA	GA	GG	GA	--	GA	GA	AA	GA	GA	AA	GA	GG	GA	GG	GA	GG	AA	GG	GA	GA
LG01	mk2268	935.966	ctg24822	33736	T	TT	CC	TC	TT	TT	TC	--	CC	CC	--	TT	CC	CC	--	TC	TC	TT	TC	TC	CC	CC	TC	TT	TC	TC	TT	TC	--	TC	TC	--	TC	TC	CC	TC	TT	TC	TT	TC	TT	CC	TT	TC	TC
LG01	mk891	937.025	ctg3921	273665	C	CC	TT	CT	CC	CC	CT	CT	TT	--	CT	CC	--	TT	CC	CT	CT	CC	CT	CT	TT	TT	--	CC	CT	--	CC	CT	CT	--	CT	--	--	CT	--	CT	CC	CT	CC	CT	CC	TT	--	CT	CT
LG01	mk3824	938.335	ctg685	411061	C	CC	TT	CT	CC	CC	CT	CT	TT	TT	CT	--	TT	TT	CC	CT	CT	CC	CT	CT	TT	TT	CT	CC	CT	CT	CC	CT	CT	CT	CT	TT	CT	CT	TT	CT	CC	CT	CC	CT	CC	TT	CC	CT	CT
LG01	mk1355	938.372	ctg20327	54435	A	GG	AA	AG	GG	GG	AG	AG	AA	AA	--	GG	AA	AA	GG	AG	AG	GG	AG	AG	AA	AA	AG	GG	AG	AG	GG	AG	AG	AG	AG	AA	AG	AG	AA	AG	GG	AG	GG	AG	GG	AA	GG	AG	AG
LG01	mk3244	939.071	ctg4772	304913	T	TT	CC	TC	TT	--	TC	TC	CC	CC	TC	TT	--	CC	--	TC	TC	TT	TC	TC	CC	CC	TC	TT	TC	--	TT	TC	TC	TC	TC	--	--	TC	CC	TC	TT	TC	TT	--	TT	CC	--	TC	CC
LG01	mk2401	940.152	ctg1854	119890	C	CC	AA	CA	CC	CC	CA	CA	--	AA	CA	--	--	AA	CC	--	CA	CC	CA	CA	AA	AA	CA	CC	CA	CA	CC	CA	--	--	CA	--	--	CA	--	CA	CC	CA	CC	AA	CC	AA	--	--	AA
LG01	mk2402	940.261	ctg1854	120133	A	AA	CC	AC	AA	AA	AC	AC	--	CC	AC	--	--	CC	AA	--	AC	AA	AC	AC	CC	CC	AC	AA	AC	AC	AA	AC	AA	--	AC	--	--	AC	CC	AC	AA	AC	AA	CC	AA	CC	--	--	CC
LG01	mk3917	941.04	ctg3487	595148	C	TT	CC	CT	--	TT	CT	CT	CC	CC	CT	--	CC	CC	TT	CT	CT	TT	CT	CT	CC	CC	--	TT	--	CT	TT	CT	--	--	--	--	--	--	CC	CT	TT	CT	TT	--	TT	CC	TT	CT	--
LG01	mk961	942.159	ctg25828	409	G	GG	AA	GA	GG	GG	GA	GA	AA	AA	GA	GG	AA	--	GG	GA	GA	GG	GA	GA	AA	AA	GA	GG	--	GA	GG	GA	GA	GA	GA	AA	--	GA	AA	GA	GG	GA	--	GA	GG	AA	GG	GA	GA
LG01	mk2338	943.893	ctg9052	125837	A	AA	GG	AG	AA	AA	--	--	GG	GG	AG	AA	GG	--	AA	AG	AG	AA	AG	AG	GG	GG	AG	AA	--	AG	AA	--	--	AG	AG	GG	AG	AG	GG	AG	AA	AG	AA	AG	AA	GG	AA	AG	AG
LG01	mk3259	945.69	ctg6873	57020	A	AA	GG	AG	AA	AA	AG	AG	GG	GG	AG	AA	GG	GG	AA	AG	AG	AA	AG	AG	GG	--	AG	AA	AA	AG	AA	AA	AG	AG	AG	GG	AG	AG	GG	AG	AA	AG	AA	AG	AA	GG	AA	--	GG
LG01	mk3257	945.69	ctg6873	56821	G	GG	CC	GC	GG	GG	GC	GC	CC	CC	GC	GG	CC	CC	GG	GC	GC	GG	GC	GC	CC	--	GC	GG	GG	GC	GG	GG	GC	GC	GC	CC	GC	GC	CC	GC	GG	GC	GG	GC	GG	CC	GG	--	CC
LG01	mk3260	946.059	ctg6873	57088	A	AA	TT	AT	AA	AA	AT	AT	TT	TT	AT	AA	TT	TT	AA	AT	AT	AA	AT	AT	TT	--	AT	AA	AA	AT	AA	AA	AT	AT	AT	TT	AT	--	TT	AT	AA	AT	AA	AT	AA	TT	AA	--	TT
LG01	mk3258	946.102	ctg6873	56960	C	CC	TT	CT	CC	CC	CT	--	--	TT	CT	CC	TT	TT	CC	CT	CT	CC	CT	CT	TT	--	CT	CC	CC	CT	CC	CC	CT	CT	CT	TT	CT	--	TT	CT	CC	CT	CC	CT	CC	TT	CC	--	TT
LG01	mk2972	948.286	ctg15765	50126	C	CC	TT	CT	CC	CC	CT	CT	TT	TT	CT	CC	TT	TT	CC	--	CT	CC	CT	CT	TT	TT	CT	CC	CT	CT	CC	--	--	CT	CT	TT	CT	CT	TT	CT	CC	CT	CC	CT	CC	--	CC	CT	CT
LG01	mk4274	949.824	ctg3696	489474	A	AA	GG	AG	AA	AA	AG	AG	GG	--	AG	AA	GG	GG	AA	AG	AG	AA	AG	AA	GG	--	AG	AA	AG	AG	AA	AA	--	AG	AG	GG	AG	AG	GG	AG	AA	AG	AA	AG	AA	GG	AA	AG	AG
LG01	mk2958	952.661	ctg8565	121387	A	AA	GG	AG	AA	AA	AG	--	GG	--	AG	AA	GG	GG	AA	AG	--	AA	AG	AA	GG	AG	--	AA	AG	AG	AA	--	AG	AA	AG	--	AG	AG	GG	AG	AA	AG	AA	AG	AA	GG	AA	AG	AG
LG01	mk3404	954.581	ctg18976	65807	C	CC	TT	CT	CC	CC	CT	CT	--	TT	CT	CC	TT	TT	CC	CT	CC	CC	CT	CC	TT	TT	--	CC	CT	CT	CC	CT	--	CT	CT	--	--	--	--	CT	CC	CT	CC	CT	CC	TT	CC	CT	CT
LG01	mk1690	958.246	ctg5938	148504	C	CC	TT	CT	CT	CC	CT	CT	TT	TT	CT	CC	--	--	CC	CT	CT	CC	CT	CT	--	--	CT	CC	CT	CT	CC	CT	CT	CT	CT	TT	CT	CT	CT	--	CC	CT	CC	CT	CC	--	CC	CT	CT
LG01	mk246	961.347	ctg3905	13364	A	AA	TT	AT	AA	AA	AT	AT	TT	TT	AT	AA	TT	TT	AA	--	AT	AA	AT	AT	TT	TT	AA	AA	AT	AT	AA	TT	AT	--	AT	TT	--	AT	--	AT	AA	--	AA	AT	--	--	AA	AT	AT
LG01	mk2317	963.91	ctg952	158962	T	TT	CC	--	--	TT	TC	TC	CC	CC	TC	--	--	CC	TT	TC	TC	TT	TC	TC	CC	CC	--	TT	TC	--	TT	TC	TC	--	TC	--	--	TC	CC	TC	TT	CC	TT	TC	TT	CC	--	TC	TT
LG01	mk3342	965.073	ctg8074	24920	T	TT	CC	TC	TT	TT	TC	TC	CC	CC	TC	TT	CC	CC	TT	TC	TC	TT	TC	TC	CC	CC	TC	TT	TC	TC	TT	TC	TC	TC	TC	--	TC	TC	CC	TC	TT	--	--	TC	TT	CC	TT	TC	TC
LG01	mk4381	965.322	ctg40850	859	C	CC	GG	CG	CC	CC	CG	CG	GG	GG	CG	CC	GG	GG	CC	CG	CG	CC	CG	CG	GG	GG	CG	CC	CG	CG	CC	CG	CG	CG	CG	GG	CG	--	GG	CG	--	CG	CC	CG	CC	GG	CC	CG	CG
LG01	mk898	966.145	ctg3921	306923	G	GG	AA	GA	GG	GG	GA	--	AA	AA	GA	GG	AA	AA	GG	GA	GA	--	GA	GA	AA	AA	GA	GG	GA	GA	GG	GG	GA	GA	GA	--	--	GG	--	GA	GA	GA	GG	GA	GG	--	GG	GA	GA
LG01	mk1249	967.007	ctg148069	9339	T	TT	GG	TG	TT	--	TG	TG	GG	GG	TG	--	GG	GG	TT	TG	TG	TT	TG	TG	GG	GG	TG	TT	TG	TG	TT	--	TG	TG	TG	--	--	TT	GG	TG	TT	TG	TT	TG	--	GG	TT	TG	TG
LG01	mk1250	967.007	ctg148069	9345	C	CC	AA	CA	CC	--	CA	CA	AA	AA	CA	--	AA	AA	CC	CA	CA	CC	CA	CA	AA	AA	CA	CC	CA	CA	CC	--	CA	CA	CA	AA	--	CC	AA	CA	CC	--	CC	CA	--	AA	CC	CA	CA
LG01	mk276	967.746	ctg1905	332279	C	CC	TT	CT	CC	CC	CT	CT	TT	TT	CT	CC	TT	TT	CC	CT	CT	CC	CT	CT	TT	TT	CT	CC	CT	CT	CC	CT	CT	CT	CT	TT	--	CT	TT	CT	CC	CT	CC	CT	CC	TT	CC	CT	CT
LG01	mk1646	967.886	ctg835	521213	T	TT	CC	TC	TT	TT	TC	TC	CC	CC	TC	TT	CC	CC	--	TC	TC	TT	TC	TC	CC	CC	TC	TT	TC	TC	TT	TC	TC	TC	TC	CC	TC	TC	CC	TC	TT	TC	TT	TC	TT	CC	TT	TC	TC
LG01	mk896	968.474	ctg3921	292996	G	GG	AA	GA	GG	GG	GA	GA	AA	AA	GA	GG	AA	AA	GG	GA	GA	GG	GA	GA	AA	AA	GA	GG	GA	GA	GG	--	GA	GA	GA	AA	GA	GA	AA	GA	GG	GA	GG	GA	GG	AA	GG	GA	GA
LG01	mk895	968.474	ctg3921	292995	C	CC	AA	CA	CC	CC	CA	CA	AA	AA	CA	CC	AA	AA	CC	CA	CA	CC	CA	CA	AA	AA	CA	CC	CA	CA	CC	--	CA	CA	CA	AA	CA	CA	AA	CA	CC	CA	CC	CA	CC	AA	CC	CA	CA
LG01	mk2793	969.279	ctg263	701886	G	GG	AA	GA	GG	GG	GA	GA	AA	AA	GA	GG	AA	AA	GG	GA	GA	GG	GA	--	AA	AA	GA	GG	GA	GA	GG	GA	GA	GA	GA	AA	--	--	AA	GA	GG	GA	GG	GA	GG	AA	GG	GA	GA
LG01	mk2792	969.656	ctg263	701697	T	TT	GG	TG	TT	TT	TG	TG	GG	--	TG	TT	GG	GG	TT	TG	TG	TT	TG	--	GG	GG	TG	TT	TG	TG	TT	TG	TT	TG	TG	GG	TG	--	GG	TG	TT	TG	TT	TG	TT	GG	TT	TG	TG
LG01	mk49	970.562	ctg6999	28470	G	GG	AA	--	GG	GG	GA	GA	AA	AA	GA	GG	AA	AA	GG	GA	GA	GG	GA	GA	AA	AA	GA	GG	GA	GA	GG	GA	--	GA	GA	AA	GA	GA	AA	GA	GG	GA	GG	GA	GG	AA	GG	GA	GA
LG01	mk50	970.925	ctg6999	28692	T	TT	CC	TC	TT	TT	TC	TC	CC	CC	TC	TT	CC	CC	TT	TC	TC	TT	TC	TC	CC	CC	TC	TT	TC	TC	TT	TC	--	TC	TC	CC	--	TC	CC	TC	TT	TC	TT	TC	TT	CC	TT	TC	TC
LG01	mk4159	972.807	ctg8694	26833	A	AA	GG	AG	AA	AA	AG	AG	GG	GG	AG	AA	--	GG	AA	AG	AG	AA	AG	AG	GG	GG	AG	AA	AG	--	AA	--	AG	--	AG	--	AG	AG	GG	AG	AA	AG	AA	AG	AA	GG	AA	AG	AG
LG01	mk3742	972.809	ctg37712	20460	A	AA	GG	AG	AA	AA	AG	AG	GG	GG	AG	AA	GG	GG	AA	AG	AG	AA	AG	AG	GG	GG	AG	AA	AG	AG	AA	AG	--	AG	--	GG	AG	AG	GG	AG	AA	AG	AA	AG	AA	GG	AA	AG	AG
LG01	mk482	973	ctg11610	42685	A	AA	TT	AT	AA	AA	AT	AT	TT	TT	AT	--	--	--	AA	AT	AT	AA	AT	AT	TT	--	AT	AA	AT	AT	AA	AT	AT	--	--	TT	--	AT	TT	--	AA	AT	AA	AT	AA	TT	AA	AT	AT
LG01	mk3161	974.069	ctg7770	13641	A	AA	GG	AG	AA	AA	AG	AG	GG	--	AG	--	--	GG	AA	AG	AG	AA	AG	AG	GG	GG	AG	--	AG	AG	AA	AG	AG	--	--	GG	--	AG	GG	AG	AA	--	AA	AG	AA	GG	AA	AG	AG
LG01	mk2558	975.555	ctg3557	362024	A	AA	TT	AT	AA	AA	AT	--	TT	TT	AT	AA	TT	TT	AA	AT	AT	AA	AT	AT	TT	TT	AT	AA	AT	AT	AA	AT	AT	AT	AT	TT	AT	--	--	AT	AA	AT	AA	AT	AA	TT	AA	AT	AT
LG01	mk803	976.412	ctg2119	359380	G	GG	AA	--	GG	GG	GA	GA	AA	--	GA	--	--	AA	GG	GA	GA	GG	GA	GA	AA	AA	GA	GG	GA	GA	GG	GA	GA	GA	--	--	GA	--	--	--	GG	GA	GG	GA	GG	AA	GG	GA	GA
LG01	mk1592	977.384	ctg537	149583	G	GG	CC	GC	GG	GG	GC	GC	CC	CC	--	--	CC	CC	GG	GC	GC	GG	GC	GC	CC	GC	GC	GG	GC	GC	GG	GC	GC	GC	--	--	GC	--	CC	--	GG	GC	GG	GC	GG	CC	GG	GC	--
LG01	mk3964	979.124	ctg13488	189514	G	GG	AA	--	GG	GG	GA	GA	AA	AA	GA	--	AA	AA	GG	GA	GA	GG	GA	GA	AA	GA	GA	GG	--	GA	GG	GA	GA	--	GA	--	GA	GA	AA	GA	--	GA	GG	GA	GG	AA	GG	GA	GA
LG01	mk3963	984.451	ctg13488	114881	T	TT	CC	TC	TT	TT	TC	TC	CC	CC	TC	TT	CC	CC	TT	TC	TC	TT	TC	--	CC	TC	TC	TT	--	TC	TT	TC	TC	TC	TC	--	TC	TC	--	TC	TT	--	TT	CC	TT	CC	TT	TC	TC
LG01	mk2464	989.819	ctg3055	230291	C	CC	AA	CA	CC	CC	CA	CA	AA	AA	CA	CC	--	AA	CC	CA	CA	CC	CA	CA	AA	CA	CA	CC	CA	CA	CC	CA	CA	--	CA	AA	CA	CA	AA	CA	CC	CA	CC	CA	CC	AA	CC	CA	CA
LG01	mk2463	990.94	ctg3055	230061	T	TT	AA	TA	TT	TT	TA	TA	AA	AA	TA	TT	--	AA	TT	TA	TA	TT	--	TA	AA	TA	TA	TT	TA	TA	TT	TA	TA	--	TA	AA	TA	TA	--	TA	TT	TA	TT	TA	TT	AA	TT	TA	TA
LG01	mk2462	990.949	ctg3055	230037	G	GG	AA	GA	GG	GG	GA	GA	AA	AA	GA	GG	--	AA	GG	GA	GA	GG	GA	GA	AA	GA	GA	GG	GA	GA	GG	GA	GA	--	GA	AA	GA	GA	--	GA	GG	GA	GG	GA	GG	AA	GG	GA	GA
LG01	mk3098	993.716	ctg2669	234257	C	CC	TT	CT	CC	CC	CT	CT	TT	TT	CT	--	TT	TT	CC	CT	CT	CC	CT	--	TT	--	CT	CC	CT	CT	CC	--	--	--	--	--	--	--	TT	CT	CC	CT	CC	CT	CC	TT	CC	CT	CT
LG01	mk1958	994.202	ctg5743	78181	A	AA	CC	AC	AA	AA	AC	AC	CC	CC	AC	AA	CC	CC	AA	AC	AC	AA	AC	CC	CC	AC	AC	AA	AC	AC	AA	AC	AC	AC	AC	--	AC	--	CC	AC	--	AC	AA	AC	AA	CC	AA	AC	AC
LG01	mk2459	996.199	ctg3055	128605	C	CC	AA	CA	CC	CC	CA	CA	AA	AA	CA	CC	AA	AA	CC	CA	CA	CC	CA	CA	AA	CA	CA	CC	CA	--	CC	CA	--	--	CA	--	CA	CA	AA	CA	CC	--	CC	CA	CC	AA	CC	CA	AA
LG01	mk2243	998.139	ctg3950	216735	A	AA	TT	AT	AA	AA	AT	AT	TT	TT	AT	AA	--	--	AA	AT	AT	AA	--	AT	TT	--	AT	AA	AT	AT	AA	AT	AT	AT	AT	TT	--	AT	TT	AT	AA	AT	AA	AT	AA	TT	AA	AT	AT
LG01	mk2245	998.141	ctg3950	216842	C	CC	TT	CT	CC	CC	CT	CT	TT	TT	CT	CC	--	TT	CC	CT	CT	CC	CT	CT	TT	TT	CT	CC	CT	CT	CC	CT	CT	CT	CT	TT	--	CT	TT	CT	CC	CT	CC	CT	CC	TT	CC	CT	CT
LG01	mk2244	998.144	ctg3950	216797	C	CC	TT	CT	CC	CC	CT	CT	TT	TT	CT	CC	--	TT	CC	CT	CT	CC	CT	CT	TT	TT	CT	CC	CT	CT	CC	CT	CT	CT	CT	TT	--	CT	TT	CT	CC	CT	CC	CT	CC	TT	CC	CT	CT
LG01	mk760	999.411	ctg75529	5403	C	CC	AA	CA	CC	CC	CA	CA	AA	AA	CA	CC	AA	AA	CC	CA	CA	CC	CA	CA	AA	AA	CA	CC	CA	CA	CC	CA	CA	CA	CA	AA	CA	CA	AA	CA	CC	CA	CC	CA	CC	AA	CC	CA	CA
LG01	mk2897	1000.35	ctg3864	94816	C	CC	TT	CT	CC	CC	CT	CT	TT	TT	CT	--	TT	TT	CC	CT	CT	CC	CT	CT	TT	CT	CT	CC	CT	CT	CC	CT	CT	CT	CT	TT	CT	CT	TT	CT	CC	CT	CC	CT	CC	TT	CC	CT	CT
LG01	mk1994	1000.87	ctg7742	42762	A	AA	CC	AC	AA	AA	AC	AC	CC	CC	AC	AA	CC	CC	AA	AC	AC	AA	AC	AC	CC	AC	AC	AA	AC	AC	AA	AC	AC	--	AC	CC	AC	AC	CC	AC	AA	AC	--	AC	AA	CC	AA	AC	AC
LG01	mk3372	1001.67	ctg2275	350123	A	AA	CC	AC	AA	AA	AC	AC	CC	CC	AC	--	CC	CC	AA	AC	AC	AA	AC	AC	CC	AC	AC	AA	AC	AC	AA	AC	AC	--	AC	CC	AC	AC	CC	AC	AA	AC	AA	AC	AA	CC	AA	AC	AC
LG01	mk968	1002.47	ctg923	205165	T	TT	GG	TG	TT	TT	TG	TG	GG	GG	--	TT	--	GG	--	TG	TG	TT	TG	TG	GG	TG	TG	TT	TG	TG	TT	TG	TG	TG	TG	GG	TG	TG	--	TG	TT	TG	TT	TG	TT	GG	TT	TG	TG
LG01	mk753	1004.12	ctg29922	8702	G	GG	AA	AA	GG	GG	GA	GA	AA	AA	GA	GG	AA	AA	GG	GA	GA	GG	GA	GA	AA	GA	GA	GG	GA	GA	--	GA	GA	GA	--	AA	--	GA	AA	GA	--	GA	GG	GA	GG	AA	--	GA	GA
LG01	mk752	1004.14	ctg29922	8623	A	AA	CC	CC	AA	AA	AC	AC	CC	CC	AC	AA	CC	CC	AA	AC	AC	AA	--	AC	CC	AC	AC	AA	AC	AC	--	AC	AC	AC	--	CC	--	AC	CC	AC	--	AC	AA	AC	AA	CC	AA	AC	AC
LG01	mk372	1004.48	ctg7107	108223	T	TT	AA	AA	TT	TT	TA	TA	AA	AA	TA	TT	--	--	TT	TA	TA	TT	TA	TA	AA	TA	TA	TT	TA	TA	TT	TA	TA	TA	--	AA	TA	TA	AA	TA	TT	TA	TT	TA	TT	AA	TT	TA	TA
LG01	mk373	1004.48	ctg7107	108274	G	GG	AA	AA	GG	GG	GA	GA	AA	AA	GA	GG	--	--	GG	GA	GA	GG	GA	GA	AA	GA	GA	GG	GA	GA	GG	GA	GA	GA	--	AA	GA	GA	AA	GA	GG	GA	GG	GA	GG	AA	GG	GA	GA
LG01	mk4265	1005	ctg1597	352003	A	AA	GG	AG	AA	AA	AG	AG	GG	GG	AG	AA	GG	GG	AA	AG	AG	AA	AG	AG	GG	AG	AG	AA	AG	AG	AA	AG	AG	AG	AG	GG	AG	AG	GG	AG	AA	AG	AA	AG	AA	GG	AA	AG	AG
LG01	mk3516	1005.29	ctg2778	139782	C	CC	TT	CT	CC	CC	CT	CT	TT	TT	CT	CC	--	TT	CC	CT	CT	CC	CT	CT	TT	CT	CT	CC	--	CT	CC	CT	CT	CT	CT	TT	CT	CT	--	CT	--	CT	CC	CT	--	TT	CC	CT	CT
LG01	mk1461	1007.39	ctg11833	84245	C	CC	AA	CA	CC	CC	CA	CA	AA	AA	CA	CC	AA	AA	CC	--	CA	CC	CA	CA	AA	AA	CA	CC	CA	CA	CC	CA	CC	CA	CA	--	--	CA	AA	CA	CC	CA	CC	--	CC	AA	CC	CA	CA
LG01	mk2614	1008.82	ctg3258	46595	G	GG	AA	GA	GG	GG	GA	--	AA	AA	--	GG	AA	AA	GG	GA	GA	GG	GA	GA	AA	AA	GA	GG	GA	GA	GG	GA	--	GA	GA	AA	GA	--	--	GA	GG	GA	GG	GG	GG	AA	GG	GA	GA
LG01	mk2615	1009.08	ctg3258	46596	C	CC	TT	CT	CC	CC	CT	--	TT	TT	CT	CC	TT	TT	CC	CT	CT	CC	CT	CT	TT	TT	CT	CC	CT	CT	CC	CT	--	CT	CT	TT	CT	--	--	CT	CC	CT	CC	CC	CC	TT	CC	CT	CT
LG01	mk48	1009.28	ctg6999	20431	G	GG	TT	GT	GG	GG	GT	GT	TT	TT	GT	--	TT	TT	GG	GT	GT	GG	GT	GT	TT	TT	GT	GG	--	GT	GG	GT	--	--	--	--	--	--	--	GT	GG	--	--	GG	GG	--	GG	GT	GT
LG01	mk2504	1010.33	ctg1656	368398	C	CC	AA	CA	CC	CC	CA	CA	AA	AA	CA	CC	AA	AA	CC	CA	CA	CC	CA	CA	AA	AA	CA	CC	CA	CA	CC	CA	CA	--	CA	--	--	CA	AA	CA	CC	CA	CC	CA	CC	AA	CC	CA	CA
LG01	mk2774	1011.29	ctg12061	130883	T	TT	CC	TC	TT	--	TC	TC	--	CC	TC	--	CC	CC	TT	--	TC	TT	TC	TC	CC	--	TC	TT	TC	TC	TT	--	TC	--	--	--	--	--	CC	TC	--	TC	--	TC	TT	--	TT	TC	TC
LG01	mk2568	1013.76	ctg7557	126038	T	TT	CC	TC	TT	TT	TC	TC	CC	CC	TC	--	CC	CC	TT	TC	TC	TT	TC	TC	CC	TC	TC	TT	TC	TC	TT	TT	TC	TC	TC	--	TC	TC	CC	TC	--	TC	TT	TC	--	CC	TT	TC	TC
LG01	mk2567	1013.76	ctg7557	126005	C	CC	TT	CT	CC	CC	CT	CT	TT	TT	CT	--	TT	TT	CC	CT	CT	CC	CT	CT	TT	CT	CT	CC	CT	CT	CC	CC	CT	CT	CT	--	CT	CT	TT	CT	--	CT	CC	CT	--	TT	CC	CT	CT
LG01	mk1135	1015.23	ctg3627	165807	A	AA	GG	AG	AA	AA	AG	AG	GG	GG	AG	AA	--	GG	AA	AG	AG	AA	AG	AG	GG	AG	AG	AA	AG	AG	AA	AA	AG	AG	AG	GG	--	AG	GG	AG	AA	AG	AA	AG	AA	GG	AA	AG	AG
LG01	mk1136	1015.23	ctg3627	165918	A	AA	GG	AG	AA	AA	AG	AG	GG	GG	AG	AA	--	GG	AA	AG	AG	AA	AG	AG	GG	AG	AG	AA	--	AG	AA	AA	AG	AG	AG	GG	--	AG	GG	AG	AA	AG	AA	AG	AA	GG	AA	AG	AG
LG01	mk1134	1015.23	ctg3627	165785	T	TT	CC	TC	TT	TT	TC	TC	CC	CC	TC	TT	--	CC	TT	TC	TC	TT	TC	TC	CC	TC	TC	TT	TC	TC	TT	TT	TC	TC	TC	CC	--	TC	CC	TC	TT	TC	TT	TC	TT	CC	TT	TC	TC
LG01	mk4266	1015.89	ctg1597	352144	A	AA	CC	AC	AA	AA	AC	AC	CC	CC	AC	AA	CC	CC	AA	AC	AC	AA	AC	AC	CC	AC	AC	AA	AC	AC	AA	AC	AC	AC	AC	CC	AC	AC	CC	AC	AA	AC	AA	AC	AA	CC	AA	AC	AC
LG01	mk3765	1016.64	ctg3983	170219	T	TT	GG	TG	TT	TT	TG	TG	GG	GG	TG	TT	GG	GG	--	TG	TG	TT	TG	TG	GG	TG	TG	TT	--	TG	TT	TG	--	TG	TG	GG	--	--	GG	TG	TT	TG	--	TG	--	GG	TT	TG	TG
LG01	mk3038	1018.57	ctg6867	37701	A	AA	GG	AG	--	AA	AG	AG	GG	GG	AG	AA	GG	GG	AA	AG	AG	AA	AG	AG	GG	AG	AG	--	AG	AG	AA	AG	AG	AG	AG	GG	AG	AG	GG	AG	AA	--	AA	AG	AA	GG	AA	AG	AG
LG01	mk1651	1020.56	ctg938	107273	A	AA	TT	AT	AA	--	--	AT	TT	TT	AT	AA	TT	TT	--	AT	AT	AA	AT	AT	TT	AT	AT	AA	AT	--	AA	AT	AT	AT	AT	TT	AT	AT	TT	AT	AA	AT	--	AT	AA	TT	AA	AT	AT
LG01	mk1490	1021.27	ctg6231	138108	G	GG	AA	GA	GG	GG	GA	GA	AA	--	GA	GG	AA	AA	GG	GA	GA	GG	GA	GA	AA	GA	GA	GG	GA	GA	GG	GA	--	GA	GA	--	--	--	AA	GA	--	GA	--	GA	GG	--	GG	GA	GA
LG01	mk3761	1022.69	ctg3983	129309	G	GG	AA	GA	GG	GG	GA	GA	--	--	GA	GG	--	--	--	GA	GA	GG	GA	GG	AA	GA	GA	GG	GA	GA	GG	GA	GA	GA	GA	AA	GA	GA	AA	GA	GG	GG	GG	GA	GG	AA	GG	GA	GA
LG01	mk3518	1024.65	ctg2778	141506	T	TT	CC	TC	TT	TT	TC	TC	CC	CC	TC	--	CC	CC	TT	TC	TC	TT	TC	TC	CC	TC	TC	TT	TC	TC	TT	TC	TC	TC	--	CC	--	--	CC	TC	TT	TC	TT	TC	TT	CC	TT	TC	TC
LG01	mk2393	1025.79	ctg14953	94368	T	TT	GG	TG	--	TT	TT	TG	--	GG	TG	TT	GG	GG	TT	TG	TG	TT	TG	--	GG	TG	TG	TT	TG	TG	TT	TG	TG	TG	GG	GG	TG	TG	GG	TG	--	TG	TT	TG	--	GG	TT	TG	--
LG01	mk3805	1027.95	ctg3784	132232	A	AA	CC	AC	AA	AA	AA	--	CC	CC	AC	--	CC	CC	AA	AC	AC	--	AC	CC	CC	AC	AC	AA	AC	AC	AA	AC	--	--	--	--	--	AC	CC	AC	AA	AC	AA	AC	AA	--	AA	--	AC
LG01	mk3806	1027.98	ctg3784	132443	G	GG	CC	GC	GG	GG	GG	--	CC	CC	GC	--	CC	CC	GG	GC	GC	--	GC	CC	CC	GC	GC	GG	GC	GC	GG	GC	--	--	--	--	--	GC	CC	GC	GG	GC	GG	GC	GG	--	GG	--	GC
LG01	mk3768	1030.32	ctg3983	268315	G	GG	AA	GA	--	GG	GA	GA	--	AA	GA	GG	AA	AA	GG	GA	GA	--	GA	AA	AA	--	GA	GG	GA	--	GG	GA	GG	GA	GA	AA	GA	GA	AA	GA	--	GA	GG	GA	GG	AA	GG	GA	GA
LG01	mk1997	1030.97	ctg7742	49612	C	CC	TT	CT	CC	CC	CT	CT	--	TT	CT	CC	--	TT	CC	CT	CT	CC	CT	CT	TT	CT	--	CC	CT	CT	CC	CT	--	--	CT	TT	--	--	TT	CT	CC	CT	CC	CT	CC	TT	CC	CT	--
LG01	mk2861	1032.48	ctg10963	188314	T	TT	GG	TG	TT	TT	TG	TG	GG	GG	TG	TT	GG	GG	--	TG	TT	TT	TG	--	GG	TG	TG	TT	TG	TG	TT	TG	TT	TG	TG	GG	TG	--	GG	TG	TT	TG	TT	TG	TT	GG	TT	TG	TG
LG01	mk2862	1032.81	ctg10963	188336	C	CC	TT	CT	CC	CC	CT	CT	TT	TT	--	CC	TT	TT	--	CT	CC	CC	CT	--	TT	CT	CT	CC	CT	CT	CC	CT	CC	CT	CT	TT	CT	CT	TT	CT	CC	CT	CC	CT	CC	TT	CC	CT	CT
LG01	mk1996	1034.37	ctg7742	49557	A	AA	GG	AG	AA	AA	AG	AG	--	GG	AG	AA	--	GG	AA	AG	AG	AA	AG	AG	GG	AG	--	AA	AG	AG	AA	AG	--	AG	AG	GG	--	--	GG	AG	AA	AG	AA	AG	AA	GG	AA	AG	--
LG01	mk3546	1034.49	ctg143894	1487	T	TT	GG	TG	TT	TT	TG	TG	GG	GG	TG	TT	GG	GG	TT	TG	TG	TT	TG	TG	GG	TG	TG	TT	TG	TG	TT	TG	TG	TG	TG	GG	TG	TG	GG	TG	TT	TG	TT	TG	TT	GG	TT	TG	TG
LG01	mk3583	1034.92	ctg3178	73552	C	CC	TT	TT	CC	CC	CT	CT	TT	TT	CT	CC	TT	TT	CC	CT	CT	CC	CT	CT	TT	CT	CT	CC	CT	CT	CC	CT	CT	CT	CT	TT	CT	CT	TT	CT	CC	CT	CC	CT	CC	--	CC	CT	CT
LG01	mk1593	1036.08	ctg537	312227	A	AA	TT	--	AA	AA	AT	AT	TT	TT	AT	--	--	--	AA	AT	--	AA	AT	AT	TT	AT	AT	AA	--	AT	AA	TT	--	AT	--	--	--	--	TT	AT	AA	AT	AA	AT	AA	TT	AA	AT	AT
LG01	mk1009	1036.47	ctg1924	204060	C	CC	TT	CT	CC	CC	CT	CT	TT	TT	--	--	TT	TT	--	CT	CC	CC	CT	CT	TT	CT	CT	CC	CT	CT	CC	--	CT	--	CT	TT	CT	--	TT	--	--	CT	CC	CT	CC	TT	CC	CT	CT
LG01	mk1653	1038.6	ctg938	286167	A	AA	GG	AG	AA	AA	--	AG	GG	GG	AG	--	--	GG	AA	--	AA	AA	AG	AG	--	AG	AG	AA	AG	--	AA	AG	AG	--	AG	GG	AG	GG	GG	AG	AA	AG	AA	AG	AA	GG	AA	AG	AG
LG01	mk2237	1041.2	ctg3950	91121	T	TT	AA	TA	--	--	TA	TA	AA	--	TA	--	AA	--	TT	TA	TA	TT	TA	TA	AA	AA	TA	TT	TA	TT	TT	TA	TA	TA	TA	--	--	--	--	TA	TT	TA	TT	TA	TT	AA	TT	TA	--
LG01	mk440	1042.7	ctg21809	16111	C	TT	CC	CT	TT	TT	CT	CT	CC	CC	CT	TT	--	CC	--	CT	CT	--	CT	CT	CC	CT	CT	--	CT	--	TT	CT	CT	CT	CT	CC	CT	CT	CC	CT	TT	CT	--	CT	TT	CC	TT	CT	CT
LG01	mk374	1043.67	ctg7107	108292	G	GG	AA	AA	GG	GG	GA	GA	AA	AA	GA	GG	--	--	GG	GA	GA	GG	GA	GA	AA	GA	GA	GG	GA	GA	GG	GA	GA	GA	--	AA	GA	GA	AA	GA	GG	GA	GG	GA	GG	AA	GG	GA	GA
LG01	mk167	1044.96	ctg7102	25422	G	GG	TT	GT	GG	GG	GT	GT	TT	TT	GT	GG	TT	TT	GG	GT	--	GG	GT	GT	TT	GT	GT	GG	GT	GT	GG	GT	GT	GT	GT	--	GT	GT	TT	GT	GG	GT	GG	GT	GG	TT	GG	GT	GT
LG01	mk2851	1046.11	ctg4264	38867	C	CC	TT	CT	CC	CC	CT	CT	TT	TT	CT	--	TT	TT	CC	CT	CT	CC	CT	CT	TT	CT	CT	CC	CT	CT	--	CT	CT	--	CT	TT	CT	CT	TT	CT	CC	CT	CC	CT	CC	TT	CC	CT	CT
LG01	mk2895	1046.16	ctg3864	43557	A	AA	GG	AG	AA	AA	AG	AG	GG	GG	AG	--	GG	GG	AA	AG	AG	AA	AG	AG	GG	AG	AG	AA	AG	AG	AA	AG	AG	AG	AG	GG	AG	AG	GG	AG	AA	AG	AA	AG	AA	GG	AA	AG	AG
LG01	mk2763	1047.31	ctg6061	168865	G	AA	GG	GA	AA	AA	GA	GA	GG	GG	GA	--	GG	GG	AA	--	GA	AA	GA	GA	GG	GG	--	AA	GA	GA	AA	GA	GA	--	--	--	--	GA	GG	GA	AA	GA	AA	GA	AA	GG	--	GA	GA
LG01	mk2299	1048.55	ctg9252	150941	C	CC	AA	CA	CC	CC	CA	CA	--	AA	CA	CC	AA	AA	CC	CA	CA	CC	CA	CA	AA	AA	CA	CC	CA	CA	CC	CA	CA	CA	--	--	CA	--	AA	CA	CC	CA	CC	CA	CC	AA	CC	CA	CA
LG01	mk2298	1048.57	ctg9252	150899	T	TT	CC	TC	TT	TT	TC	TC	--	CC	TC	TT	CC	CC	TT	TC	TC	TT	TC	TC	CC	CC	TC	TT	TC	TC	TT	TC	TC	TC	--	--	TC	--	CC	TC	TT	TC	TT	TC	TT	CC	TT	TC	TC
LG01	mk2296	1048.62	ctg9252	150692	A	AA	GG	AG	AA	AA	AG	AG	--	GG	AG	AA	GG	GG	AA	AG	AG	AA	AG	AG	GG	GG	AG	AA	AG	AG	AA	AG	AG	AG	--	--	AG	--	GG	AG	AA	AG	AA	AG	AA	GG	AA	AG	AG
LG01	mk156	1050.49	ctg4902	35096	A	AA	CC	--	AA	AA	AC	AC	CC	CC	AC	AA	CC	CC	AA	AC	AC	AA	AC	AC	CC	CC	AC	AA	AC	AC	AA	AC	AC	AC	AC	CC	CC	AC	CC	AC	AA	AC	AA	AC	AA	CC	AA	AC	AC
LG01	mk155	1050.49	ctg4902	35002	A	AA	GG	--	AA	AA	AG	AG	GG	GG	--	AA	GG	GG	--	AG	AG	AA	AG	AG	GG	GG	AG	AA	AG	AG	AA	AG	AG	AG	AG	GG	GG	AG	GG	AG	AA	AG	AA	AG	AA	GG	AA	AG	AG
LG01	mk2325	1052.19	ctg1052	294437	A	AA	GG	AG	AA	AA	AG	GG	GG	GG	AG	--	GG	GG	AA	AG	AG	AA	AG	--	GG	GG	AG	AA	AG	AG	AA	AG	AG	--	AG	--	--	AG	GG	AG	AA	--	AA	AG	--	GG	AA	--	AG
LG01	mk202	1054.01	ctg3503	378762	G	GG	CC	GC	GG	GG	GC	GC	CC	CC	--	GG	CC	CC	GG	GC	GC	GG	GC	GC	CC	CC	GC	GG	GC	GC	GG	GC	GC	GG	GC	CC	GC	--	CC	GC	GG	GC	GG	GC	--	CC	GG	GC	GC
LG01	mk892	1055.18	ctg3921	290170	T	TT	CC	TC	TT	TT	TC	TC	CC	CC	TC	--	CC	CC	TT	TC	TC	TT	TC	TC	CC	CC	TC	TT	TC	TC	TT	TC	--	--	--	--	--	TC	CC	TC	TT	TC	TT	TC	TT	CC	TT	TC	TC
LG01	mk4004	1056.16	ctg14788	160929	A	AA	GG	AG	AA	AA	AG	--	GG	--	AG	--	GG	GG	AA	AG	AG	--	AG	AG	GG	GG	AG	AA	AG	AG	AA	AG	AG	AG	AG	GG	--	--	GG	--	--	AG	AA	AG	AA	GG	AA	AG	AG
LG01	mk1140	1057.57	ctg4027	338354	G	GG	AA	GA	GG	GG	GA	--	AA	AA	GA	GG	AA	AA	GG	GA	GA	GG	GA	GA	AA	AA	GA	GG	GA	GA	GG	GA	--	--	GA	AA	--	AA	AA	GA	GG	GA	GG	GA	GG	AA	GG	GA	GA
LG01	mk3242	1058.65	ctg4772	99018	T	TT	CC	TC	TT	TT	TC	TC	CC	--	TC	TT	CC	CC	TT	TC	TC	TT	TC	TC	CC	CC	TC	TT	TC	TC	TT	TC	TC	TC	TC	CC	--	--	CC	TC	TT	TC	TT	TC	TT	CC	TT	TC	TC
LG01	mk3222	1058.82	ctg2472	58279	G	GG	CC	GC	GG	GG	GC	GC	CC	CC	GC	GG	--	CC	--	GC	GC	GG	GC	GC	CC	CC	GC	GG	GC	GC	GG	GC	GC	GC	GC	CC	GC	GC	CC	GC	GG	GC	GG	GC	GG	CC	GG	GC	GC
LG01	mk2787	1059.23	ctg263	570512	G	GG	TT	GT	GG	GG	GT	GT	TT	TT	GT	GG	TT	TT	GG	GT	GT	GG	GT	GT	TT	TT	GT	GG	GT	GT	GG	GT	GT	GT	TT	TT	GT	GT	TT	GT	GG	GT	GG	GT	GG	TT	GG	GT	GT
LG01	mk3718	1059.56	ctg8882	53284	T	TT	CC	TC	TT	TT	TC	TC	CC	CC	TC	--	CC	CC	TT	TC	TC	TT	TC	TC	CC	CC	TC	TT	TC	TC	TT	TT	TC	--	CC	--	--	TC	CC	TC	TT	TC	TT	TC	TT	CC	TT	TC	TC
LG01	mk3692	1059.59	ctg21081	61917	T	TT	CC	TC	TT	TT	TC	TC	CC	CC	TC	--	--	--	--	TC	TC	TT	TC	--	CC	CC	TC	TT	TC	TC	TT	--	TC	TC	--	--	TC	TC	CC	TC	TT	TC	TT	TC	TT	CC	TT	TC	TC
LG01	mk521	1060.15	ctg7711	195924	T	TT	CC	TC	TT	TT	TC	TC	CC	CC	TC	TT	CC	CC	TT	TC	TC	TT	TC	TC	CC	CC	TC	TT	TC	TC	TT	TC	TC	TC	--	--	TC	--	CC	TC	--	TC	TT	TC	TT	CC	TT	TC	TC
LG01	mk982	1062	ctg4417	219623	C	CC	TT	CT	CC	CC	CT	CT	TT	TT	CT	--	--	TT	CC	CT	CT	CC	CT	CT	TT	TT	--	CC	CT	CT	CC	CT	CT	CT	--	TT	--	TT	TT	CT	CC	CT	CC	CT	CC	TT	CC	CT	CT
LG01	mk1361	1063.93	ctg20833	44023	G	GG	CC	GC	--	GG	GC	GC	CC	CC	GC	GG	CC	CC	--	GC	GC	GG	GC	GC	CC	CC	GC	--	GC	CC	--	GC	GC	GC	--	--	--	--	CC	GC	--	GC	GG	--	GG	CC	GG	GC	GC
LG01	mk1360	1063.94	ctg20833	43767	T	TT	CC	TC	--	TT	TC	TC	CC	CC	TC	TT	CC	CC	TT	TC	TC	TT	TC	TC	CC	CC	--	--	TC	CC	--	TC	TC	--	--	--	--	--	CC	TC	--	TC	TT	TC	--	CC	--	TC	TC
LG01	mk267	1066.11	ctg1905	43215	G	GG	TT	GT	--	GG	GT	GT	TT	TT	--	--	--	TT	GG	GT	GT	--	GT	--	--	TT	GT	GG	--	--	GG	--	GT	GT	GT	TT	--	GT	TT	GT	GG	GT	GG	GT	GG	TT	GG	GT	GT
LG01	mk398	1066.96	ctg908	318269	C	CC	AA	CA	--	CC	CA	CA	AA	AA	CA	CC	AA	AA	CC	--	CA	--	CA	CA	AA	AA	CA	CC	AA	AA	CC	CA	CA	CA	CA	AA	CA	AA	AA	CA	--	CA	CC	CA	--	AA	CC	CA	CA
LG01	mk3941	1068.18	ctg2188	3018	G	GG	AA	GA	GG	GG	GA	GA	AA	AA	GA	GG	AA	AA	GG	GA	GA	GG	GA	--	AA	AA	GA	GG	--	GA	GG	GA	GA	GA	GA	--	GA	--	--	GA	GG	GA	GG	GA	GG	AA	GG	--	GA
LG01	mk1643	1069.25	ctg835	381871	G	GG	AA	GA	--	GG	--	GA	AA	AA	GA	GG	AA	AA	GG	GA	GA	--	GA	--	--	--	GA	GG	GA	GA	GG	--	GA	GA	GA	AA	GA	GA	--	GA	GG	GA	GG	GA	--	AA	GG	GA	GA
LG01	mk1893	1069.34	ctg1542	224117	A	AA	GG	AG	AA	AA	AG	AG	GG	GG	AG	--	--	GG	AA	AG	AG	AA	AG	AG	GG	GG	AG	AA	AG	AG	AA	AG	--	--	AG	--	AG	AG	GG	AG	AA	AG	--	AG	AA	GG	AA	AG	AG
LG01	mk1894	1070.35	ctg1542	224161	G	GG	AA	GA	GG	GG	GA	GA	AA	AA	GA	--	--	AA	GG	GA	GA	GG	GA	GA	AA	AA	GA	GG	GA	GA	GG	GA	--	--	GA	--	GA	GA	AA	GA	GG	GA	--	--	GG	AA	GG	GA	GA
LG01	mk2703	1071.12	ctg75982	5176	C	CC	AA	CA	CC	CC	CA	CA	AA	AA	CA	CC	AA	AA	CC	CA	CA	CC	CA	CA	AA	AA	CA	CC	CA	CA	CC	CA	CA	--	CA	AA	CA	CA	AA	CA	CC	CA	CC	CA	CC	AA	CC	CA	CA
LG01	mk4104	1071.97	ctg3892	373160	A	AA	CC	AC	AA	AA	AC	AC	CC	CC	AC	AA	CC	CC	AA	AC	AC	AA	AC	AC	CC	CC	AC	AA	AC	AC	AA	AC	AC	AC	AC	--	AC	--	CC	AC	AA	AC	AA	AC	AA	--	AA	AC	AC
LG01	mk4071	1072.94	ctg7191	128306	A	AA	GG	AG	AA	AA	AG	AG	GG	GG	AG	--	GG	GG	AA	AG	AG	AA	AG	AG	GG	GG	AG	AA	AG	AG	AA	AG	AG	AG	AG	GG	--	AG	GG	AG	AA	AG	AA	AG	AA	GG	AA	AG	AG
LG01	mk1108	1073.98	ctg928	123024	A	AA	GG	AG	AA	AA	AG	AG	GG	GG	AG	--	GG	GG	AA	AG	AG	AA	AG	AG	GG	GG	AG	AA	AG	AG	AA	AG	AG	--	AG	GG	GG	AG	GG	AG	AA	AG	AA	AG	--	GG	AA	--	AG
LG01	mk4077	1074.96	ctg9891	167999	C	CC	TT	CT	CC	CC	CT	--	--	TT	CT	--	TT	--	CC	CT	CT	CC	CT	--	--	TT	CT	CC	CT	CT	CC	CT	CT	CT	CT	TT	TT	CT	TT	CT	CC	CT	CC	CT	CC	TT	CC	CT	CT
LG01	mk403	1075	ctg1708	380544	T	TT	CC	TC	TT	TT	TC	TC	CC	--	TC	--	CC	CC	TT	TC	TC	TT	TC	CC	CC	CC	TC	TT	TC	TC	TT	TC	--	TC	--	CC	CC	TC	CC	TC	TT	TC	TT	TC	TT	CC	TT	TC	TC
LG01	mk4075	1075.1	ctg9891	167958	A	AA	CC	AC	AA	AA	AC	--	--	CC	AC	--	CC	--	AA	AC	AC	AA	AC	--	--	CC	AC	AA	AC	AC	AA	AC	AC	AC	AC	CC	CC	AC	CC	AC	AA	AC	AA	AC	AA	CC	AA	AC	AC
LG01	mk3170	1076.09	ctg13869	68152	A	AA	GG	AG	AA	AA	AG	AG	GG	GG	AG	AA	GG	GG	--	AG	AG	AA	AG	AG	GG	GG	AG	AA	AG	AG	AA	AG	AG	AG	AG	GG	--	AG	GG	AG	AA	AG	AA	AG	AA	GG	AA	AG	AG
LG01	mk773	1076.75	ctg2818	67375	T	TT	CC	TC	TT	TT	TC	TC	CC	CC	TC	TT	CC	CC	TT	TC	TC	TT	TC	TC	CC	CC	TC	TT	TC	TC	TT	TC	--	TC	TC	CC	TC	TC	CC	TC	TT	TC	TT	TC	TT	CC	TT	TC	TC
LG01	mk395	1077.69	ctg908	169391	A	AA	GG	AG	AA	AA	AG	AG	GG	GG	AG	--	GG	GG	AA	AG	AG	AA	AG	AG	GG	GG	AG	AA	AG	AG	AA	AG	--	AG	AG	GG	AG	AG	GG	AG	AA	AG	AA	--	AA	GG	AA	AG	AG
LG01	mk394	1077.84	ctg908	169379	A	AA	GG	AG	AA	AA	AG	AG	GG	GG	--	--	GG	GG	AA	AG	AG	AA	AG	AG	GG	GG	AG	AA	AG	AG	AA	AG	--	AG	AG	GG	AG	AG	GG	AG	AA	AG	AA	AG	AA	GG	AA	AG	AG
LG01	mk1285	1079.44	ctg43791	28654	T	TT	CC	TC	TT	TT	TC	TC	CC	TC	TC	TT	CC	CC	TT	TC	TC	TT	TC	TC	CC	CC	TC	TT	TC	TC	TT	TC	--	TC	TC	CC	TC	TC	CC	TC	TT	TC	TT	TC	TT	--	TT	TC	TC
LG01	mk1284	1079.45	ctg43791	28622	C	CC	GG	CG	CC	CC	CG	CG	GG	CG	CG	CC	GG	GG	CC	CG	CG	CC	CG	CG	GG	GG	CG	CC	CG	CG	CC	CG	--	CG	CG	GG	CG	CG	GG	CG	CC	CG	CC	CG	CC	--	CC	CG	CG
LG01	mk745	1080.55	ctg13618	57864	C	CC	TT	CT	CC	CC	CT	CT	TT	TT	CT	CC	TT	TT	CC	CT	CT	CC	CT	CT	TT	TT	CT	CC	CT	CT	CC	CT	CT	CT	CT	TT	CT	CT	TT	CT	CC	CT	CC	CT	CC	TT	CC	CT	CT
LG01	mk4315	1081.2	ctg5497	289917	C	CC	TT	CT	CC	CC	CT	CT	TT	TT	CT	--	TT	TT	CC	CT	CT	CC	CT	CT	TT	TT	--	--	CT	CT	CC	CT	CT	CT	CT	--	CT	CT	TT	CT	CC	CT	CC	CT	CC	TT	CC	CT	CT
LG01	mk4309	1081.81	ctg5497	57095	C	CC	TT	--	CC	CC	CT	CT	TT	TT	CT	--	--	TT	--	CT	CT	CC	CT	CT	TT	TT	--	CC	CT	--	CC	CT	--	--	--	--	--	--	--	CT	CC	CT	CC	CT	CC	TT	CC	CT	--
LG01	mk1640	1083.06	ctg835	374163	G	GG	AA	GA	GG	GG	GA	GA	AA	AA	GA	GG	AA	AA	GG	GA	GA	GG	GA	GA	AA	AA	GA	GG	GA	GA	GG	GA	--	GA	GA	AA	AA	GA	AA	GA	GG	GA	GG	GA	GG	AA	GG	GA	GA
LG01	mk4268	1084.57	ctg1597	576290	C	CC	TT	CT	CC	CC	CT	CT	TT	TT	CT	--	TT	TT	--	CT	CT	CC	CT	CT	TT	CT	CT	CC	CT	CT	CC	CT	CT	--	--	TT	--	CT	--	CT	CC	CT	CC	CT	CC	TT	CC	CT	CT
LG01	mk257	1085.68	ctg8904	27493	A	AA	CC	AC	--	AA	AC	AC	CC	CC	AC	AA	CC	CC	AA	AC	AC	AA	AC	AC	CC	CC	AC	AA	AC	AC	AA	AC	AC	AC	CC	--	--	AC	CC	AC	AA	AC	AA	AC	AA	CC	AA	AC	AC
LG01	mk1647	1086.25	ctg835	526482	T	TT	CC	TC	TT	TT	TC	TC	CC	CC	TC	--	CC	CC	TT	TC	TC	TT	TC	TC	CC	CC	TC	TT	TC	TC	TT	TC	TC	TC	--	--	--	TC	--	TC	TT	TC	TT	TC	TT	CC	TT	TC	TC
LG01	mk1172	1086.88	ctg4628	75583	G	GG	TT	GT	GG	GG	GT	GT	TT	TT	GT	--	--	TT	GG	GT	--	GG	GT	GT	TT	TT	GT	GG	GT	--	GG	GT	GT	GT	--	--	GT	GT	TT	GT	GG	GT	GG	GT	GG	TT	GG	GT	GT
LG01	mk1086	1087.98	ctg6125	151353	A	AA	GG	--	AA	AA	AG	AG	--	--	AG	--	--	GG	AA	AG	AG	--	AG	AG	GG	--	--	--	--	GG	--	--	--	--	AG	--	--	AG	GG	AG	AA	AG	AA	AG	AA	GG	AA	AG	AG
LG01	mk3577	1089.01	ctg2879	60825	C	CC	TT	CT	CC	CC	--	CT	--	--	CT	--	--	TT	CC	CT	CT	CC	CT	CT	TT	TT	--	CC	CT	TT	CC	CT	CT	CT	--	--	CT	CT	TT	CT	CC	CT	CC	CT	CC	TT	CC	CT	CT
LG01	mk3576	1089.36	ctg2879	60692	A	AA	GG	AG	AA	AA	--	AG	--	--	AG	--	--	GG	AA	AG	AG	AA	AG	AG	GG	GG	--	AA	AG	GG	AA	AG	AG	AG	--	--	AG	AG	GG	AG	AA	AG	AA	AG	AA	GG	AA	AG	AG
LG01	mk285	1092.08	ctg2505	103118	T	TT	GG	TG	TT	TT	--	TG	GG	--	TG	--	GG	GG	TT	TG	TG	TT	TG	TG	GG	--	TG	TT	TG	TG	TT	TG	TG	TG	GG	GG	--	TG	--	TG	TT	TG	TT	TG	TT	GG	TT	--	TG
LG01	mk286	1092.08	ctg2505	103139	G	GG	TT	GT	GG	GG	--	GT	TT	--	GT	--	TT	TT	--	GT	GT	GG	GT	GT	TT	--	GT	GG	GT	GT	GG	GT	GT	GT	TT	TT	--	GT	--	GT	GG	GT	GG	GT	GG	TT	GG	--	GT
LG01	mk284	1092.08	ctg2505	103088	A	AA	TT	AT	AA	AA	--	AT	TT	--	AT	--	TT	TT	--	AT	AT	AA	AT	AT	TT	--	AT	AA	AT	AT	AA	AT	AT	AT	TT	TT	--	--	--	AT	AA	AT	AA	AT	AA	TT	AA	--	AT
LG01	mk283	1092.09	ctg2505	103043	C	CC	TT	CT	CC	CC	--	CT	TT	--	--	--	TT	TT	CC	CT	CT	CC	CT	CT	TT	--	CT	CC	CT	CT	CC	CT	CT	CT	TT	TT	--	--	--	CT	CC	CT	CC	CT	CC	TT	CC	--	CT
LG01	mk3661	1094.31	ctg2581	226723	A	AA	GG	AG	--	AA	AG	AG	GG	GG	AG	--	GG	GG	AA	AG	AG	AA	AG	--	GG	GG	AG	--	AG	AG	AA	AG	--	--	--	--	--	--	GG	AG	AA	AG	--	AG	AA	GG	AA	AG	AG
LG01	mk2653	1096.52	ctg759	306937	A	AA	GG	AG	AA	AA	AG	AG	GG	GG	AG	--	--	GG	--	AG	AG	AA	AG	AG	GG	GG	AG	AA	AG	AG	AA	AG	AG	--	AG	GG	AG	AG	GG	AG	AA	AG	AA	AG	AA	GG	AA	AG	AG
LG01	mk2785	1096.79	ctg263	18851	T	TT	CC	TC	TT	TT	TC	TC	CC	CC	TC	TT	CC	CC	TT	TC	TC	TT	TC	TC	CC	CC	--	TT	TC	TC	TT	TC	TC	TC	--	CC	TC	TC	CC	TC	TT	TC	TT	TC	TT	CC	TT	TC	TC
LG01	mk162	1098.23	ctg5403	180004	T	TT	AA	TA	TT	TT	TA	TA	AA	--	TA	TT	AA	AA	TT	TA	TA	--	TA	TA	AA	AA	TA	TT	TA	TA	TT	--	--	TA	AA	AA	TA	TA	AA	TA	TT	--	--	TA	TT	AA	TT	TA	TA
LG01	mk163	1098.35	ctg5403	180071	T	TT	GG	TG	TT	TT	TG	TG	--	--	TG	TT	GG	GG	TT	TG	TG	TT	TG	TG	GG	GG	TG	TT	TG	TG	TT	--	--	TG	GG	GG	TG	TG	GG	TG	TT	--	--	TG	TT	GG	TT	TG	TG
LG01	mk3517	1099.25	ctg2778	141495	A	AA	CC	AC	AA	AA	AC	AC	CC	CC	AC	--	CC	CC	AA	AC	AC	AA	AC	AC	CC	CC	AC	AA	AC	AC	AA	AC	AC	AC	--	CC	--	AC	CC	AC	AA	AC	AA	AC	AA	CC	AA	AC	AC
LG01	mk3790	1100.43	ctg9684	16461	T	TT	CC	TC	TT	TT	TC	TC	CC	CC	TC	TT	CC	CC	TT	TC	TC	TT	TC	TC	CC	CC	TC	TT	TC	TC	TT	TC	--	TC	CC	CC	CC	--	CC	TC	TT	TC	TT	TC	TT	CC	TT	TC	TC
LG01	mk3789	1100.46	ctg9684	16231	T	TT	GG	TG	TT	TT	TG	TG	GG	GG	TG	TT	GG	GG	--	TG	TG	TT	TG	TG	GG	GG	TG	TT	TG	TG	TT	TG	--	TG	GG	GG	--	--	GG	TG	TT	TG	TT	TG	TT	GG	TT	TG	TG
LG01	mk3886	1101.19	ctg2587	97797	G	GG	TT	GT	GG	GG	GT	GT	TT	TT	GT	GG	TT	TT	GG	GT	GT	GG	GT	GT	TT	TT	GT	GG	GT	GT	GG	GT	--	GT	--	--	GT	--	TT	GT	GG	GT	GG	--	GG	--	GG	GT	GT
LG01	mk578	1102.12	ctg1313	96603	T	TT	CC	--	TT	TT	--	TC	CC	CC	TC	--	CC	CC	TT	TC	TC	TT	TC	TC	CC	CC	TC	TT	TC	TC	TT	TC	--	TC	TT	--	TC	--	CC	TC	TT	TC	TT	TC	TT	--	TT	TC	TC
LG01	mk1411	1103.42	ctg9131	18842	A	AA	CC	AC	AA	AA	AC	AC	CC	CC	AC	--	CC	CC	AA	AC	AC	AA	AC	AC	CC	CC	CC	AA	AC	AC	AA	AC	AC	AC	--	--	AC	AC	CC	AC	AA	AC	--	AC	AA	CC	AA	AC	AC
LG01	mk2303	1103.66	ctg16748	31778	G	GG	AA	GA	--	GG	GA	GA	AA	AA	--	GG	AA	AA	GG	GA	GA	GG	GA	GA	AA	AA	--	GG	GA	--	GG	GA	GA	--	GA	AA	GA	GA	AA	GA	GG	GA	GG	GA	GG	AA	GG	GA	GA
LG01	mk2307	1104.76	ctg22052	71103	T	TT	GG	TG	--	TT	TG	TG	GG	GG	TG	TT	GG	GG	TT	TG	TG	TT	TG	TG	GG	GG	TG	TT	TG	TG	TT	TG	TG	TG	TG	GG	TG	TG	GG	TG	TT	TG	TT	TG	TT	GG	TT	TG	TG
LG01	mk3300	1104.83	ctg1174	65870	C	CC	TT	CT	CC	CC	CT	CT	TT	TT	CT	CC	TT	TT	CC	CT	CT	CC	CT	CT	TT	TT	CT	CC	CT	CT	CC	CT	CT	CT	CT	TT	CT	CT	TT	CT	CC	CT	CC	CT	CC	TT	CC	CT	CT
LG01	mk1925	1104.83	ctg55295	60235	T	TT	CC	TC	TT	TT	TC	TC	CC	CC	TC	TT	--	CC	TT	TC	TC	TT	TC	TC	CC	CC	TC	TT	TC	TC	TT	TC	TC	TC	TC	CC	TC	TC	CC	TC	TT	TC	TT	--	TT	CC	TT	TC	TC
LG01	mk963	1106.01	ctg85497	1098	T	TT	CC	TC	TT	TT	TC	TC	CC	CC	TC	--	--	CC	TT	TC	TC	TT	TC	TC	CC	CC	--	TT	TC	TC	TT	TC	TC	TC	--	CC	TC	TC	--	TC	TT	TC	TT	TC	TT	CC	TT	TC	TC
LG01	mk586	1106.82	ctg5613	12066	G	GG	AA	GA	GG	GG	GA	GA	AA	AA	GA	GG	AA	AA	GG	GA	GA	GG	GA	GA	AA	AA	GA	GG	GA	GA	GG	GA	GA	GA	GA	AA	GA	GA	AA	GA	GG	GA	GG	GA	GG	AA	GG	GA	GA
LG01	mk3887	1106.89	ctg2587	105890	C	CC	TT	CT	CC	CC	CT	CT	TT	TT	CT	--	TT	TT	CC	CT	CT	CC	CT	CT	TT	TT	CT	CC	CT	CT	CC	CT	--	CT	--	TT	--	--	TT	CT	CC	CT	CC	CT	CC	TT	CC	CT	CT
LG01	mk907	1108.16	ctg10321	90455	T	TT	CC	TC	TT	TT	TC	TC	CC	CC	TC	--	CC	CC	TT	CC	--	--	TC	TC	CC	CC	TC	TT	TC	TC	TT	TC	TC	TC	CC	CC	CC	TC	CC	TC	TT	--	TT	TC	TT	CC	TT	TC	TC
LG01	mk2893	1108.64	ctg3864	41672	A	AA	GG	AG	AA	AA	AG	AG	GG	GG	AG	--	GG	GG	AA	AG	AG	AA	AG	AG	GG	GG	AG	AA	AG	AG	AA	AG	--	AG	--	GG	GG	--	GG	AG	AA	AG	--	AG	AA	GG	AA	AG	AG
LG01	mk1129	1110.41	ctg3028	126546	C	CC	AA	CA	CC	CC	CA	CA	AA	AA	CC	CC	AA	AA	CC	CA	CA	CC	CA	CA	AA	AA	CA	CC	CA	CA	CC	CA	--	CA	--	AA	--	CA	AA	CA	CC	--	CC	CA	CC	AA	--	CA	CA
LG01	mk1128	1110.45	ctg3028	126533	C	CC	TT	--	CC	CC	CT	CT	TT	--	CC	CC	TT	TT	CC	CT	CT	CC	CT	CT	TT	TT	CT	CC	CT	CT	CC	CT	--	CT	--	TT	--	CT	TT	CT	CC	--	CC	CT	CC	TT	--	CT	CT
LG01	mk3656	1111.92	ctg2581	157747	A	AA	GG	--	--	AA	AG	AG	GG	GG	--	--	GG	GG	AA	--	AG	AA	AG	AG	GG	GG	AG	--	AG	AG	AA	--	--	AG	GG	GG	AG	--	GG	AG	AA	GG	AA	AG	--	GG	AA	AG	AG
LG01	mk2640	1114.57	ctg12557	94639	A	AA	GG	GG	AA	AA	AG	AG	GG	GG	AG	AA	GG	GG	AA	AG	AG	--	AG	AG	GG	GG	AG	AA	AG	AG	AA	AG	AG	AG	GG	GG	AG	AG	GG	AG	AA	AG	AA	AG	AA	GG	--	AG	AG
LG01	mk2641	1114.91	ctg12557	94827	A	AA	GG	GG	AA	AA	AT	AG	GG	GG	AG	AA	GG	GG	AA	AG	AG	--	AG	AG	GG	GG	AG	AA	AG	AG	AA	AG	AG	AG	GG	GG	AG	AG	GG	AG	AA	AG	AA	AG	AA	GG	--	AT	AG
LG01	mk2343	1117.93	ctg11553	41840	C	CC	TT	--	CC	CC	CT	CT	TT	TT	CT	--	TT	TT	CC	CT	CT	CC	CT	TT	TT	TT	CT	CC	CT	CT	CC	CT	--	--	--	--	--	--	TT	CT	CC	CT	CC	CT	CC	TT	CC	CT	TT
LG01	mk2344	1118.54	ctg11553	41906	T	TT	CC	--	TT	TT	TC	TC	CC	CC	TC	--	CC	CC	TT	TC	TC	TT	TC	CC	CC	CC	TC	TT	TC	TC	TT	TC	--	--	--	--	--	--	CC	TC	TT	TC	TT	TC	TT	CC	TT	TC	CC
LG01	mk2342	1119.09	ctg11553	41821	T	TT	CC	--	TT	TT	TC	TC	CC	CC	TC	--	CC	CC	TT	TC	TC	TT	TC	CC	CC	CC	TC	TT	TC	TC	TT	TC	--	--	--	--	--	--	CC	TC	TT	TC	TT	TC	TT	CC	TT	TC	CC
LG01	mk2345	1119.8	ctg11553	42040	T	TT	GG	--	TT	TT	TG	TG	GG	GG	TG	--	GG	GG	TT	TG	TG	TT	TG	GG	GG	GG	TG	TT	TG	TG	TT	TG	--	--	--	--	--	--	GG	TG	TT	TG	TT	TG	TT	GG	TT	TG	GG
LG01	mk2574	1121.24	ctg11457	332582	C	CC	AA	CA	CC	CC	CA	CA	AA	AA	CA	CC	AA	AA	CC	CA	CA	CC	CA	--	AA	AA	CA	CC	CA	CA	CC	CA	CA	CA	--	AA	AA	--	AA	CA	CC	CA	CC	CA	CC	AA	CC	CA	--
LG01	mk1276	1122.37	ctg5230	114959	T	TT	CC	TC	TT	TT	TC	TC	CC	CC	TC	--	CC	CC	TT	TC	TC	TT	TC	TC	CC	CC	TC	TT	TC	TC	TT	TC	TC	--	TC	CC	--	TC	CC	TC	TT	TC	TT	--	TT	--	TT	TC	TC
LG01	mk3774	1122.94	ctg4183	158969	G	GG	TT	GT	GG	GG	GT	GT	--	TT	GT	GG	TT	TT	GG	--	GT	GG	GT	--	TT	TT	GT	GG	GT	GT	GG	GT	GT	GT	GT	TT	GT	GT	TT	GT	GG	GT	GG	GT	GG	TT	GG	GT	GT
LG01	mk487	1123.85	ctg17210	11906	C	CC	AA	CA	CC	CC	CA	CA	AA	AA	CA	CC	AA	AA	CC	CA	CA	CC	CA	AA	AA	AA	CA	CC	CA	CA	CC	CA	CA	CA	CA	AA	--	--	AA	CA	CC	CA	CC	CA	CC	AA	CC	CA	CA
LG01	mk4290	1126.57	ctg9496	248915	A	AA	CC	--	AA	AA	AC	AC	CC	CC	CC	AA	CC	CC	AA	AC	AC	AA	AC	CC	CC	CC	AC	--	--	AC	AA	AC	AC	AC	CC	CC	AC	CC	CC	CC	AA	AC	AA	AC	--	CC	--	AC	AC
LG01	mk554	1129.37	ctg3512	123309	A	AA	GG	AG	AA	AA	AG	AG	GG	GG	AG	AA	GG	GG	AA	AG	AG	AA	AG	AG	GG	AG	AG	AA	AA	AG	AA	AG	--	AG	AG	GG	AG	AG	GG	AG	AA	AG	AA	AG	AA	GG	AA	AG	AG
LG01	mk3437	1130.62	ctg4576	109090	G	GG	CC	CC	GG	GG	GC	GC	CC	CC	GC	--	--	CC	GG	GC	GC	GG	GC	GC	CC	GC	GC	GG	GC	GC	GG	GC	GC	--	--	CC	GC	--	CC	GC	GG	GC	GG	GC	GG	CC	GG	GC	--
LG01	mk4158	1131.64	ctg7493	64041	C	CC	AA	CA	--	CC	CA	CA	AA	AA	CA	--	AA	AA	CC	CA	CA	CC	CA	CA	AA	CA	CA	CC	CA	CA	CC	CA	--	--	--	AA	CA	--	AA	CA	CC	CA	CC	CA	CC	AA	CC	CA	CA
LG01	mk2967	1132.25	ctg14467	35104	G	GG	AA	GA	GG	GG	GA	GA	AA	AA	GA	GG	AA	AA	GG	GA	GA	GG	GA	GA	AA	GA	GA	GG	GA	GA	GG	GA	GA	GA	GA	AA	GA	GA	AA	GA	--	GA	GG	GA	GG	AA	GG	GA	GA
LG01	mk2663	1132.83	ctg1859	61661	A	AA	GG	AG	--	AA	AG	AG	GG	GG	AG	AA	GG	GG	AA	AG	AG	AA	AG	AG	GG	--	AG	--	AG	AG	AA	--	--	AG	AG	GG	AG	AG	GG	AG	--	AG	AA	AG	--	GG	AA	AG	AG
LG01	mk2968	1133.34	ctg14467	35260	T	TT	GG	TG	TT	TT	TG	TG	GG	GG	TG	TT	GG	GG	TT	TG	TG	TT	TG	TG	GG	TG	TG	TT	TG	TG	TT	TG	TG	TG	TG	GG	TG	TG	GG	TG	TT	TG	TT	TG	TT	GG	TT	TG	TG
LG01	mk4188	1134.91	ctg4194	300349	A	AA	GG	AG	AA	AA	AG	AG	GG	GG	AG	--	GG	GG	AA	AG	AG	AA	AG	AG	GG	AG	AG	AA	AG	AG	AA	AG	--	--	AG	--	--	AG	GG	AG	AA	AG	AA	AG	AA	GG	AA	AG	AG
LG01	mk1518	1135.46	ctg2235	112094	A	AA	CC	AC	AA	AA	AC	AC	CC	CC	AC	AA	CC	CC	AA	AC	AC	AA	AC	AC	CC	AC	AC	AA	AC	AC	AA	AC	AC	AC	AC	CC	--	AC	CC	AC	AA	AC	AA	AC	AA	CC	AA	AC	AC
LG01	mk3159	1135.85	ctg6170	262895	G	GG	AA	GA	GG	GG	GA	GA	AA	AA	GA	GG	--	AA	--	--	--	GG	GA	GA	AA	GA	--	GG	GA	GA	GG	GA	GA	--	--	AA	GA	GA	AA	GA	GG	GA	GG	GA	GG	--	GG	GA	GA
LG01	mk970	1136.97	ctg923	410954	A	AA	GG	AG	AA	AA	AG	AG	GG	GG	AG	AA	GG	GG	AA	AG	AG	AA	AG	AG	GG	AG	AG	AA	AG	AG	AA	AG	AA	AG	AG	GG	AG	AG	GG	AG	AA	AG	AA	AG	AA	GG	AA	AG	AG
LG01	mk4024	1137.68	ctg5487	85506	T	TT	AA	TA	TT	TT	TA	TA	AA	AA	TA	TT	AA	AA	TT	--	TA	TT	TA	TA	AA	TA	TA	TT	TA	TA	TT	TA	--	TA	--	AA	TA	TA	AA	TA	TT	TA	TT	TA	TT	AA	TT	TA	TA
LG01	mk1516	1138.42	ctg2235	63748	A	AA	GG	AG	AA	AA	--	AG	GG	GG	AG	AA	--	GG	AA	AA	AG	AA	AG	AG	GG	AG	AG	AA	AG	AG	AA	AG	AA	--	AG	--	--	AG	GG	AG	AA	AG	AA	AG	AA	GG	AA	AG	AG
LG01	mk774	1139.22	ctg2818	514026	A	AA	GG	AG	AA	AA	--	AG	--	GG	AG	AA	GG	GG	AA	AA	AG	--	AG	AG	GG	AG	AG	AA	AG	AG	AA	AG	AG	AG	AG	GG	AG	AG	GG	--	AA	AG	AA	AG	AA	--	AA	AG	AG
LG01	mk4097	1139.87	ctg3793	23210	C	CC	TT	CT	CC	CC	CT	CT	--	TT	CT	--	TT	TT	CC	CT	CT	CC	CT	CT	TT	CT	CT	CC	CT	CT	CC	CT	CT	--	CT	--	--	CT	TT	CT	CC	--	CC	--	CC	TT	CC	CT	CT
LG01	mk4007	1141.85	ctg20190	13696	A	AA	CC	AC	AA	AA	AC	AC	CC	CC	AC	--	CC	CC	--	AC	CC	AA	CC	AC	CC	AC	--	AA	AC	AC	AA	AC	AC	--	AC	CC	AC	--	--	AC	--	AC	AA	CC	AA	CC	AA	AC	AC
LG01	mk4006	1142.6	ctg20190	13695	A	AA	TT	AT	AA	AA	AT	AT	TT	TT	AT	--	TT	TT	--	AT	AT	AA	TT	AT	TT	AT	--	AA	AT	AT	AA	AT	--	--	--	--	AT	AT	--	AT	--	AT	AA	TT	AA	TT	AA	AT	AT
LG01	mk620	1144.51	ctg2414	138952	T	CC	TT	TC	CC	CC	TC	TC	TT	--	TC	--	TT	TT	CC	TC	TC	CC	TC	TC	TT	TC	TC	CC	TC	TC	CC	TC	TC	TC	TC	--	--	--	TT	TC	CC	--	CC	TC	CC	TT	CC	TC	TC
LG01	mk1183	1146.95	ctg5228	271569	G	GG	AA	GA	GG	GG	GA	--	AA	AA	GA	GG	AA	GA	GG	AA	GA	GG	GA	GA	AA	GA	GA	GG	GA	GG	GG	GA	GA	GA	GA	AA	GA	GA	AA	GA	GG	GA	GG	GA	GG	AA	GG	GA	GA
LG01	mk1182	1147.39	ctg5228	271450	A	AA	CC	AC	AA	AA	AC	--	CC	CC	AC	AA	CC	AC	AA	AC	AC	AA	AC	AC	CC	AC	AC	AA	AC	AA	AA	AC	AC	AC	AC	CC	AC	AC	CC	AC	AA	AC	AA	AC	AA	CC	AA	AC	AC
LG01	mk1246	1149.77	ctg10929	181370	G	GG	AA	GA	GG	GG	GA	GA	AA	AA	GA	--	AA	--	GG	GA	GA	GG	GA	GA	AA	GA	GA	GG	GA	--	GG	GA	--	--	GA	--	--	GA	AA	GA	--	GA	--	GA	GG	AA	GG	GA	GA
LG01	mk1594	1152.3	ctg537	380087	A	AA	TT	AT	AA	AA	AT	AT	TT	--	AT	--	TT	TT	AA	AT	AT	--	AT	AT	TT	AT	AT	AA	AT	AT	AA	AT	TT	--	--	--	--	AT	TT	AT	AA	AT	AA	AT	AA	TT	AA	AT	AT
LG01	mk2467	1152.97	ctg3055	349043	T	TT	AA	TA	TT	TT	TA	--	AA	AA	TA	TT	AA	AA	TT	TA	TA	TT	TA	TA	AA	TA	TA	TT	TA	TA	TT	--	AA	TA	TA	AA	TA	TA	AA	TA	TT	TA	TT	TA	TT	AA	TT	TA	TA
LG01	mk2975	1153.82	ctg18266	36911	A	AA	GG	AG	--	AA	AG	AG	GG	GG	AG	AA	GG	GG	AA	AG	AG	AA	AG	AG	GG	AG	AG	AA	AG	--	AA	AG	--	--	AG	--	AG	--	GG	AG	AA	AG	AA	AG	AA	GG	AA	AG	--
LG01	mk1244	1155.14	ctg10929	78636	C	CC	GG	CG	CC	CC	CG	CG	GG	--	CG	--	--	GG	--	--	CG	CC	CG	CG	GG	CG	CG	CC	CG	CC	CC	CG	CG	CG	CG	--	--	CG	GG	CG	CC	CG	CC	--	CC	GG	CC	CG	CG
LG01	mk3539	1156.92	ctg12478	86858	C	CC	TT	CT	CC	CC	CC	CT	TT	TT	CT	--	--	TT	CC	CT	CT	CC	CT	CT	TT	TT	CT	CC	CT	--	CC	CT	CT	CT	--	TT	--	CT	TT	CT	CC	CT	CC	CT	CC	TT	CC	--	CT
LG01	mk222	1157.83	ctg16300	42609	T	TT	CC	TC	TT	TT	TC	TC	CC	CC	TC	TT	CC	CC	TT	TC	TC	TT	TC	TC	CC	CC	TC	TT	TC	TC	TT	TC	TC	TC	TC	CC	TC	TC	CC	TC	TT	TC	TT	TC	TT	CC	TT	TC	TC
LG01	mk4202	1157.84	ctg10194	94729	G	GG	AA	GA	GG	GG	GA	GA	AA	AA	GA	GG	AA	AA	GG	GA	GA	GG	GA	GA	AA	AA	GA	GG	GA	GA	GG	GA	GA	GA	GA	--	GA	GA	AA	GA	GG	GA	--	GA	GG	AA	GG	GA	GA
LG01	mk3367	1158.71	ctg1775	173000	G	GG	TT	GT	--	GG	GT	GT	TT	TT	GT	GG	--	TT	GG	TT	GT	GG	GT	GT	TT	TT	GT	GG	GT	GT	GG	GT	GT	GT	--	TT	--	GT	--	GT	GG	GT	GG	GT	GG	TT	GG	GT	GT
LG01	mk3365	1159.16	ctg1775	172758	C	CC	TT	CT	--	CC	CT	CT	TT	TT	CT	CC	--	TT	CC	TT	CT	--	CT	CT	TT	TT	CT	CC	CT	CT	CC	CT	CT	CT	--	TT	--	CT	--	CT	CC	CT	CC	CT	CC	TT	CC	CT	CT
LG01	mk3339	1159.21	ctg6074	122194	C	CC	TT	CT	CC	CC	CT	CT	TT	TT	CT	CC	--	TT	--	--	CT	CC	CT	CT	TT	TT	CT	CC	CT	--	CC	CT	CT	CT	CT	--	--	CT	TT	CT	CC	CT	CC	CT	CC	--	CC	CT	CT
LG01	mk634	1159.99	ctg8914	24941	C	CC	TT	CT	CC	CC	--	--	--	TT	CT	--	--	--	--	CT	CT	CC	CT	CT	--	TT	CT	CC	CT	CT	--	CT	CT	CT	CT	TT	--	CT	TT	CT	CC	CT	CC	CT	CC	TT	CC	CT	CT
LG01	mk2508	1161.78	ctg1756	19070	T	TT	CC	TC	TT	TT	TC	TC	CC	CC	TC	TT	CC	CC	TT	TC	TC	TT	TC	TC	CC	TC	TC	TT	TC	TC	TT	TC	TC	TC	TC	--	--	TC	CC	TC	TT	TC	TT	TC	TT	CC	TT	TC	TC
LG01	mk4096	1163.38	ctg3793	16841	G	GG	TT	GT	GG	GG	GT	GT	--	TT	GT	GG	TT	TT	GG	GT	GT	GG	GT	GT	TT	GT	GT	GG	--	GT	GG	GT	--	GT	GT	TT	GT	GT	TT	GT	GG	GT	GG	GT	GG	TT	GG	GT	GT
LG01	mk4095	1163.85	ctg3793	16655	A	AA	GG	AG	AA	AA	AG	AG	--	GG	AG	AA	GG	GG	AA	AG	AG	AA	AG	AG	GG	AG	AG	AA	--	AG	AA	AG	--	AG	AG	GG	AG	AG	GG	AG	AA	AG	AA	AG	AA	GG	AA	AG	AG
LG01	mk558	1166.3	ctg8112	52473	C	CC	GG	CG	CC	CC	CG	CG	GG	GG	CG	CC	GG	GG	CC	CG	CG	CC	CG	CG	GG	CG	CG	CC	CG	CG	CC	GG	CC	--	--	--	CG	CG	GG	CG	CC	CG	CC	CG	CC	GG	CC	CG	CG
LG01	mk4013	1168.34	ctg129820	558	A	AA	TT	--	AA	AA	AT	AT	--	TT	--	--	--	TT	--	--	AT	AA	AT	AT	TT	AT	AT	AA	AT	AT	AA	AT	--	--	--	TT	AT	AT	--	AT	AA	AT	AA	--	AA	TT	AA	AT	AT
LG01	mk144	1171.67	ctg2002	10796	A	AA	CC	AC	--	AA	AC	AC	CC	CC	AC	AA	--	CC	--	AC	AC	AA	AC	--	CC	AC	AC	AA	AC	--	AA	AC	--	AC	AC	--	AC	AC	--	AC	AA	AC	AA	AC	--	CC	AA	AC	AC
LG01	mk143	1172.15	ctg2002	10562	T	TT	CC	TC	--	TT	--	TC	CC	CC	TC	TT	--	CC	--	TC	TC	TT	TC	--	CC	TC	TC	TT	TC	--	TT	TC	--	TC	TC	--	TC	TC	--	TC	TT	--	TT	TC	--	CC	TT	TC	TC
LG01	mk3751	1174.82	ctg1883	95167	G	GG	AA	GA	GG	GG	GA	GA	AA	AA	GA	--	AA	AA	GG	GA	GA	GG	GA	GA	AA	GA	GA	GG	GA	GA	GG	GA	--	--	AA	--	GA	--	AA	GA	GG	GA	GG	GA	GG	--	GG	GA	GA
LG01	mk3750	1174.83	ctg1883	95100	A	AA	GG	AG	AA	AA	AG	AG	GG	GG	AG	--	GG	GG	AA	AG	AG	AA	AG	AG	GG	AG	AG	AA	AG	AG	AA	AG	--	--	GG	--	AG	--	GG	AG	AA	AG	AA	AG	AA	--	AA	AG	AG
LG01	mk4311	1176.56	ctg5497	151485	G	GG	AA	--	GG	GG	GA	GA	AA	--	GA	--	--	AA	GG	GA	GA	GG	GA	GA	AA	AA	GA	GG	--	GA	GG	GA	GA	--	--	AA	--	GA	AA	GA	GG	GA	GG	GA	GG	AA	GG	GA	GA
LG01	mk399	1176.73	ctg1708	166881	C	CC	GG	CG	CC	CC	CG	CG	GG	GG	CG	--	GG	GG	CC	CG	CG	CC	CG	CG	--	GG	CG	CC	CG	CG	CC	CG	CG	--	--	GG	--	--	GG	CG	CC	CG	--	CG	CC	GG	CC	--	CG
LG01	mk2235	1178.62	ctg3950	24403	A	AA	CC	AC	AA	AA	AC	AC	CC	CC	AC	AA	CC	CC	AA	AC	AC	AA	AC	AC	CC	CC	AA	AA	AC	--	AA	AC	--	AC	AC	CC	AC	AC	CC	AC	AA	--	AA	AC	AA	CC	AA	AC	AC
LG01	mk2698	1179.54	ctg40007	5360	T	TT	CC	TC	TT	TT	TC	TC	CC	CC	TC	TT	CC	CC	TT	TC	TC	TT	TC	TC	CC	CC	TC	TT	TC	TC	TT	TC	--	--	TC	--	--	--	CC	TC	TT	TC	TT	TC	TT	CC	TT	TC	TC
LG01	mk906	1180.53	ctg10221	225532	A	AA	GG	AG	AA	AA	AG	AG	GG	GG	AG	AA	GG	GG	AA	AG	AG	AA	AG	AG	GG	GG	AG	AA	AG	AG	AA	AG	GG	AG	AG	GG	AG	AG	GG	AG	AA	AG	AA	AG	AA	GG	AA	AG	AG
LG01	mk3783	1180.8	ctg8383	81396	T	TT	CC	TC	--	TT	TC	--	--	CC	TC	TT	CC	CC	TT	TC	TC	TT	TC	TC	CC	CC	TC	TT	TC	TC	TT	TC	--	TC	TC	CC	TC	--	CC	TC	TT	TC	--	TC	TT	--	TT	TC	TC
LG01	mk3341	1182.06	ctg8074	24888	G	GG	TT	GT	GG	GG	GT	GT	TT	TT	GT	GG	TT	TT	GG	GT	GT	GG	GT	GT	TT	TT	GT	GG	GT	GT	GG	GT	GT	GT	GT	--	GT	GT	TT	GT	GG	--	--	GT	GG	TT	GG	GT	GT
LG01	mk1639	1182.38	ctg835	368748	G	GG	AA	GA	GG	GG	GA	GA	--	AA	GA	GG	AA	AA	GG	GA	GA	GG	GA	GA	AA	--	GA	GG	GA	GA	GG	GA	GA	GA	GA	AA	GA	GA	AA	GA	--	AA	GG	GA	GG	AA	GG	GA	GA
LG01	mk4354	1182.84	ctg5098	115313	G	GG	AA	GA	GG	GG	GA	GA	AA	AA	GA	GG	AA	AA	GG	GA	GA	--	GA	--	AA	AA	GA	GG	GA	GA	GG	--	GA	GA	GA	AA	GA	--	AA	GA	GG	--	GG	GA	GG	--	GG	--	GA
LG01	mk1047	1183.54	ctg5226	13359	A	AA	GG	AG	AA	AA	AG	AG	GG	GG	AG	AA	GG	GG	AA	AG	AG	AA	AG	AG	GG	GG	AG	AA	AG	AG	AA	AG	AG	AG	AG	GG	AG	AG	GG	--	AA	AG	AA	AG	AA	GG	AA	AG	AG
LG01	mk744	1183.56	ctg13618	57767	C	CC	AA	CA	CC	CC	CA	CA	AA	AA	CA	CC	AA	AA	CC	CA	CA	CC	CA	CA	AA	AA	CA	CC	CA	CA	CC	CA	CA	CA	CA	AA	CA	CA	AA	CA	CC	CA	CC	CA	CC	AA	CC	CA	CA
LG01	mk3838	1184.57	ctg3885	311422	C	CC	GG	CG	CC	CC	CG	CG	GG	GG	GG	CC	--	GG	CC	CG	CG	CC	CG	CG	GG	GG	CG	CC	CG	CG	CC	CG	CG	CG	CG	GG	CG	CG	GG	CG	CC	CG	CC	CG	CC	GG	CC	CG	CG
LG01	mk3837	1184.57	ctg3885	311376	G	GG	AA	GA	GG	GG	GA	--	AA	AA	AA	GG	--	AA	GG	GA	GA	GG	GA	GA	AA	AA	GA	GG	GA	GA	GG	GA	GA	GA	GA	AA	GA	GA	AA	GA	GG	GA	GG	GA	GG	AA	GG	GA	GA
LG01	mk3780	1186.02	ctg8383	41819	T	TT	AA	TA	TT	TT	--	--	AA	AA	TA	--	AA	AA	TT	TA	TA	TT	TA	TA	AA	AA	TA	TT	TA	TA	TT	--	TA	TA	TA	AA	--	--	AA	TA	TT	TA	TT	TA	TT	AA	TT	--	TA
LG01	mk888	1186.67	ctg3921	87040	A	AA	CC	AC	AA	AA	AA	AC	CC	CC	AC	AA	CC	--	AA	--	AC	AA	AC	AC	--	CC	AC	AA	AC	AC	AA	--	AC	--	AC	CC	AC	--	CC	AC	AA	AC	AA	AC	--	CC	AA	AC	AC
LG01	mk3540	1187.28	ctg12478	86933	C	CC	AA	CA	CC	CC	CC	CA	AA	AA	CA	--	--	--	CC	--	CA	CC	CA	CA	AA	AA	CA	CC	CA	--	CC	CA	CA	CA	--	AA	--	--	--	CA	CC	CA	CC	CA	CC	AA	CC	--	CA
LG01	mk587	1187.88	ctg5613	12218	C	CC	AA	CA	CC	CC	CA	CA	AA	AA	CA	CC	AA	AA	CC	CA	CA	CC	CA	CA	AA	AA	CA	CC	CA	CA	CC	CA	CA	CA	CA	AA	CA	CA	AA	CA	CC	CA	CC	CA	CC	AA	CC	CA	CA
LG01	mk2789	1188.54	ctg263	570743	C	CC	TT	CT	CC	CC	CT	CT	TT	TT	CT	CC	TT	TT	CC	CT	CT	CC	CT	CT	TT	TT	CT	CC	CT	CT	CC	CT	CT	CT	TT	TT	CT	CT	TT	CT	CC	CT	CC	CT	CC	TT	CC	CT	CT
LG01	mk32	1188.56	ctg2100	782135	T	TT	CC	TC	TT	TT	TC	TC	CC	CC	TC	--	CC	CC	TT	TC	TC	TT	TC	TC	CC	CC	TC	TT	TC	TC	TT	TC	TC	TC	CC	CC	TC	TC	CC	TC	TT	TC	TT	TC	TT	CC	TT	TC	TC
LG01	mk31	1188.57	ctg2100	782085	A	AA	GG	AG	AA	AA	AG	AG	GG	GG	AG	--	--	GG	AA	AG	AG	AA	AG	AG	GG	GG	AG	AA	AG	AG	AA	AG	--	AG	GG	GG	AG	AG	GG	AG	AA	AG	AA	AG	AA	GG	AA	AG	AG
LG01	mk33	1188.87	ctg2100	782147	T	TT	CC	TC	TT	TT	TC	TC	CC	CC	TC	--	CC	CC	TT	TC	TC	TT	TC	TC	CC	CC	TC	TT	TC	TC	TT	TC	TC	TC	CC	CC	TC	TC	CC	TC	TT	TC	TT	TC	TT	CC	TT	TC	TC
LG01	mk3946	1189.2	ctg2188	308130	A	AA	GG	AG	--	AA	AG	AG	GG	GG	AG	--	GG	GG	AA	AG	AG	AA	AG	AG	GG	GG	AG	AA	AG	AG	AA	AG	AG	AG	GG	GG	--	AG	GG	AG	AA	AG	AA	AG	AA	GG	AA	AG	AG
LG01	mk256	1189.68	ctg8904	27464	C	CC	TT	CT	--	CC	CT	CT	TT	TT	CT	CC	TT	TT	CC	CT	CT	CC	CT	CT	TT	TT	CT	CC	CT	CT	CC	CT	CT	CT	TT	--	--	CT	TT	CT	CC	CT	CC	CT	CC	TT	CC	CT	CT
LG01	mk3283	1190.22	ctg3274	10276	A	AA	GG	AG	AA	--	AG	AG	GG	GG	AG	--	GG	--	AA	AG	AG	AA	AG	AG	GG	GG	AG	AA	AG	AG	AA	AG	--	--	--	--	--	--	GG	AG	AA	AG	AA	AG	AA	--	--	AG	AG
LG01	mk3538	1191.87	ctg12478	23718	G	GG	AA	GA	GG	GG	GA	GA	AA	AA	GA	GG	AA	AA	GG	GA	GA	GG	GA	GA	AA	--	GA	GG	GA	GA	GG	GA	--	--	GA	AA	GA	--	AA	GA	GG	GA	GG	GA	GG	AA	GG	GA	GA
LG01	mk3639	1193.12	ctg16078	104098	C	CC	TT	CT	--	CC	CT	--	TT	TT	CT	CC	TT	TT	CC	CT	CT	CC	CT	CT	TT	CT	CT	CC	--	CT	CC	CT	CT	CC	CT	--	CT	CT	TT	CT	CC	CT	CC	CT	CC	--	CC	CT	CT
LG01	mk3640	1193.12	ctg16078	104184	A	AA	GG	AG	--	AA	AG	--	GG	GG	AG	AA	GG	GG	AA	AG	AG	AA	AG	AG	GG	AG	AG	AA	--	AG	AA	AG	AG	AA	AG	--	AG	AG	GG	AG	AA	AG	AA	AG	AA	--	AA	AG	AG
LG01	mk145	1193.94	ctg2002	120318	T	TT	CC	TC	TT	TT	TC	TC	--	CC	TC	--	CC	CC	TT	TC	TC	TT	TC	TC	CC	TC	TC	TT	TC	TC	TT	TC	TC	--	TC	CC	--	--	CC	TC	TT	TC	--	TC	TT	--	TT	TC	--
LG01	mk4375	1195.22	ctg14598	9379	A	AA	TT	AT	AA	AA	AT	AT	TT	--	AT	AA	TT	TT	AT	AT	AT	AA	AT	AT	TT	AT	AT	AA	AT	AT	AA	AT	AT	AT	--	TT	--	--	TT	AT	AA	AT	AA	AT	AA	TT	AA	AT	AT
LG01	mk4374	1195.26	ctg14598	9363	C	CC	TT	CT	CC	CC	CT	CT	TT	--	CT	CC	TT	TT	CT	CT	CT	CC	CT	CT	TT	CT	CT	CC	CT	CT	CC	CT	CT	CT	--	TT	--	--	TT	CT	CC	CT	CC	CT	CC	TT	CC	CT	CT
LG01	mk4373	1195.28	ctg14598	9344	A	AA	GG	AG	AA	AA	AG	AG	GG	--	AG	AA	GG	GG	AG	AG	AG	AA	AG	AG	GG	AG	AG	AA	AG	AG	AA	AG	AG	AG	--	GG	--	--	GG	AG	AA	AG	AA	AG	AA	GG	AA	AG	AG
LG01	mk4376	1195.31	ctg14598	9547	C	CC	TT	CT	CC	CC	CT	CT	TT	TT	CT	CC	TT	TT	CT	CT	CT	CC	CT	CT	TT	CT	CT	CC	CT	CT	CC	CT	CT	CT	--	TT	--	--	TT	CT	CC	CT	CC	CT	CC	TT	CC	CT	CT
LG01	mk2196	1196.55	ctg6749	103228	T	TT	GG	TG	TT	TT	TG	TG	GG	GG	TG	TT	GG	GG	TT	TG	TG	TT	TG	TG	GG	TG	TG	TT	TG	TG	TT	TG	--	TG	TG	GG	TG	--	GG	TG	TT	TG	TT	TG	TT	GG	TT	TG	TG
LG01	mk3803	1196.6	ctg3784	46666	A	AA	CC	AC	AA	AA	AC	AC	CC	CC	AC	--	CC	CC	AA	AC	AC	AA	AC	AC	CC	AC	AC	AA	AC	AC	AA	AC	AC	AC	AC	CC	AC	AC	CC	AC	AA	AC	AA	AC	AA	CC	AA	--	AC
LG01	mk3829	1197.62	ctg685	746775	G	GG	AA	GA	GG	GG	GA	GA	AA	AA	GA	GG	AA	AA	GG	GA	GA	GG	GA	GA	AA	GA	GA	GG	--	GA	GG	GA	GA	GA	GA	--	GA	--	AA	GA	GG	GA	GG	GA	GG	--	GG	GA	GA
LG01	mk3515	1198.64	ctg2778	139644	G	GG	AA	GA	GG	GG	GA	GA	AA	AA	GA	GG	AA	AA	GG	GA	GA	GG	GA	GA	AA	GA	GA	GG	--	GA	GG	GA	GA	GA	GA	AA	GA	GA	--	GA	--	GA	GG	GA	--	AA	GG	GA	GA
LG01	mk1573	1200.74	ctg6833	16801	G	GG	TT	TT	GG	GG	GT	GT	TT	TT	GT	GG	TT	TT	GG	GT	GT	GG	--	GT	TT	GT	GT	GG	GT	GT	GG	GT	--	GT	GT	--	GT	GT	TT	GT	--	GT	GG	GT	GG	TT	GG	GT	GT
LG01	mk1572	1200.76	ctg6833	16729	T	TT	CC	--	TT	TT	TC	TC	CC	CC	TC	TT	CC	CC	TT	TC	TC	--	TC	TC	CC	TC	TC	TT	TC	TC	TT	TC	--	TC	TC	--	TC	TC	CC	TC	TT	TC	TT	TC	TT	CC	TT	TC	TC
LG01	mk2198	1202.59	ctg6749	376106	C	CC	AA	CA	CC	CC	CA	CA	AA	AA	CA	CC	AA	AA	--	CA	CA	CC	CA	CA	AA	CA	CA	CC	CA	CA	CC	CA	CA	CA	CA	AA	CA	--	AA	CA	CC	CA	CC	CA	CC	AA	CC	CA	CA
LG01	mk2474	1203.66	ctg4255	21782	T	TT	GG	--	TT	--	TG	TG	GG	GG	--	--	--	--	TT	TG	TG	TT	TG	TG	GG	TG	TG	TT	GG	TG	TT	TG	--	TG	--	--	--	--	GG	TG	TT	TG	TT	TG	TT	GG	TT	TG	TG
LG01	mk2473	1203.69	ctg4255	21761	C	CC	TT	--	CC	--	CT	CT	TT	TT	--	--	--	--	CC	CT	CT	CC	CT	CT	TT	CT	CT	CC	TT	CT	CC	CT	--	CT	--	--	--	--	--	CT	CC	CT	CC	CT	CC	TT	CC	CT	CT
LG01	mk2472	1204.21	ctg4255	21528	G	GG	AA	--	GG	--	GA	GA	AA	AA	--	--	--	--	GG	GA	GA	GG	GA	GA	AA	GA	GA	GG	AA	GA	GG	GA	--	GA	--	--	--	--	AA	GA	GG	GA	GG	GA	GG	AA	GG	GA	GA
LG01	mk370	1204.65	ctg7107	95427	A	AA	GG	AG	--	--	AG	--	--	--	AG	AA	GG	GG	--	AG	AG	--	AG	--	GG	AG	AG	--	--	AG	AA	--	AG	AG	AG	GG	AG	AG	GG	AG	AA	--	AA	AG	AA	GG	AA	AG	--
LG01	mk4405	1206.01	ctg2699	208923	A	AA	GG	AG	--	AA	AG	AG	--	GG	AG	AA	--	GG	AA	AG	AG	AA	AG	AG	GG	AG	AG	AA	--	AG	AA	AG	AG	AG	AG	--	AG	AG	GG	AG	AA	AG	AA	AG	AA	GG	AA	AG	AG
LG01	mk1159	1207.07	ctg1728	496122	A	AA	GG	AG	AA	AA	AG	AG	GG	GG	AG	AA	GG	GG	AA	AG	AG	AA	AG	AG	GG	AG	AG	AA	AG	AG	AA	--	AG	AG	AG	GG	AG	AG	GG	AG	AA	AG	AA	GG	AA	GG	AA	AG	AG
LG01	mk490	1207.7	ctg29219	5073	T	TT	GG	TG	TT	TT	TG	TG	GG	GG	TG	TT	--	GG	TT	TG	TG	TT	TG	TG	GG	TG	TG	TT	TG	TG	TT	TG	TG	TG	TG	GG	TG	TG	GG	TG	TT	TG	TT	TG	TT	GG	TT	TG	TG
LG01	mk137	1208.99	ctg1401	84057	A	AA	CC	AC	AA	AC	--	AC	CC	CC	AC	--	CC	CC	--	AC	AC	AA	AC	--	CC	AC	AC	AA	AC	AC	AA	AC	AC	AC	AC	CC	--	AC	CC	--	--	AC	AA	AC	AA	CC	--	AC	--
LG01	mk366	1210.14	ctg7107	84532	T	TT	GG	TG	TT	--	TG	TG	GG	--	TG	--	GG	GG	TG	TG	TG	TT	TG	TG	GG	TG	TG	TT	TG	TG	TT	TG	TG	--	--	--	TG	TG	GG	TG	TT	TG	TT	TG	--	GG	--	TG	TG
LG01	mk367	1210.2	ctg7107	84574	G	GG	TT	GT	GG	--	GT	GT	TT	TT	GT	--	TT	TT	GT	GT	GT	GG	GT	GT	TT	GT	GT	GG	GT	GT	GG	GT	GT	--	--	GT	GT	GT	--	GT	GG	GT	GG	GT	--	TT	GG	GT	GT
LG01	mk365	1211.62	ctg7107	84423	T	TT	CC	TC	TT	--	TC	TC	CC	CC	TC	--	TC	CC	TC	TC	TC	TT	TC	TC	CC	TC	--	TT	TC	TC	TT	TC	TC	--	--	TC	TC	TC	CC	TC	TT	TC	TT	TC	TT	CC	TT	TC	TC
LG01	mk1686	1215.7	ctg4638	59679	T	TT	CC	TC	TT	--	TC	TC	CC	CC	TC	--	--	TC	--	TC	TC	TT	TC	TC	CC	CC	TC	TT	TC	TC	TT	TC	--	--	--	--	--	TC	--	TC	TT	--	TT	TC	TT	CC	TT	TC	TC
LG01	mk199	1218.16	ctg3503	314336	G	GG	TT	GT	GG	GG	GT	GT	TT	TT	GT	GG	--	TT	GG	GT	GT	GG	GT	GT	TT	--	GT	GG	GT	--	GG	GT	GT	GT	TT	TT	GT	--	TT	GT	GG	GT	GG	GT	GG	TT	GG	GT	GT
LG01	mk3147	1218.49	ctg3266	10243	T	TT	CC	TC	TT	TT	TC	TC	CC	CC	TC	TT	CC	CC	TT	TC	TC	TT	TC	TC	CC	CC	TC	TT	TC	TC	TT	TC	TC	TC	--	--	TC	TC	CC	TC	TT	TC	TT	TC	TT	CC	TT	TC	TC
LG01	mk995	1218.95	ctg24727	19090	C	CC	TT	CT	--	CC	CT	CT	TT	TT	CT	--	TT	TT	CC	CT	CT	CC	CT	CT	TT	TT	CT	CC	--	CT	CC	CT	--	--	--	--	CT	CT	--	CT	CC	CT	CC	CT	CC	TT	CC	--	CT
LG01	mk3510	1219.63	ctg2378	342372	A	AA	GG	AG	AA	AA	AG	AG	GG	GG	AG	AA	GG	GG	AA	AG	AG	AA	AG	--	GG	GG	AG	AA	AA	AG	--	AG	--	AG	AG	--	AG	AG	GG	AG	--	AG	AA	AG	AA	GG	AA	AG	AG
LG01	mk2318	1221.2	ctg952	198068	C	CC	TT	--	CC	CC	CT	--	TT	TT	CT	--	TT	TT	CC	CT	CT	--	CT	CT	TT	--	CT	CC	--	CT	CC	CT	--	--	--	--	--	CT	TT	--	--	CT	--	CT	CC	TT	CC	CT	CT
LG01	mk2892	1223.26	ctg3864	41577	C	CC	TT	CT	CC	CC	CT	CT	TT	TT	CT	--	TT	TT	CC	CT	CT	CC	CT	CT	TT	CT	CT	CC	CT	CT	CC	CT	--	CT	--	TT	TT	CT	TT	CT	CC	CT	--	CT	CC	TT	CC	CT	CT
LG01	mk2894	1223.41	ctg3864	41724	G	GG	AA	GA	GG	GG	GA	GA	AA	AA	GA	--	AA	AA	GG	GA	GA	GG	GA	GA	AA	GA	GA	GG	GA	GA	GG	GA	--	--	--	AA	--	GA	AA	GA	GG	GA	--	GA	GG	AA	GG	GA	GA
LG01	mk2466	1224.47	ctg3055	348933	T	TT	AA	--	TT	TT	TA	--	AA	AA	TA	TT	AA	AA	TT	TA	TA	TT	TA	TA	AA	TA	TA	TT	TA	TA	TT	--	AA	TA	TA	AA	TA	TA	AA	TA	TT	TA	TT	TA	TT	AA	TT	TA	TA
LG01	mk4012	1225.68	ctg129820	554	T	TT	CC	TC	TT	TT	TC	TC	--	CC	--	--	CC	CC	--	--	TC	TT	TC	TC	CC	TC	TC	TT	TC	TC	TT	TC	--	--	--	CC	TC	TC	CC	TC	TT	TC	TT	TC	TT	CC	TT	TC	TC
LG01	mk3560	1227.65	ctg879	157395	A	AA	GG	--	AA	AA	AG	AG	GG	GG	GG	AA	--	GG	--	AG	AG	AA	AG	AG	GG	GG	AG	AA	AG	AG	AA	AG	--	--	AG	--	--	AG	--	AG	--	AG	AA	AG	AA	GG	AA	AG	AG
LG01	mk3561	1228.13	ctg879	157544	A	AA	CC	--	AA	AA	AA	AC	CC	CC	CC	AA	--	CC	--	AC	AC	AA	AC	AC	CC	CC	AC	AA	AC	AC	AA	AC	--	--	AC	--	--	AC	CC	AC	AA	AC	AA	AC	AA	CC	--	AC	AC
LG01	mk1354	1230.65	ctg20327	54384	C	TT	CC	CT	TT	TT	CT	CT	CC	CC	--	TT	CC	CC	TT	CT	CT	TT	CT	CT	CC	CC	CT	TT	CT	CT	TT	CT	CT	CT	CT	CC	CT	CT	CC	CT	TT	CT	TT	CT	TT	CC	TT	CT	CT
LG01	mk3823	1231.12	ctg685	285510	G	GG	CC	GC	--	GG	GC	GC	CC	--	GG	GG	CC	CC	GG	GC	GC	GG	GC	--	CC	CC	GC	GG	GC	GC	GG	GC	GC	GC	GC	CC	GC	GC	CC	GC	--	GC	--	GC	--	CC	--	GC	GC
LG01	mk1889	1231.58	ctg1542	208075	G	GG	AA	GA	GG	GG	GA	GA	AA	AA	GG	--	AA	AA	GG	GA	GA	GG	GA	GA	AA	AA	GA	GG	GA	GA	GG	GA	GA	--	GA	AA	--	GA	--	GA	GG	GA	GG	GA	GG	AA	GG	GA	GA
LG01	mk1803	1232.61	ctg3238	184996	T	TT	CC	TC	TT	--	--	--	CC	--	--	TT	CC	CC	TT	TC	TC	TT	TC	TC	CC	CC	TC	--	TC	TC	--	--	--	TT	TC	CC	--	TC	CC	TC	TT	TC	--	TC	TT	CC	TT	TC	TC
LG01	mk4355	1233.89	ctg5098	160500	G	GG	TT	TT	GG	GG	GG	GT	TT	TT	GT	--	TT	TT	GG	GT	GT	GG	GT	GT	TT	TT	GT	GG	GT	GT	--	GT	TT	--	GT	TT	--	--	TT	GT	GG	GT	GG	--	GG	TT	GG	GT	GT
LG01	mk1891	1234.99	ctg1542	220745	A	AA	CC	--	AA	AA	AC	AC	CC	CC	AC	AA	CC	CC	AA	AC	AC	AA	AC	AC	CC	CC	AC	AA	AC	AC	AA	AC	--	AC	AC	CC	AC	--	--	AC	AA	--	AA	AC	AA	CC	AA	AC	AC
LG01	mk1892	1235.37	ctg1542	220901	A	AA	CC	--	AA	AA	AC	AC	CC	CC	AC	AA	CC	CC	AA	AC	AC	AA	AC	AC	CC	CC	AC	AA	AC	AC	AA	AC	--	AC	AC	CC	AC	--	--	AC	AA	--	AA	AC	AA	CC	AA	AC	AC
LG01	mk1890	1235.76	ctg1542	220727	C	CC	TT	--	CC	CC	CT	CT	TT	TT	CT	CC	TT	--	CC	CT	CT	CC	CT	CT	TT	TT	CT	CC	CT	CT	CC	CT	--	CT	CT	TT	CT	--	--	CT	CC	--	CC	CT	CC	TT	CC	CT	CT
LG01	mk30	1236.39	ctg2100	762566	T	TT	CC	TC	TT	TT	TC	TC	CC	CC	TC	TT	CC	CC	TT	TC	TC	TT	TC	--	CC	CC	TC	TT	TC	TC	TT	TC	--	TC	TC	CC	TC	TC	CC	TC	TT	TC	TT	TC	TT	CC	TT	TC	TC
LG01	mk4078	1236.71	ctg9891	168535	T	TT	CC	TC	TT	TT	TC	TC	CC	CC	TC	TT	CC	CC	TT	TC	TC	TT	TC	TC	CC	CC	TC	TT	TC	TC	TT	TC	--	TC	TC	CC	TC	--	CC	TC	TT	TC	TT	TC	TT	CC	TT	TC	TC
LG01	mk2628	1237.51	ctg7457	26299	C	CC	GG	CG	CC	CC	CG	CG	GG	GG	CG	--	--	GG	CC	CG	CG	CC	CG	CG	GG	GG	--	CC	CG	CG	CC	CG	GG	CG	CG	--	--	CC	--	CG	CC	CG	CC	CG	CC	GG	CC	CG	CG
LG01	mk965	1239.27	ctg85497	1524	A	AA	GG	AG	--	AA	AG	AG	GG	GG	AG	--	GG	GG	AA	AG	AG	AA	AG	AG	GG	GG	AG	AA	AG	AG	AA	AG	--	--	--	--	--	--	GG	--	--	--	AA	AG	AA	GG	AA	AG	AG
LG01	mk4121	1240.58	ctg15392	48544	C	CC	TT	--	CC	CC	CT	CT	TT	TT	CT	CC	TT	TT	CC	CT	CT	CC	CT	CT	TT	TT	--	CC	CT	CT	--	--	CT	CT	TT	--	CT	--	TT	CT	CC	CT	CC	--	CC	TT	CC	CT	CT
LG01	mk957	1242.09	ctg17023	23059	A	AA	TT	--	AA	AA	AT	AT	TT	--	AT	AA	TT	TT	AA	AT	AT	--	AT	AT	TT	TT	AT	AA	AT	AT	AA	AT	--	AT	AT	TT	AT	AT	TT	AT	AA	AT	AA	AT	AA	TT	AA	AT	AT
LG01	mk1538	1242.37	ctg3935	582157	C	CC	TT	CT	CC	CC	CT	CT	TT	TT	CT	CC	TT	TT	CC	CT	CT	CC	CT	CT	TT	TT	CT	CC	CT	CT	CC	CT	CT	CT	CT	TT	CT	CT	TT	CT	--	CT	CC	CT	CC	TT	CC	CT	CT
LG01	mk2974	1242.83	ctg15765	50224	T	TT	CC	TC	TT	TT	TC	TC	CC	CC	TC	TT	CC	CC	TT	TC	TC	TT	TC	TC	CC	CC	TC	TT	TC	TC	TT	TC	--	TC	TC	CC	TC	TC	CC	TC	TT	TC	TT	TC	TT	--	TT	TC	TC
LG01	mk4357	1242.87	ctg5098	278968	A	AA	CC	AC	AA	AA	AC	AC	CC	CC	AC	AA	--	CC	AA	AC	AC	AA	--	AC	CC	CC	AC	AA	AC	AC	AA	AC	AA	AC	AC	CC	--	AC	CC	AC	AA	AC	AA	AC	AA	CC	AA	AC	AC
LG01	mk401	1242.93	ctg1708	334819	T	TT	AA	TA	TT	TT	--	TA	AA	AA	TA	TT	AA	AA	TT	TA	TA	TT	TA	TA	AA	AA	TA	TT	TA	TA	TT	TA	--	TA	TA	--	TA	TA	AA	TA	TT	TA	TT	TA	TT	AA	TT	TA	TA
LG01	mk2236	1244.16	ctg3950	27511	C	CC	TT	CT	--	CC	CT	CT	TT	TT	CT	CC	TT	TT	CC	CT	CT	--	CT	CT	TT	TT	CT	CC	CT	CT	CC	CT	--	CT	CT	TT	CT	CT	TT	CT	CC	CT	CC	CT	CC	TT	CC	CT	CT
LG01	mk2791	1245.89	ctg263	620661	T	TT	CC	TC	--	TT	TC	TC	CC	CC	TC	--	CC	CC	--	TC	TC	--	TC	TC	CC	CC	TC	TT	TC	TC	TT	TC	TC	--	--	--	TC	TC	CC	TC	TT	TC	TT	TC	TT	CC	TT	TC	TC
LG01	mk1888	1246.44	ctg1542	104177	C	CC	AA	CA	CC	CC	CA	CA	--	AA	CA	--	AA	AA	CC	CA	CA	CC	CA	CA	AA	AA	CA	CC	CA	CA	CC	CA	CA	CA	--	--	CA	--	AA	CA	--	CA	CC	CA	CC	AA	CC	CA	CA
LG01	mk94	1247.8	ctg5001	9926	T	TT	AA	TA	--	TT	TA	TA	AA	AA	TA	--	--	AA	TT	TA	TA	TT	TA	TA	AA	AA	--	TT	TA	TA	TT	TA	--	TA	TA	--	--	TA	--	TA	TT	TA	TT	TA	TT	AA	TT	TA	TA
LG01	mk306	1248.66	ctg4005	250502	G	GG	TT	GT	GG	GG	GT	GT	TT	TT	GT	--	TT	TT	GG	GT	GT	GG	GT	GT	TT	TT	GT	GG	GT	GT	GG	GT	--	GT	GT	--	GG	--	TT	GT	GG	GT	GG	GT	GG	TT	GG	GT	GT
LG01	mk3719	1249.43	ctg8882	53410	A	AA	GG	AG	AA	AA	AG	AG	GG	GG	AG	--	GG	GG	AA	AG	AG	AA	AG	AG	GG	GG	AG	AA	AG	AG	AA	AA	AG	--	AG	--	--	AG	GG	AG	AA	AG	AA	AG	AA	GG	AA	AG	AG
LG01	mk3720	1249.43	ctg8882	53536	A	AA	GG	AG	AA	AA	AG	AG	GG	GG	AG	--	GG	GG	AA	AG	AG	AA	AG	AG	GG	GG	AG	AA	AG	AG	AA	AA	AG	--	AG	--	--	AG	GG	AG	AA	AG	AA	AG	AA	GG	AA	AG	AG
LG01	mk1689	1250.15	ctg5938	136578	C	CC	GG	CG	CC	CC	CG	CG	GG	GG	CG	CC	GG	GG	CC	CG	CG	CC	CG	CG	GG	GG	CG	CC	CG	CG	CC	CG	CG	CG	CG	--	CG	CG	GG	CG	CC	CG	CC	CG	CC	GG	CC	CG	CG
LG01	mk2442	1250.3	ctg17554	43552	T	TT	CC	--	TT	TT	TC	TC	--	CC	TC	TT	CC	CC	TT	TC	TC	TT	TC	TC	CC	CC	TC	TT	TC	TC	TT	TC	TC	TC	--	CC	TC	TC	CC	TC	TT	--	TT	TC	TT	CC	TT	TC	TC
LG01	mk2764	1250.79	ctg6061	169047	C	CC	AA	CA	CC	CC	CA	CA	AA	AA	CA	CC	AA	AA	CC	--	CA	CC	CA	CA	AA	AA	--	CC	CA	CA	CC	CA	CA	--	CA	--	--	CA	AA	CA	CC	CA	CC	CA	CC	AA	--	CA	CA
LG01	mk517	1252.31	ctg7711	193257	C	CC	AA	CA	--	CC	CA	CA	AA	AA	CA	--	AA	AA	CC	CA	CA	CC	--	CA	AA	AA	CA	CC	CA	CA	CC	CA	CA	--	CA	AA	CA	CA	AA	CA	CC	CA	--	CA	CC	AA	CC	CA	CA
LG01	mk1539	1253.4	ctg3935	582283	T	TT	AA	TA	TT	TT	TA	TA	AA	AA	TA	TT	AA	AA	TT	TA	TA	TT	TA	TA	AA	AA	TA	TT	TA	TA	TT	TA	TA	TA	TA	AA	TA	TA	AA	TA	--	TA	TT	TA	TT	AA	TT	TA	TA
LG01	mk999	1254.23	ctg224	68199	C	CC	GG	CG	--	CC	CG	CG	GG	GG	CG	CC	GG	GG	CC	CG	GG	CC	CG	CG	GG	GG	CG	CC	CG	CG	--	CG	CG	CG	CG	GG	--	CG	GG	CG	CC	CG	CC	CG	CC	GG	CC	CG	CG
LG01	mk2386	1255.58	ctg6253	268144	A	AA	GG	AG	AA	AA	AG	--	GG	GG	AG	--	GG	GG	AA	AG	--	AA	AG	--	GG	GG	AG	AA	GG	AG	AA	--	AG	--	AG	GG	AG	AG	GG	AG	--	AG	AA	AG	AA	GG	AA	--	AG
LG01	mk3940	1256.84	ctg2188	2956	G	GG	AA	GA	GG	GG	GA	GA	AA	AA	GA	GG	AA	AA	GG	GA	GA	GG	GA	--	AA	AA	GA	GG	--	GA	GG	GA	GA	GA	GA	--	GA	--	--	GA	GG	GA	GG	GA	GG	AA	GG	--	GA
LG01	mk958	1257.47	ctg17023	23060	T	TT	CC	TC	TT	TT	TC	TC	CC	CC	TC	TT	CC	CC	TT	TC	TC	--	TC	TC	CC	CC	TC	TT	TC	TC	TT	TC	TC	TC	TC	CC	TC	TC	CC	TC	TT	TC	TT	TC	TT	CC	TT	TC	TC
LG01	mk111	1257.91	ctg8701	402453	A	AA	GG	AG	AA	AA	AG	AG	GG	GG	AG	--	GG	GG	AA	AG	AG	AA	AG	AG	GG	GG	AG	AA	AG	AG	AA	AG	AG	AG	--	GG	AG	AG	GG	AG	AA	AG	AA	AG	AA	GG	AA	AG	AG
LG01	mk2765	1258.59	ctg6061	198718	G	GG	TT	GT	--	GG	GT	GT	--	--	GT	GG	TT	TT	GG	GT	GT	GG	GT	GT	TT	TT	GT	GG	GT	GT	GG	GT	GT	GT	TT	--	GT	GT	TT	GT	--	GT	GG	GT	GG	TT	GG	GT	--
LG01	mk3723	1259.65	ctg8882	84017	C	CC	TT	--	CC	CC	CT	CT	TT	TT	CT	--	TT	TT	CC	CT	CT	--	CT	CT	TT	TT	CT	CC	CT	CT	CC	CT	CT	CT	--	TT	CT	CT	TT	CT	CC	CT	CC	CT	CC	TT	CC	CT	CT
LG01	mk2762	1260.58	ctg6061	110858	C	CC	AA	CA	CC	CC	CA	CA	AA	AA	CA	CC	AA	AA	CC	CA	CA	CC	CA	CA	AA	AA	CA	CC	CA	CA	CC	CA	CA	CA	CA	AA	CA	CA	AA	CA	CC	CA	CC	CA	CC	AA	CC	CA	CA
LG01	mk3343	1260.78	ctg8074	25062	C	CC	TT	CT	CC	CC	CT	CT	TT	TT	CT	CC	TT	TT	CC	CT	CT	CC	CT	CT	TT	TT	CT	CC	CT	CT	CC	CT	CT	CT	CT	--	CT	CT	TT	CT	CC	CT	--	CT	CC	TT	CC	CT	CT
LG01	mk2326	1261.45	ctg1052	623711	A	AA	TT	AT	AA	AA	AT	AT	TT	TT	AT	--	TT	TT	AA	AT	AT	AA	AT	AT	TT	TT	AT	AA	AT	AT	AA	AT	AT	--	AT	--	--	AT	TT	AT	AA	AT	AA	AT	AA	TT	AA	AT	--
LG01	mk1772	1262.15	ctg240	554674	A	AA	CC	AC	AA	AA	AC	AC	CC	CC	AC	--	CC	CC	AA	AC	AA	AA	AC	AC	CC	CC	AC	AA	AC	AC	AA	AC	AC	AC	AC	--	AC	--	CC	AC	AA	AC	AA	AC	AA	CC	AA	AC	AC
LG01	mk106	1263.08	ctg8701	4554	C	CC	TT	CT	CC	CC	CT	--	TT	TT	CT	--	TT	TT	CC	CT	CT	CC	CT	CT	TT	TT	CT	CC	CT	CT	CC	CT	--	--	--	--	--	--	TT	CT	CC	CT	--	CT	CC	TT	--	CT	CT
LG01	mk3198	1264.03	ctg11669	13975	C	TT	CC	CT	TT	TT	CT	CT	CC	CC	CT	TT	--	CC	TT	CT	CT	TT	CT	CT	CC	CC	CT	TT	CT	CT	TT	CT	--	CT	CT	--	CT	CT	CC	CT	--	CT	TT	CT	TT	CC	TT	CT	--
LG01	mk3199	1264.1	ctg11669	14130	C	CC	TT	CT	CC	CC	CT	CT	TT	TT	CT	CC	--	TT	CC	CT	CT	CC	CT	CT	TT	TT	CT	CC	CT	CT	CC	CT	CT	CT	CT	--	CT	CT	TT	CT	CC	CT	CC	CT	CC	TT	CC	CT	--
LG01	mk3413	1264.29	ctg976	478869	A	AA	CC	AC	AA	AA	AC	AC	CC	CC	AC	AA	CC	CC	AA	AC	AC	AA	AC	AC	--	--	AC	AA	AC	AC	AA	AC	--	AC	AC	--	AC	--	CC	AC	AA	AC	AA	AC	AA	CC	AA	AC	AC
LG01	mk1002	1266.7	ctg224	220812	T	TT	CC	TC	TT	TT	TC	TC	CC	--	TC	TT	CC	CC	--	TC	TC	TT	TC	--	CC	CC	--	--	TC	TC	TT	TC	TC	TC	TC	TC	TC	--	CC	TC	TT	--	--	TC	--	CC	TT	TC	TC
LG01	mk3791	1267.46	ctg9684	32548	T	TT	CC	TC	TT	TT	TC	--	--	--	--	TT	CC	CC	TT	TC	--	TT	TC	TC	--	CC	TC	TT	TC	TC	TT	--	TC	--	TC	--	TC	--	CC	TC	--	--	TT	TC	--	--	TT	TC	TC
LG01	mk384	1268	ctg16507	41259	G	GG	AA	GA	GG	GG	GA	GA	--	AA	GA	GG	AA	AA	GG	GA	GA	GG	GA	--	--	AA	GA	GG	--	GA	GG	GA	GA	--	--	--	--	GA	AA	GA	GG	GA	GG	GA	GA	AA	GG	--	GA
LG01	mk2340	1270.04	ctg9052	249535	A	AA	GG	AG	AA	AA	AG	--	GG	GG	AG	AA	GG	GG	AA	AG	--	AA	AG	AA	GG	GG	AG	AA	AA	AG	AA	--	AG	AG	AG	GG	AA	--	GG	AG	AA	AG	AA	AG	AA	GG	AA	AG	AG
LG01	mk2341	1270.07	ctg9052	249712	T	TT	CC	TC	TT	TT	TC	--	CC	CC	TC	TT	CC	CC	TT	--	--	TT	TC	TT	CC	CC	TC	TT	TT	TC	TT	--	TC	TC	TC	CC	TT	--	CC	TC	TT	TC	TT	TC	TT	CC	TT	TC	TC
LG01	mk268	1271.09	ctg1905	43251	C	CC	TT	CT	--	CC	CT	CT	TT	TT	--	--	--	TT	CC	CT	CT	--	CT	--	--	TT	CT	CC	--	--	CC	--	CT	CT	CT	TT	--	CT	TT	CT	CC	CT	CC	CT	--	TT	CC	CT	CT
LG01	mk2923	1271.62	ctg40813	8642	C	CC	TT	CT	CC	CC	CT	CT	TT	TT	CT	--	TT	TT	CC	CT	CT	CC	CT	CT	TT	TT	CT	CC	CT	CT	CC	CT	CT	--	CT	TT	CT	CT	TT	CT	CC	CT	CC	CT	CC	TT	CC	CT	CT
LG01	mk1629	1271.95	ctg835	169490	C	CC	AA	CA	CC	CC	CA	CA	AA	AA	CA	CC	--	AA	CC	CA	CA	CC	CA	CA	AA	AA	CA	CC	CA	CA	CC	CA	CA	CA	CA	AA	CA	CA	AA	CA	CC	CA	CC	CA	CC	AA	CC	CA	CA
LG01	mk3691	1272.05	ctg21081	52845	G	GG	TT	GT	GG	GG	GT	GT	--	--	--	GG	TT	TT	GG	--	GT	--	GT	--	TT	--	GT	GG	GT	GT	GG	GT	GT	GT	GT	--	GT	GT	TT	GT	--	GT	--	GT	GG	--	GG	GT	GT
LG01	mk2119	1272.35	ctg19547	34307	C	CC	TT	CT	CC	CC	CT	CT	TT	TT	CT	CC	TT	TT	CC	CT	CT	--	CT	CT	TT	TT	CT	CC	CT	CT	CC	CT	CT	CT	CT	TT	CT	CT	TT	CT	CC	CT	--	CT	--	TT	CC	--	CT
LG01	mk2241	1272.45	ctg3950	97718	C	CC	AA	CA	--	CC	CA	CA	AA	AA	CA	CC	AA	--	CC	CA	CA	CC	CA	CA	AA	AA	CA	CC	CA	CA	CC	CA	CA	CA	CA	AA	CA	CA	--	CA	CC	CA	CC	CA	CC	AA	CC	CA	CA
LG01	mk2054	1274.18	ctg22645	12227	T	TT	CC	TC	TT	TT	TC	TC	CC	CC	TC	--	--	--	TT	TC	TC	TT	TC	TC	CC	CC	TC	TT	TC	--	TT	TC	TC	TC	--	--	TC	TC	--	TC	TT	TC	TT	TC	TT	CC	TT	TC	TC
LG01	mk3944	1274.28	ctg2188	278953	T	TT	GG	TG	TT	TT	TG	TG	GG	GG	TG	--	--	GG	TT	TG	TG	TT	TG	TG	GG	GG	TG	TT	TG	TG	TT	TG	TG	TG	--	GG	TG	TG	GG	TG	TT	TG	TT	TG	TT	GG	TT	TG	TG
LG01	mk200	1274.88	ctg3503	314340	T	TT	GG	TG	TT	TT	TG	TG	GG	GG	TG	TT	--	GG	TT	TG	TG	TT	TG	TG	GG	--	TG	TT	TG	--	TT	TG	TG	TG	GG	GG	TG	TG	GG	TG	TT	TG	TT	TG	TT	GG	TT	TG	TG
LG01	mk3072	1276.6	ctg3168	174353	C	CC	TT	CT	--	CC	CT	CT	TT	TT	CT	CC	TT	TT	CC	CT	CT	CC	--	CT	TT	CT	CT	CC	CT	CT	CC	CT	--	CT	--	--	--	CT	TT	CT	--	CT	CC	CT	CC	TT	CC	CT	CT
LG01	mk3929	1277.75	ctg14785	114442	T	TT	GG	TG	TT	TT	TG	TG	GG	GG	TG	--	--	GG	TT	TG	TG	TT	TG	TG	GG	TG	TG	TT	--	TG	TT	TG	--	--	--	--	TG	--	GG	TG	TT	TG	TT	TG	TT	GG	TT	TG	TG
LG01	mk4099	1279.39	ctg3793	87726	A	AA	GG	AG	AA	AA	AG	AG	GG	GG	AG	AA	GG	GG	AA	AG	AG	AA	AG	--	GG	AG	AG	AA	AG	AG	AA	AG	AG	AG	AG	GG	AG	AG	GG	AG	AA	AG	AA	AG	AA	GG	AA	AG	AG
LG01	mk2239	1281.17	ctg3950	91188	T	TT	CC	TC	TT	--	TC	TC	CC	CC	TC	--	CC	--	TT	TC	TC	TT	TC	TC	CC	CC	TC	TT	TC	TC	TT	TC	TC	--	TC	--	--	--	CC	TC	TT	TC	TT	TC	TT	CC	TT	TC	--
LG01	mk2005	1282.33	ctg9432	379742	C	CC	AA	CA	--	CC	CA	CA	AA	AA	CA	CC	AA	AA	CC	CA	CA	--	CA	CA	AA	AA	CA	--	CA	CA	CC	--	--	CA	CA	AA	CA	CA	--	CA	CC	--	CC	CA	--	AA	CC	CA	CA
LG01	mk2006	1282.72	ctg9432	379878	T	TT	AA	TA	--	TT	TA	TA	AA	AA	TA	TT	AA	AA	TT	TA	TA	TT	TA	TA	AA	AA	TA	--	TA	TA	TT	--	--	TA	TA	AA	TA	TA	AA	TA	--	--	TT	TA	--	AA	TT	TA	TA
LG01	mk2315	1284	ctg952	144587	T	TT	CC	TC	TT	TT	TC	TC	CC	CC	TC	TT	CC	CC	TT	TC	TC	TT	TC	TC	CC	CC	TC	TT	TC	TC	TT	TC	TC	TC	TC	CC	TC	TC	CC	TC	TT	TC	TT	TC	TT	CC	TT	TC	TC
LG01	mk2316	1284	ctg952	144588	G	GG	AA	GA	GG	GG	GA	GA	AA	AA	GA	GG	AA	AA	GG	GA	GA	GG	GA	GA	AA	AA	GA	GG	GA	GA	GG	GA	GA	GA	GA	AA	GA	GA	AA	GA	GG	GA	GG	GA	GG	AA	GG	GA	GA
LG01	mk2441	1284.49	ctg17554	43503	G	GG	AA	--	GG	GG	GA	GA	--	AA	GA	GG	AA	AA	GG	GA	GA	GG	GA	GA	AA	AA	GA	GG	GA	GA	GG	GA	GA	GA	GA	AA	GA	GA	AA	GA	GG	--	GG	GA	--	AA	GG	GA	GA
LG01	mk1631	1285.22	ctg835	180004	G	GG	TT	GT	--	GG	GT	GT	--	--	GT	GG	TT	TT	GG	GT	GT	GG	GT	GT	TT	--	GT	GG	GT	GT	GG	GT	GT	GT	GT	TT	GT	GT	TT	GT	GG	GT	GG	GT	GG	TT	GG	GT	GT
LG01	mk1632	1285.23	ctg835	180043	C	CC	TT	CT	--	CC	CT	CT	--	--	CT	CC	TT	TT	CC	CT	CT	CC	CT	CT	TT	--	CT	CC	CT	CT	CC	CT	CT	CT	CT	TT	CT	CT	TT	CT	CC	CT	CC	CT	CC	TT	CC	CT	CT
LG01	mk1633	1285.24	ctg835	180049	A	AA	TT	AT	--	AA	AT	AT	--	--	AT	AA	TT	TT	AA	AT	AT	AA	AT	AT	TT	--	AT	AA	AT	AT	AA	AT	AT	AT	AT	TT	AT	AT	TT	AT	AA	AT	AA	AT	AA	TT	AA	AT	AT
LG01	mk1680	1288.35	ctg4438	7865	T	TT	CC	TC	TT	TT	TC	TC	CC	--	--	--	CC	CC	--	TC	TC	TT	TC	TC	CC	TC	--	TT	TC	TC	TT	TC	TC	--	--	CC	TC	TC	CC	TC	TT	TC	TT	CC	TT	CC	TT	TC	TC
LG01	mk3978	1290.12	ctg4689	89171	G	GG	TT	GT	GG	GG	GT	GT	TT	TT	GT	--	TT	TT	GG	GT	GT	GG	GT	GT	TT	GT	GT	GG	GT	GT	GG	GT	--	--	--	--	GT	--	TT	GT	GG	GT	GG	TT	--	--	--	GT	GT
LG01	mk1595	1290.93	ctg537	394690	T	TT	CC	TC	TT	TT	TC	TC	CC	CC	TC	--	CC	CC	TT	TC	TC	TT	TC	TC	CC	TC	TC	TT	TC	TC	TT	TC	--	--	TC	--	TC	TC	CC	TC	TT	TC	TT	TC	TT	CC	TT	TC	TC
LG01	mk1189	1291.41	ctg7129	31080	T	TT	CC	TC	TT	TT	TC	TC	CC	CC	TC	--	CC	CC	TT	TC	TC	TT	TC	TC	CC	TC	TC	TT	TC	TC	TT	TC	TC	CC	TC	CC	TC	TC	CC	TC	--	TC	TT	TC	TT	CC	TT	TC	TC
LG01	mk1190	1291.44	ctg7129	31093	A	AA	CC	AC	AA	AA	AC	AC	CC	CC	AC	--	CC	CC	AA	AC	AC	AA	AC	AC	CC	AC	AC	AA	AC	AC	AA	AC	AC	--	AC	CC	AC	AC	CC	AC	--	AC	AA	AC	AA	CC	AA	AC	AC
LG01	mk1191	1291.44	ctg7129	31210	T	TT	CC	TC	TT	TT	TC	TC	CC	CC	TC	--	CC	CC	TT	TC	TC	TT	TC	TC	CC	TC	TC	TT	TC	TC	TT	TC	TC	CC	TC	CC	TC	TC	CC	TC	--	TC	TT	TC	TT	CC	TT	TC	TC
LG01	mk4292	1293.36	ctg21697	22945	C	CC	GG	--	CC	CC	CG	CG	GG	GG	CG	--	--	GG	CC	CG	CG	CC	CG	CG	GG	CG	CG	CC	CG	CG	CC	CG	CG	--	--	--	--	--	GG	CG	CC	CG	CC	CG	CC	--	CC	CG	CG
LG01	mk3850	1293.64	ctg6985	15293	A	AA	TT	AT	--	AA	AT	AT	--	TT	--	AA	TT	--	AA	AT	AT	AA	AT	AT	TT	AT	AT	AA	AT	AT	AA	--	AT	--	AT	TT	AT	AT	--	--	AA	AT	AA	AT	AA	TT	--	--	AT
LG01	mk4192	1293.89	ctg4194	472509	A	AA	GG	AG	AA	AA	AG	AG	GG	GG	AG	--	GG	--	AA	AG	AG	AA	AG	AG	GG	AG	AG	AA	AG	AG	AA	AG	--	--	--	--	--	AG	GG	AG	AA	--	AA	--	AA	GG	AA	AG	AG
LG01	mk3288	1295.9	ctg5773	179826	T	TT	GG	TG	TT	TT	TG	TG	GG	GG	TG	TT	GG	GG	TT	TG	TG	TT	TG	GG	GG	TG	TG	TT	--	TG	TT	--	--	TG	TG	GG	TG	--	GG	TG	TT	GG	TT	TG	TT	GG	TT	TG	TG
LG01	mk974	1297.78	ctg923	757175	A	AA	CC	AC	AA	AA	--	AC	CC	CC	AC	--	--	CC	AA	AC	AC	AA	AC	--	CC	AC	AC	--	AA	--	AA	CC	AC	--	AC	--	AC	--	CC	AC	AA	AC	AA	AC	AA	--	AA	--	CC
LG01	mk973	1298.81	ctg923	757074	G	GG	CC	GC	GG	GG	GC	GC	CC	CC	GC	GG	--	CC	GG	GC	GC	GG	GC	GC	CC	GC	GC	--	GG	GC	GG	CC	GC	--	GC	--	GC	--	CC	GC	GG	GC	GG	GC	GG	--	GG	GC	GC
LG01	mk138	1300.31	ctg1401	796527	A	AA	GG	AG	AA	AA	AG	AG	GG	GG	AG	AA	GG	GG	AA	AG	AG	AA	AG	AG	GG	AG	AG	AG	AG	AG	AA	AG	AG	AG	AG	GG	AG	AG	GG	AG	AA	AG	AA	AG	AA	GG	AA	AG	AG
LG01	mk3042	1302.19	ctg30574	2416	G	GG	TT	GT	GG	GG	GT	GT	TT	TT	GT	GG	TT	TT	GG	GT	GT	GG	TT	GT	TT	GT	GT	GG	GT	GT	GG	GT	--	GT	GT	TT	GT	GT	--	GT	GG	GT	GG	GT	GG	TT	--	GT	GT
LG01	mk3641	1303.76	ctg16078	107997	G	GG	TT	GT	GG	GG	GT	GT	TT	TT	GT	GG	--	TT	GG	GT	GT	GG	GT	GT	TT	GT	GT	GG	GT	GT	GG	GT	GT	GT	GT	--	--	--	TT	GT	GG	GT	GG	GT	GG	TT	GG	GT	GT
LG01	mk4260	1304.75	ctg1597	96114	C	CC	TT	CT	CC	CC	CT	CT	TT	TT	CT	--	TT	TT	CC	CT	CT	CC	CT	CT	TT	CT	CT	CC	CT	CT	CC	CT	--	--	--	--	--	--	TT	CT	CC	TT	CC	CT	CC	--	CC	CT	CT
LG01	mk658	1306.1	ctg6115	11555	A	AA	GG	AG	AA	AA	AG	AG	GG	GG	AG	AA	GG	GG	AA	AG	AG	AA	AG	AG	GG	AG	AG	AA	AG	AG	AA	AG	AG	AG	AG	GG	AG	AG	GG	AG	AA	AG	AA	AG	AA	GG	AA	AG	AG
LG01	mk3764	1306.9	ctg3983	169985	T	TT	GG	TG	--	TT	TG	TG	GG	GG	TG	TT	GG	GG	--	TG	TG	TT	TG	TG	GG	TG	TG	TT	--	TG	TT	TG	--	TG	TG	GG	--	--	GG	TG	TT	TG	--	TG	--	GG	TT	TG	TG
LG01	mk3894	1307.65	ctg11081	16656	C	CC	TT	CT	CC	--	--	CT	TT	TT	CT	--	--	TT	--	--	--	CC	CT	CT	--	CT	--	CC	CT	CT	CC	CT	CT	CT	--	--	--	--	TT	CT	CC	CT	CC	CT	CC	TT	CC	CT	--
LG01	mk4293	1309.58	ctg21697	22980	T	TT	CC	--	TT	TT	TC	TC	CC	CC	TC	--	--	CC	TT	TC	TC	TT	TC	TC	CC	TC	TC	TT	TC	TC	TT	TC	TC	--	--	--	--	--	CC	TC	TT	TC	TT	TC	TT	--	TT	TC	TC
LG01	mk797	1309.94	ctg619	283085	T	TT	GG	GG	TT	TT	TG	TG	GG	GG	TG	--	--	GG	TT	TG	TG	--	TG	TG	GG	TG	TG	TT	TG	TG	TT	TG	TG	--	--	--	--	--	GG	TG	TT	TG	TT	TG	TT	GG	TT	TG	TG
LG01	mk4067	1310.73	ctg5291	242319	A	AA	CC	--	AA	AA	AC	AC	CC	CC	AC	AA	--	CC	AA	AC	AC	AA	AA	AC	CC	AC	AC	AA	AC	AC	--	AC	AC	AC	--	CC	--	AC	--	AC	AA	AC	AA	AC	AA	CC	AA	AC	AC
LG01	mk3763	1318.51	ctg3983	166550	C	CC	TT	CT	CC	--	CT	--	TT	TT	CT	CC	TT	--	CC	CC	CT	CC	CT	--	TT	CT	CT	CC	CT	CT	CC	CT	CT	CT	CT	--	--	CT	TT	CT	CC	CT	CC	CT	--	TT	CC	CT	CT
LG01	mk3762	1319.11	ctg3983	166399	C	CC	GG	CG	CC	--	CG	--	GG	GG	CG	CC	GG	--	CC	CC	CG	CC	CG	--	GG	CG	CG	CC	CG	CG	CC	CG	CG	CG	CG	--	--	CG	GG	CG	CC	CG	CC	CG	--	GG	CC	CG	CG
LG01	mk3428	1323.14	ctg3875	208032	G	GG	TT	GT	GG	--	GT	TT	TT	--	GT	--	TT	TT	--	GT	GT	GG	GT	GT	TT	GT	GT	--	GT	GT	GG	GT	GT	GT	--	TT	GT	--	TT	GT	GG	GT	GG	GT	TT	--	GG	GT	GT
LG01	mk1652	1326.65	ctg938	195448	A	AA	GG	AG	AA	GG	AG	GG	GG	GG	AG	AA	GG	GG	AA	GG	AG	AA	AG	AG	GG	AG	AG	AA	AG	AG	AA	AG	AG	--	AG	GG	--	--	GG	AG	AA	AG	AA	AG	GG	GG	AA	AG	AG
LG01	mk3891	1330.84	ctg6086	141838	C	CC	AA	CA	CC	AA	CA	AA	AA	AA	CA	CC	AA	AA	CC	CA	CA	CC	CA	CA	AA	CA	CA	CC	CA	CC	CC	CA	CA	AA	CA	--	CA	CA	AA	CC	CC	CA	CC	CA	--	AA	CC	CA	CA
LG01	mk3245	1334.07	ctg4772	305059	A	AA	CC	AC	AA	CC	AC	CC	CC	CC	AC	AA	--	CC	--	AC	AC	AA	AC	AC	CC	CC	AC	AA	AC	--	AA	AC	AC	AC	AC	CC	--	AC	CC	AC	AA	AC	AA	CC	CC	CC	--	AC	--
LG01	mk109	1335.93	ctg8701	271409	T	TT	GG	TG	TT	GG	TG	GG	GG	GG	TG	TT	GG	GG	TT	TG	TG	--	TG	TG	GG	GG	TG	TT	TT	TG	TT	TG	TG	TG	TG	--	TG	TG	GG	TG	TT	TG	TT	TG	GG	GG	TT	TG	TT
LG01	mk1668	1337.7	ctg2938	29723	G	AA	GG	GA	AA	GG	GA	GG	GG	GG	GA	AA	GG	GG	AA	GA	GA	--	GA	GA	GG	GG	GA	AA	--	GA	AA	GA	GA	GA	GA	GG	GA	--	GG	--	AA	GA	AA	GA	GG	GG	AA	GA	GA
LG01	mk3955	1338.63	ctg7688	137797	C	CC	GG	CG	CC	GG	CG	GG	GG	GG	CG	CC	GG	GG	CC	CG	CG	CC	CG	CG	GG	GG	CG	CC	CG	CG	CC	--	CG	CG	CG	GG	CG	--	GG	CG	CC	CG	--	CG	GG	GG	CC	CG	CG
LG01	mk3047	1339.6	ctg95856	7255	G	GG	AA	GA	GG	--	GA	AA	AA	AA	GA	GG	AA	AA	--	GA	GA	GG	GA	GA	AA	AA	GA	GG	GA	GA	GG	--	GA	GA	GA	AA	GA	GA	AA	GA	GG	--	GG	GA	--	AA	GG	GA	GA
LG01	mk3715	1339.62	ctg4482	169668	T	TT	CC	TC	TT	CC	TC	CC	CC	CC	TC	--	CC	CC	TT	TC	TC	TT	TC	TC	CC	CC	TC	TT	TC	TC	TT	TT	TC	TC	TC	CC	TC	TC	CC	TC	TT	TC	TT	TC	CC	CC	TT	TC	TC
LG01	mk4190	1339.98	ctg4194	326019	A	AA	GG	--	AA	GG	AG	GG	GG	GG	AG	--	GG	GG	AA	AG	AG	AA	AG	AG	GG	GG	AG	AA	AG	AG	AA	--	--	--	--	--	--	AG	GG	AG	AA	AG	AA	AG	GG	GG	AA	--	AG
LG01	mk2572	1340.38	ctg11457	332414	T	TT	CC	TC	TT	CC	TC	CC	CC	CC	TC	TT	CC	CC	TT	TC	TC	TT	TC	--	CC	CC	TC	TT	TC	TC	TT	TC	TC	TC	--	CC	CC	TC	CC	TC	TT	TC	TT	TC	CC	CC	TT	TC	--
LG01	mk2322	1340.93	ctg1052	25539	A	AA	GG	--	AA	--	AG	GG	GG	GG	AG	--	--	GG	AA	AG	AG	AA	AG	AG	GG	GG	AG	AA	AG	AG	AA	AG	--	AG	--	--	GG	AG	--	AG	AA	AG	--	AG	GG	GG	--	AG	--
LG01	mk388	1341.61	ctg32621	51436	C	CC	TT	CT	CC	TT	CT	TT	TT	TT	CT	--	TT	TT	CC	CT	CT	CC	CT	CT	TT	TT	CT	CC	CT	CT	CC	CT	--	--	--	TT	TT	--	TT	CT	CC	CT	CC	CT	TT	TT	CC	CT	CT
LG01	mk3371	1343.1	ctg2275	239756	A	GG	AA	AG	GG	AA	AG	AA	AA	AA	AG	GG	AA	AA	GG	AG	AG	GG	AG	AG	AA	AA	AG	GG	AG	AG	GG	AG	AG	AG	AG	AA	--	AG	AA	AG	GG	AG	GG	AG	AA	AA	GG	AG	AG
LG01	mk4062	1343.87	ctg2391	45339	G	GG	TT	GT	--	TT	GT	TT	TT	TT	GT	GG	TT	TT	GG	GT	GT	GG	GT	GT	TT	TT	GT	GG	GT	GT	GG	TT	--	--	GT	--	GT	--	TT	GT	GG	GT	GG	GT	TT	--	GG	GT	--
LG01	mk107	1344.79	ctg8701	182215	T	TT	CC	TC	TT	CC	TC	CC	CC	CC	TC	TT	CC	CC	TT	TC	TC	TT	TC	TC	CC	CC	TC	TT	TC	TC	TT	TC	--	TC	TC	CC	TC	--	CC	TC	TT	TC	TT	TC	CC	CC	TT	TC	TC
LG01	mk923	1345.26	ctg160337	4367	T	TT	GG	TG	TT	GG	TG	GG	GG	GG	TG	--	GG	GG	TT	TG	TG	TT	TG	TG	GG	GG	TG	TT	TG	TG	TT	TG	TG	--	--	GG	--	TG	GG	TG	TT	TG	TT	TG	GG	GG	TT	TG	TG
LG01	mk2398	1346.39	ctg954	92530	A	CC	AA	--	CC	AA	AC	--	AA	AA	AC	--	AA	AA	CC	AC	AC	CC	AC	--	AA	AA	AC	CC	AC	AC	CC	AC	--	AC	AC	AA	AC	AC	AA	AC	CC	AC	CC	--	AA	AA	CC	AC	AC
LG01	mk2396	1346.44	ctg954	92462	G	AA	GG	--	AA	GG	GA	--	GG	GG	GA	--	GG	GG	AA	GA	GA	AA	GA	--	GG	GG	GA	AA	GA	GA	AA	GA	--	GA	GA	GG	GA	GA	GG	--	AA	GA	AA	--	GG	GG	AA	GA	GA
LG01	mk2399	1346.9	ctg954	92535	G	AA	GG	--	AA	GG	GA	--	GG	GG	GA	--	GG	GG	AA	GA	GA	AA	GA	--	GG	GG	GA	AA	GA	GA	AA	GA	--	GA	GA	GG	--	GA	GG	GA	AA	GA	AA	--	GG	GG	AA	GA	GA
LG01	mk2397	1347.02	ctg954	92516	A	GG	AA	--	GG	AA	AG	--	AA	AA	AG	--	AA	AA	GG	AG	AG	GG	AG	--	AA	AA	AG	GG	AG	AG	GG	AG	--	AG	AG	AA	GG	AG	AA	AG	GG	AG	GG	--	AA	AA	GG	AG	AG
LG01	mk3145	1348.51	ctg3170	15466	T	TT	GG	TG	TT	GG	TG	GG	--	GG	TG	TT	GG	GG	TT	GG	--	TT	TG	--	--	GG	TG	TT	TG	TG	TT	TG	TG	TG	TG	GG	--	TG	GG	TG	TT	TG	TT	TG	GG	GG	TT	--	TG
LG01	mk2246	1349.86	ctg3950	245118	C	CC	TT	CT	CC	TT	CT	TT	TT	TT	CT	CC	TT	TT	CC	--	CT	CC	CT	CT	TT	TT	CT	CC	CT	CT	CC	CT	CT	CT	CT	TT	CT	CT	TT	CT	CC	CT	CC	CT	TT	TT	CC	CT	CT
LG01	mk2483	1350.27	ctg7655	41906	C	CC	GG	CG	CC	--	CG	GG	GG	GG	CG	CC	--	GG	CC	CG	CG	CC	CG	CG	GG	GG	CG	CC	CG	CG	CC	CG	CG	CG	--	GG	--	CG	GG	CG	CC	CG	CC	CG	--	GG	CC	CG	CG
LG01	mk3866	1350.45	ctg18785	22749	A	AA	GG	AG	AA	GG	AG	GG	GG	GG	AG	AA	GG	GG	AA	AG	AG	--	--	--	GG	--	AG	AA	--	AG	AA	AG	--	AG	AG	--	AG	--	GG	AG	AA	AG	AA	AG	GG	GG	AA	AG	AG
LG01	mk3865	1350.72	ctg18785	22620	A	AA	GG	AG	AA	GG	AG	GG	GG	GG	AG	AA	GG	GG	AA	AG	AG	--	AG	--	GG	--	AG	AA	--	AG	AA	AG	--	AG	AG	--	AG	--	GG	AG	AA	AG	AA	AG	GG	GG	AA	AG	AG
LG01	mk4026	1353.28	ctg5890	206129	A	AA	GG	AG	AA	GG	AG	GG	GG	GG	AG	--	--	GG	AA	AG	AG	AA	AG	AG	GG	AG	--	AA	AA	AG	AA	AG	AG	AG	AG	GG	--	AG	GG	AG	AA	AG	AA	AG	GG	GG	AA	AG	AG
LG01	mk2806	1357.16	ctg5663	68592	G	AA	GG	GA	--	--	GA	GG	GG	GG	GA	--	GG	GG	AA	GA	GA	AA	AA	GA	GG	GG	GA	--	GA	GA	AA	GA	GA	--	--	--	GA	GA	GG	GA	AA	GA	AA	--	GG	GG	AA	GA	GA
LG01	mk170	1357.54	ctg7801	22775	G	TT	GG	GT	TT	GG	GT	GG	GG	GG	GT	--	GG	GG	TT	GT	GT	--	TT	GT	GG	GG	GT	TT	GT	GT	TT	GT	--	--	--	--	--	--	GG	GT	TT	GT	TT	GG	GG	--	TT	GT	GT
LG01	mk3911	1360.2	ctg3287	273119	A	AA	CC	AC	AA	CC	--	CC	AC	CC	AC	AA	CC	CC	--	AC	AC	AA	AA	AC	CC	CC	AC	AA	AC	AC	AA	--	AC	AC	AC	CC	CC	AC	CC	AC	--	AC	AA	AC	CC	CC	AA	AC	AC
LG01	mk3909	1360.54	ctg3287	273067	C	GG	CC	CG	GG	CC	--	CC	CG	CC	CG	GG	CC	CC	--	CG	CG	GG	GG	CG	CC	CC	CG	GG	CG	--	GG	--	CG	CG	CG	CC	CG	CG	CC	CG	--	CG	GG	CG	CC	CC	GG	CG	CG
LG01	mk2807	1362.3	ctg5663	83653	G	AA	GG	GA	AA	GG	GA	GG	GG	GG	GA	AA	GG	GG	AA	GA	GA	AA	AA	GA	GG	GG	GA	AA	GA	GA	AA	GA	GA	--	GA	GG	GA	GA	GG	GA	AA	GA	AA	GA	GG	GG	AA	GA	GA
LG01	mk2808	1362.87	ctg5663	88496	G	AA	GG	GA	AA	GG	GA	GG	GG	GG	GA	AA	GG	GG	AA	GA	GA	AA	AA	--	GG	GG	GA	AA	GA	GA	AA	GA	GA	GA	GA	GG	GA	GA	GG	GA	AA	GA	AA	--	GG	GG	AA	GA	GA
LG01	mk3530	1363.07	ctg5978	64250	G	TT	GG	GT	TT	GG	GT	GG	GG	GG	GT	--	GG	GG	TT	GT	GT	TT	TT	TT	GG	GG	GT	TT	GT	GT	TT	GT	GT	GT	--	GG	GT	GT	GG	GT	TT	GT	TT	GT	GG	GG	TT	GT	GT
LG01	mk3820	1365.57	ctg85	487088	T	TT	CC	TC	TT	CC	TT	--	CC	CC	TC	TT	CC	CC	TT	TC	TC	TT	TC	TC	CC	CC	TC	TT	--	TC	TT	TC	TC	TC	TC	CC	TC	TC	CC	TC	TT	TC	TT	TC	CC	CC	TT	TT	TC
LG01	mk2535	1367.47	ctg81294	6489	A	AA	CC	AC	AA	CC	AA	CC	CC	CC	--	--	--	CC	AA	AC	AC	AA	AC	AC	CC	--	AC	AA	--	AC	AA	AC	AC	AC	AC	CC	AA	AC	CC	--	AA	AC	--	AC	--	CC	AA	AA	AC
LG02	mk1348	0	ctg18231	121714	T	TT	CC	TC	TC	TC	CC	CC	TC	TC	TC	TC	TC	TC	TC	CC	TT	TC	TC	TC	TT	CC	TC	TT	TT	TT	TT	CC	TT	CC	TC	TT	TC	CC	CC	TT	TT	CC	TC	TT	TT	TT	TC	TC	CC
LG02	mk3120	10.825	ctg46150	1558	A	AA	GG	AG	AG	AG	AG	AG	GG	AG	AG	--	AG	GG	AG	GG	AA	AG	AG	--	--	AG	AG	AA	AA	AA	AA	GG	--	--	--	--	--	GG	AG	AA	AA	--	GG	AA	AA	AA	AG	AG	GG
LG02	mk2264	12.841	ctg17149	62240	C	CC	TT	CT	CT	CT	CT	CT	CT	CT	CT	CC	--	TT	--	TT	CC	CT	CT	TT	CC	CT	CT	CC	CT	CC	CC	TT	CC	--	CT	CC	--	TT	CT	CC	CC	TT	TT	CC	CC	CC	CT	CT	TT
LG02	mk866	14.95	ctg921	140086	T	TT	CC	TC	TC	TC	TC	--	TC	TC	TC	--	TC	CC	TC	CC	TT	TC	TC	CC	TT	TC	TC	TT	TC	TT	--	CC	TT	--	--	--	--	--	TC	TT	TT	CC	CC	TT	TT	TT	TC	--	--
LG02	mk559	17.058	ctg8612	68747	C	CC	GG	CG	CG	CG	CG	CC	CG	CG	CG	GG	CG	GG	CG	GG	CC	CG	CG	GG	CC	CG	CG	CC	CG	CC	CC	GG	CC	CG	--	CC	CG	GG	CG	CC	CC	GG	GG	CC	CC	CC	CG	CG	GG
LG02	mk3390	18.152	ctg6375	106403	T	TT	CC	TC	TC	TC	TC	TT	TC	TC	TC	TC	TC	CC	TC	CC	TT	TC	TC	CC	TT	--	--	TT	TC	TT	TT	CC	--	TC	--	--	TC	CC	TC	TT	TT	CC	CC	TT	TT	TT	TC	TC	CC
LG02	mk3004	19.674	ctg40113	10569	C	TT	CC	CT	CT	CT	CT	TT	CT	CT	CT	--	CT	CC	CT	CC	TT	CT	CT	CC	TT	CT	CT	TT	--	TT	TT	CT	--	CT	CC	--	--	--	CT	TT	TT	CC	CC	TT	TT	TT	CT	CT	CC
LG02	mk3005	19.736	ctg40113	10646	G	TT	GG	GT	GT	GT	GT	--	GT	GT	GT	GG	GT	GG	GT	GG	TT	GT	GT	GG	TT	GT	GT	TT	--	TT	TT	GT	--	GT	GG	--	--	--	GT	TT	TT	GG	GG	TT	TT	TT	GT	GT	GG
LG02	mk2990	21.97	ctg3066	431036	A	AA	TT	AT	TT	AT	--	AT	AT	AT	AT	--	AT	TT	AT	TT	AA	AT	AT	TT	AA	AT	AT	AA	--	AA	AA	AT	--	--	--	--	--	--	--	AA	AA	TT	TT	AA	AA	AA	--	AA	TT
LG02	mk4206	23.729	ctg11195	84624	G	AA	GG	GA	AA	GA	GA	GA	GA	GA	GA	GA	GA	GG	GA	GG	AA	GA	GA	--	AA	GG	GA	AA	GA	AA	AA	GA	AA	--	GG	--	GA	GA	--	AA	--	--	GG	AA	AA	AA	GA	AA	GG
LG02	mk560	27.2	ctg8612	119877	A	AA	GG	AG	--	AG	AG	AA	AG	AG	AG	AG	AG	GG	AG	GG	AA	AG	AG	--	AA	AG	AG	AA	AG	AA	AA	GG	AA	--	AG	--	AG	--	AG	--	AA	GG	GG	AA	AA	--	AG	AG	GG
LG02	mk1167	28.992	ctg2828	168564	A	AA	GG	--	--	AG	AG	--	AG	AG	AG	--	AG	GG	AG	GG	AA	AG	AG	GG	AA	AG	AG	AA	AG	AA	AA	GG	--	AG	--	AA	--	GG	AG	AA	--	--	--	AA	AA	AA	AG	AG	GG
LG02	mk3452	30.904	ctg13172	46962	A	AA	GG	AG	AG	AG	AG	AG	AG	AG	AG	--	--	GG	AG	GG	AA	AG	AG	GG	AA	AG	AG	AA	AG	AA	AA	GG	--	--	AG	AA	--	GG	AG	AA	AA	GG	GG	AA	AA	AA	AG	AG	GG
LG02	mk4146	31.153	ctg3893	138840	A	AA	GG	AG	AG	AG	AG	AG	AG	AG	AG	AG	AG	GG	AG	GG	AA	AG	AG	GG	AA	AG	AG	AA	AG	AA	AA	GG	--	--	AG	--	--	--	AG	AA	AA	--	GG	AA	AA	AA	AG	AG	GG
LG02	mk477	32.957	ctg6510	135503	A	AA	GG	AG	AG	--	AG	AG	AG	AG	AG	AG	AG	GG	AG	GG	AA	--	AG	GG	AA	AG	AG	AA	AG	AA	AA	GG	AA	--	AG	AA	AG	GG	AG	AA	AA	GG	GG	AA	AA	AA	AG	AG	GG
LG02	mk2934	35.11	ctg2463	248107	C	CC	TT	CT	CT	CT	CT	CT	CT	CT	CT	CT	CT	TT	--	TT	CC	TT	CT	TT	CC	CC	CT	CC	CT	CC	CC	--	CC	CT	CT	CC	CT	--	--	CC	CC	TT	TT	CC	--	CC	CT	CT	TT
LG02	mk1089	36.484	ctg7127	11050	C	CC	TT	CT	CT	CT	CT	CT	--	CT	CT	CT	CT	TT	CT	TT	CC	CT	CT	TT	CC	CT	CT	CC	CT	CC	CC	TT	CC	CT	--	CC	CT	TT	CT	CC	CC	TT	TT	CC	CC	CC	CT	CT	TT
LG02	mk1265	38.612	ctg630	80036	C	CC	AA	CA	CA	CA	CA	CA	--	CA	--	CA	CA	AA	CA	AA	CC	--	CA	AA	CC	CA	CA	CC	CA	CC	CC	AA	CC	CA	CA	CC	CA	--	CA	CC	CC	AA	AA	--	CC	CC	CA	CA	AA
LG02	mk2495	40.787	ctg156	143204	T	TT	CC	TC	TC	TC	TT	TC	CC	TC	TC	TC	TC	CC	TC	CC	TT	TC	TC	CC	TT	TC	TC	TT	TC	TT	TT	CC	TT	TC	TC	TT	TC	CC	TC	TT	TT	CC	CC	--	TT	TT	TC	TC	CC
LG02	mk1039	42.261	ctg2326	130505	T	TT	CC	TC	TC	TC	TC	TC	CC	--	TC	TC	TC	CC	TC	CC	--	TC	TC	CC	--	TC	TC	TT	TC	TT	TT	CC	TT	TC	TC	TT	TC	CC	TC	TT	TT	CC	CC	TT	TT	TT	TC	TC	CC
LG02	mk3405	42.725	ctg37397	1848	A	AA	GG	AG	AG	AG	AG	AG	AG	AG	AG	AG	AG	GG	AG	GG	AA	AG	AG	GG	AA	AG	AG	AA	AG	AA	AA	GG	AA	AG	AG	--	AG	GG	AG	AA	AA	GG	GG	AA	AA	AA	AG	AG	GG
LG02	mk2537	43.402	ctg90053	22479	A	AA	GG	--	AG	AG	AG	AG	AG	AG	AG	AG	AG	GG	AG	GG	AA	AG	AG	GG	AA	AG	AG	AA	AG	AA	AA	GG	AA	AG	AG	AA	AG	GG	AG	AA	AA	--	GG	AA	AA	AA	AG	AG	GG
LG02	mk2083	44.252	ctg5546	97716	T	TT	CC	TC	TC	TT	TC	TC	--	TC	TC	TC	TC	CC	TC	CC	TT	TC	--	CC	TT	TC	TC	TT	TC	TT	TT	CC	TT	--	TC	TT	TC	CC	TC	TT	--	CC	CC	TT	TT	TT	TC	TC	CC
LG02	mk2726	44.754	ctg5960	84787	A	AA	GG	AG	AG	AG	AG	AG	AG	AG	AG	AG	AG	GG	AG	GG	AA	AG	AG	GG	AA	AG	AG	AA	--	AA	AA	GG	AA	AG	AG	AA	AG	GG	AG	AA	AA	--	GG	AA	--	AA	AG	AG	GG
LG02	mk2085	45.712	ctg6146	26676	T	TT	CC	TC	--	TC	TC	TC	TC	TC	TC	TC	TC	CC	TC	CC	TT	TC	TC	CC	TT	--	TC	TT	--	TT	TT	CC	--	--	TC	TT	TC	--	TC	TT	TT	CC	CC	--	--	--	TC	TC	CC
LG02	mk3453	46.977	ctg13172	116493	A	AA	CC	AC	AC	AC	AC	AC	AC	AC	AC	AC	AC	CC	AC	CC	AA	AC	AC	CC	AA	AC	AC	AA	AC	AA	AA	CC	--	--	AC	AA	AC	--	AC	AA	AA	CC	CC	AA	AA	AA	AC	AC	CC
LG02	mk1333	48.207	ctg831	127712	G	GG	AA	GA	GA	GA	AA	GA	GA	GA	GA	GA	GA	AA	GA	AA	GG	GA	GA	--	GG	GA	GA	GG	GA	GG	GG	AA	--	--	--	--	--	AA	GA	GG	GG	AA	AA	GG	GG	GG	GA	GA	AA
LG02	mk1831	49.395	ctg1241	150290	A	AA	CC	--	AC	AC	--	AC	--	AC	AC	AC	AC	CC	AC	CC	AA	--	AC	CC	AA	AC	AC	AA	AC	AA	--	--	AA	AC	AC	AA	AC	--	AC	AA	AA	CC	CC	AA	AA	AA	AC	--	CC
LG02	mk2810	49.611	ctg7161	47524	A	AA	GG	AG	AG	AG	AG	AG	AG	AG	AG	AG	AG	GG	AG	GG	AA	AG	AG	GG	AA	AG	AG	AA	AG	AA	AA	GG	--	AG	AG	--	AG	--	AG	AA	AA	GG	--	AA	AA	AA	AG	AG	GG
LG02	mk2937	58.474	ctg2463	470553	A	AA	GG	AG	AG	AG	AA	AA	AG	AG	AG	AG	AG	GG	AG	GG	AA	AG	AG	GG	AA	--	AG	AA	AA	--	AA	GG	AA	--	AG	AG	AG	GG	AG	AA	AA	--	GG	AA	AG	AA	AG	--	GG
LG02	mk3650	65.494	ctg1381	24479	C	CC	AA	CA	CA	CA	CC	CA	--	CA	CC	CA	CA	AA	CA	AA	CC	CA	CA	--	CC	CA	CA	CC	CC	CC	CC	AA	CA	CA	--	CC	CA	AA	CA	CC	--	AA	AA	--	CC	CC	CA	CC	AA
LG02	mk2058	67.051	ctg61587	37771	A	AA	TT	AT	AT	AT	AA	AT	AT	AT	--	AT	AT	TT	AT	TT	AA	AT	AT	TT	AA	AT	AT	AA	AA	AA	AA	TT	AA	AT	AT	AA	AT	TT	AT	AA	AA	TT	TT	AA	AA	AA	AT	AA	TT
LG02	mk4042	67.843	ctg20288	77813	A	AA	CC	AC	AC	AC	AA	AC	AC	AC	AC	AC	AC	CC	AC	CC	AA	AC	AC	CC	AA	AC	AC	AA	AA	AA	AA	CC	AA	AC	AC	AA	AC	CC	AC	AA	AA	CC	CC	AA	AA	AA	AC	AA	CC
LG02	mk3141	69.177	ctg2870	353372	T	TT	CC	TC	TC	TC	TT	TC	--	TC	TC	TC	TC	CC	TC	CC	TT	TC	TC	--	TT	TC	TC	TT	TT	TT	TT	CC	TT	TC	TC	TT	--	--	TC	TT	TT	CC	CC	TT	TT	TT	TC	TT	CC
LG02	mk3142	69.177	ctg2870	353558	A	AA	GG	AG	AG	AG	AA	AG	--	AG	AG	AG	AG	GG	AG	GG	AA	AG	AG	--	AA	AG	AG	AA	AA	AA	AA	GG	AA	AG	AG	AA	--	--	AG	AA	AA	GG	GG	AA	AA	AA	AG	AA	GG
LG02	mk2936	70.405	ctg2463	277203	T	TT	CC	TC	TC	TC	TT	TC	TC	TC	TC	TC	TC	CC	TC	CC	TT	TC	TC	CC	TT	TC	TC	TT	TT	TT	TT	CC	--	TC	TC	TT	TC	CC	TC	TT	TT	CC	CC	TT	TT	TT	TC	TT	CC
LG02	mk3140	70.838	ctg2870	309370	A	AA	GG	AG	AG	AG	AA	AG	AG	AG	AG	--	AG	GG	AG	GG	AA	AG	GG	GG	AA	AG	AG	AA	AA	AA	AA	GG	AA	--	AG	AA	AG	GG	AG	AA	AA	GG	GG	AA	AA	AA	AG	AA	GG
LG02	mk2935	71.332	ctg2463	277133	A	AA	GG	AG	AG	AG	AA	AG	AG	AG	AG	AG	AG	GG	--	GG	AA	AG	AG	GG	AA	AG	AG	AA	AA	AA	AA	GG	--	AG	AG	AA	AG	GG	AG	AA	AA	GG	GG	AA	AA	AA	AG	AA	GG
LG02	mk573	71.83	ctg127345	5610	A	AA	GG	AG	AG	--	AA	--	AG	AG	AG	AG	AG	GG	AG	--	--	AG	AG	GG	AA	AG	AG	--	AA	AA	AA	GG	AA	AG	AG	AA	--	GG	AG	AA	AA	GG	GG	AA	AA	AA	AG	AA	GG
LG02	mk1991	72.993	ctg7044	137959	A	AA	GG	AG	--	--	AA	AG	AG	AG	--	--	AG	GG	AG	GG	AA	AG	AG	--	AA	AG	AG	AA	AA	AA	AA	GG	--	AA	AG	--	AG	--	AG	AA	AA	AG	GG	--	AA	AA	AG	AA	GG
LG02	mk904	74.293	ctg7621	162630	A	AA	GG	AG	AG	AG	AA	AG	AG	AG	AG	--	AG	GG	AG	GG	AA	--	AG	GG	AA	AG	AG	AA	AA	AA	AA	GG	--	--	--	--	--	--	AG	AA	AA	--	GG	AA	AA	AA	AG	AA	GG
LG02	mk694	74.58	ctg4416	248100	G	GG	AA	GA	--	GA	GG	--	GA	GA	GA	GA	GA	--	GA	AA	GG	GA	GA	AA	GG	GA	GA	GG	GG	GG	--	--	GG	AA	GA	GG	GA	AA	GA	GG	GG	AA	AA	GG	--	GG	GA	GG	AA
LG02	mk693	76.047	ctg4416	76328	T	TT	CC	--	CC	--	TT	TC	--	TC	TC	--	TC	CC	TC	CC	TT	TC	TC	CC	TT	TC	TC	TT	TT	TT	TT	CC	TT	CC	--	TT	TC	CC	TC	TT	TT	--	CC	TT	TT	TT	TC	TT	CC
LG02	mk2014	78.311	ctg22147	9679	G	GG	TT	GT	GT	GT	GG	GT	GT	GT	GT	--	GT	TT	GT	TT	GG	GT	GT	TT	GG	GT	GT	GG	GG	GG	GG	TT	GG	--	GT	GG	--	--	GT	GG	GG	TT	TT	GG	GG	GG	GT	GG	TT
LG02	mk2013	78.311	ctg22147	9587	C	CC	AA	CA	CA	CA	CC	CA	CA	CA	CA	--	--	AA	CA	AA	CC	CA	CA	AA	CC	CA	CA	CC	CC	CC	CC	AA	CC	--	CA	CC	--	--	CA	CC	CC	AA	AA	CC	CC	CC	CA	CC	AA
LG02	mk840	79.13	ctg13620	62264	A	AA	CC	AC	AC	AC	AA	AC	AC	AC	AC	--	AC	CC	AC	CC	AA	AC	AC	CC	AA	AC	AC	AA	AA	AA	AA	CC	AA	AC	AC	AA	--	CC	AC	AA	--	CC	CC	AA	AA	AA	AC	AA	CC
LG02	mk2086	80.083	ctg7846	91930	C	CC	TT	CT	CT	TT	CC	CT	CT	--	CT	CC	CT	TT	CT	TT	CC	CT	CT	--	CC	CT	CT	CC	CC	CC	CC	TT	--	CT	CT	CC	CT	--	CT	CC	CC	TT	TT	CC	--	CC	CT	CC	TT
LG02	mk2088	80.503	ctg7846	92125	C	CC	TT	CT	CT	TT	CC	CT	CT	--	CT	CT	CT	TT	CT	TT	CC	CT	CT	--	CC	CT	--	CC	CC	CC	CC	TT	--	CT	CT	CC	CT	--	CT	CC	CC	TT	TT	CC	--	CC	CT	CC	TT
LG02	mk2087	80.505	ctg7846	92005	C	AA	CC	CA	CA	CC	AA	CA	CA	--	CA	CA	CA	CC	CA	CC	AA	CA	CA	--	AA	CA	--	AA	AA	AA	AA	CC	--	CA	CA	AA	CA	--	CA	AA	AA	CC	CC	AA	--	AA	CA	AA	CC
LG02	mk2939	91.903	ctg2565	109832	G	AA	GG	GA	GA	GG	AA	GG	GA	GA	GA	--	GA	GG	GA	GG	--	GA	GA	--	AA	GA	--	AA	AA	--	AA	GA	--	GA	--	AA	--	--	--	AA	AA	GG	GG	AA	GG	AA	--	AA	GG
LG02	mk3211	96.709	ctg872	785222	A	AA	TT	--	AT	TT	AT	TT	AT	AT	AT	AT	AT	TT	AT	TT	AA	AT	AT	TT	AA	AT	--	AA	AT	AA	AA	TT	AA	--	--	AA	--	TT	AT	AA	AA	TT	TT	AA	TT	AA	AT	AT	TT
LG02	mk3212	97.221	ctg872	785263	G	GG	TT	GG	GT	TT	GT	TT	GT	GT	GT	GT	GT	TT	GT	TT	GG	GT	GT	TT	GG	GT	--	GG	GT	GG	GG	TT	GG	--	GT	GG	--	TT	GT	GG	GG	TT	TT	GG	TT	GG	GT	GT	TT
LG02	mk3210	97.238	ctg872	785202	G	TT	GG	--	GT	GG	GT	GG	GT	GT	GT	GT	GT	GG	GT	GG	TT	GT	GT	GG	TT	GT	--	TT	GT	TT	TT	GG	TT	GT	--	TT	--	GG	GT	TT	TT	GG	GG	TT	GG	TT	GT	GT	GG
LG02	mk429	98.372	ctg5609	274908	T	TT	CC	TC	TC	CC	TC	--	TC	TC	TC	TC	TC	CC	TC	CC	TT	TC	--	CC	TT	TC	TC	TT	TC	TT	TT	CC	TT	TC	TC	TT	TC	CC	TC	TT	TT	--	CC	TT	CC	TT	TC	TC	CC
LG02	mk428	98.471	ctg5609	268766	C	TT	CC	CT	CT	CC	CT	CC	CT	CT	CT	--	CT	CC	CT	CC	TT	CT	CT	CC	TT	CT	CT	--	CT	TT	TT	CC	--	CT	--	--	--	CC	CT	TT	--	CC	CC	TT	CC	--	CT	CT	CC
LG02	mk606	98.828	ctg814	407730	G	GG	AA	--	GA	AA	GA	AA	GA	GA	GA	--	GA	AA	GA	AA	GG	GA	GA	AA	GG	GA	GA	GG	GA	GG	GG	AA	--	--	GA	--	GA	--	GA	GG	GG	AA	AA	GG	AA	GG	GA	GA	AA
LG02	mk214	107.293	ctg6101	44223	T	TT	CC	TC	TC	CC	TC	TC	TC	TC	TC	--	TC	CC	TC	CC	TT	TC	TC	CC	TT	TC	TC	TT	TC	TT	TT	CC	--	--	TC	--	TC	--	TC	--	--	CC	--	--	TC	TT	TC	TC	CC
LG02	mk1200	113.655	ctg57623	10897	C	CC	GG	CG	CG	CG	CG	CG	CG	CG	CG	CG	CG	GG	CG	GG	CC	CG	CG	GG	CC	CG	CG	CG	CG	CC	CC	GG	CC	CG	CG	CC	CG	GG	CG	CC	CC	GG	GG	CG	CC	CC	CG	CG	GG
LG02	mk3447	119.121	ctg7776	289923	G	GG	AA	GA	GA	GA	GA	GA	GA	GA	GA	--	GA	AA	GA	AA	GG	GA	GA	--	GG	GA	GA	GG	GA	GG	GG	AA	GG	GA	GA	GG	GA	AA	GA	GG	GG	AA	AA	GG	GG	GG	GA	GA	AA
LG02	mk3855	119.549	ctg10786	32327	A	AA	GG	AG	AG	AG	AG	AG	AG	AG	AG	AG	AG	GG	AG	GG	AA	AG	AG	GG	AA	AG	AG	AA	AG	AA	AA	GG	AA	AG	AG	AA	--	GG	AG	AA	AA	GG	GG	AA	AA	AA	AG	AG	GG
LG02	mk4207	119.558	ctg12794	48036	C	CC	TT	CT	CT	CT	CT	CT	CT	CT	CT	CT	CT	TT	CT	TT	CC	CT	--	TT	CC	CT	CT	CC	CT	CC	CC	TT	CC	CT	CT	--	CT	TT	CT	CC	CC	TT	TT	CC	CC	CC	CT	CT	TT
LG02	mk1832	120.212	ctg1241	477734	A	AA	GG	AG	AG	AG	AG	AG	AG	AG	AG	--	AG	GG	AG	GG	AA	AG	AG	GG	AA	AG	AG	AA	AG	AA	AA	GG	AA	AG	AG	--	--	--	AG	AA	AA	GG	GG	AA	AA	AA	AG	AG	GG
LG02	mk1038	120.67	ctg2326	54652	G	GG	AA	GA	GA	GA	GA	GA	GA	GA	GA	GA	GA	AA	--	--	GG	GA	GA	--	GG	GA	GA	GG	GA	GG	GG	--	GG	GA	GA	GG	GA	AA	GA	GG	GG	AA	AA	GG	GG	GG	GA	GA	AA
LG02	mk485	122.036	ctg12909	63384	A	AA	GG	AG	AG	AG	AG	AG	AG	AG	AG	AG	AG	GG	AG	GG	AA	AG	AG	GG	AA	AG	AG	AA	AG	AA	AA	--	AA	--	AG	AA	AG	GG	AG	AA	AA	GG	GG	AA	AA	AA	AG	AG	GG
LG02	mk3695	123.711	ctg34479	2414	C	CC	TT	CT	CT	CT	CT	CT	CT	CT	CT	CT	CT	TT	CT	TT	CC	CT	CT	TT	CC	CT	CT	CC	CT	CC	CC	TT	CC	CT	CT	CC	--	TT	CT	CC	CC	TT	TT	CC	CC	CC	CT	CT	TT
LG02	mk817	125.633	ctg4619	296004	A	AA	GG	AG	AG	AG	AG	AG	AG	AG	AG	--	AG	GG	AG	GG	AA	GG	AG	GG	AA	AG	AG	AA	AG	AG	AA	GG	AA	--	--	AA	AG	GG	AG	AA	AA	GG	GG	AA	AA	AA	AG	AG	GG
LG02	mk2084	127.19	ctg5546	438937	T	TT	CC	TC	TC	TC	TC	TC	TC	TC	TC	TC	TC	CC	TC	CC	TT	TC	TC	CC	TT	TC	TC	TT	TC	TT	TT	CC	TT	--	TC	TT	TC	CC	TC	TT	TT	CC	CC	TT	TT	TT	TC	TC	CC
LG02	mk1092	127.505	ctg7127	58617	A	AA	GG	AG	AG	AG	AG	--	AG	AG	AG	AG	AG	GG	AG	GG	AA	AG	AG	GG	AA	AG	AG	AA	AG	AA	AA	GG	--	--	AG	--	--	--	AG	AA	AA	GG	GG	AA	AA	AA	AG	AG	GG
LG02	mk3008	128.734	ctg568	53859	T	TT	CC	TC	--	TC	TC	TC	TC	TC	TC	TC	TC	CC	TC	CC	TT	TC	TC	CC	TT	TC	TC	TT	--	TT	--	CC	TT	TC	TC	--	TC	CC	TC	TT	TT	CC	CC	TT	TT	TT	TC	TC	CC
LG02	mk2727	130.333	ctg5960	141449	T	TT	CC	TC	TC	TC	TC	TC	TC	TC	TC	TC	TC	CC	TC	CC	TT	TC	TC	CC	TT	TC	TC	TT	TC	TT	TT	CC	TT	TC	TC	TT	TC	--	TC	TT	TT	CC	CC	TT	TT	TT	TC	TC	CC
LG02	mk1830	131.866	ctg1241	45085	C	CC	TT	--	CT	CT	CT	CT	CT	CT	CT	CT	CT	TT	CT	TT	CC	CT	CT	TT	CC	CT	CT	CC	CT	CC	CC	TT	CC	CT	CT	CC	CT	TT	CT	CC	CC	TT	TT	CC	CC	CC	CT	CT	TT
LG02	mk1985	131.966	ctg1744	249104	T	TT	GG	--	TG	TG	TG	TG	TG	TG	TG	--	TG	GG	TG	GG	TT	TG	TG	GG	TT	TG	TG	TT	TG	TT	TT	GG	TT	TG	TG	TT	TG	GG	TG	TT	TT	GG	GG	TT	TT	TT	TG	TG	GG
LG02	mk1984	131.966	ctg1744	249003	T	TT	CC	--	TC	TC	TC	TC	TC	TC	TC	--	TC	CC	TC	CC	TT	TC	TC	CC	TT	TC	TC	TT	TC	TT	TT	CC	TT	TC	TC	TT	TC	CC	TC	TT	TT	CC	CC	TT	TT	TT	TC	TC	CC
LG02	mk1834	133.215	ctg1241	638744	T	TT	CC	TC	TC	TC	TC	TC	TC	TC	TC	TC	TC	CC	TC	CC	TT	TC	TC	CC	TT	TC	TC	TT	TC	TT	TT	--	--	--	TC	--	--	--	TC	TT	TT	--	CC	TT	TT	TT	TC	TC	CC
LG02	mk308	134.199	ctg5304	91335	A	AA	GG	AG	AG	AG	AG	AG	AG	AG	AG	AG	AG	GG	AG	GG	AA	AG	AG	GG	AA	AG	AG	AA	AG	AA	AA	GG	AA	AA	AG	AA	AG	GG	AG	--	--	--	GG	AA	AA	AA	AG	AG	GG
LG02	mk955	134.329	ctg13821	1216	A	AA	GG	AG	AG	AG	--	AG	AG	AG	AG	AG	AG	GG	--	GG	AA	AG	AG	GG	AA	AG	AG	AA	AG	AA	AA	--	AA	--	AG	--	--	--	AG	--	AA	GG	GG	AA	AA	AA	AG	--	GG
LG02	mk3053	135.3	ctg1368	98452	A	AA	GG	AG	--	AG	AG	AG	AG	AG	AG	AG	AG	GG	AG	GG	AA	--	AG	--	AA	AG	AG	AA	AG	AA	AA	GG	AA	AG	AG	AA	AG	GG	AG	AA	AA	GG	GG	--	AA	AA	AG	AG	GG
LG02	mk865	135.76	ctg921	95218	G	GG	AA	GA	GA	GA	GA	GA	GA	GA	GA	GA	GA	AA	GA	AA	GG	GA	GA	AA	GG	GA	GA	GG	GA	GG	GG	AA	GG	--	GA	--	GA	--	GA	GG	GG	AA	AA	GG	GG	GG	GA	GA	AA
LG02	mk309	137.186	ctg5304	111729	A	AA	GG	--	AG	AG	AG	AG	AG	AG	AG	AG	AG	GG	AG	GG	AA	AG	AG	GG	AA	AG	AG	AA	AG	AA	AA	GG	--	--	AG	--	AG	GG	AA	AA	AA	GG	GG	--	AA	AA	AG	AG	GG
LG02	mk2904	138.91	ctg4564	36949	A	AA	TT	AT	AA	AT	AT	AT	--	AT	AT	AT	--	TT	AT	TT	AA	AT	AT	TT	AA	AT	AT	AA	--	AA	AA	--	--	AA	AT	AA	AT	TT	--	--	AA	TT	TT	--	AA	AA	AA	AT	--
LG02	mk1578	141.509	ctg11233	65722	T	TT	CC	TC	--	TC	TC	TC	--	TC	TC	TC	CC	CC	TC	--	--	--	TC	--	TT	TC	--	TT	TC	TT	--	CC	TT	TC	TC	--	--	--	TT	TT	TT	CC	CC	TT	TT	TT	--	--	CC
LG02	mk4128	145.072	ctg1294	38580	G	GG	AA	GA	GA	GA	GA	GA	GA	GA	GA	GA	--	--	GG	AA	GG	GA	GA	AA	GG	GA	AA	GG	GA	GG	GG	AA	GG	--	--	--	--	AA	GA	GG	GG	AA	--	GG	GG	GG	GG	GA	AA
LG02	mk180	148.752	ctg23505	72312	A	AA	GG	--	AG	AG	--	AG	AG	AG	AG	--	--	GG	--	GG	AA	AG	AG	GG	AA	AG	--	AA	AG	AA	AA	GG	AA	AG	AG	--	AA	GG	AG	AA	AA	GG	GG	AA	AA	AA	AG	AG	--
LG02	mk2686	149.579	ctg7358	73019	A	AA	GG	AA	AG	AG	AG	AG	AG	AG	AG	--	--	GG	AG	GG	AA	AG	AG	GG	AA	AG	AG	AA	AG	AA	AA	GG	--	--	--	AA	--	--	AG	AA	AA	--	--	AA	AA	AA	AG	AG	GG
LG02	mk3652	150.596	ctg1581	122065	G	GG	CC	GG	GC	GC	GC	GC	GC	GC	GC	--	GC	CC	--	CC	GG	GC	GC	CC	GG	GC	GC	GG	GC	GG	GG	CC	GG	GC	GC	GG	GC	--	GC	GG	GG	CC	CC	GG	GG	GG	--	GC	CC
LG02	mk3490	151.21	ctg9377	118361	G	GG	AA	GA	GA	GA	GA	GA	GA	GA	GA	GA	GA	AA	GA	AA	GG	GA	GA	--	GG	GA	GA	GG	GA	GG	GG	AA	--	--	GA	GG	GA	AA	GA	GG	GG	AA	AA	GG	GG	GG	GA	GA	AA
LG02	mk3489	151.21	ctg9377	118291	G	GG	AA	GA	GA	GA	GA	GA	GA	GA	GA	GA	GA	AA	GA	AA	GG	GA	GA	--	GG	GA	GA	GG	GA	GG	GG	AA	--	GA	GA	GG	GA	AA	GA	GG	GG	AA	AA	GG	GG	GG	GA	GA	AA
LG02	mk1090	151.35	ctg7127	11604	T	TT	CC	TC	TC	TC	TC	TC	TC	TC	TC	TC	TC	CC	TC	CC	TT	TC	TC	CC	TT	TC	TC	TT	TC	TT	TT	CC	TT	TC	TC	TT	--	CC	TC	TT	TT	--	CC	TT	TT	TT	TC	TC	CC
LG02	mk1579	153.012	ctg11233	136641	A	AA	CC	--	AC	AC	AC	AC	AC	AC	AC	--	--	--	AC	CC	AA	AC	AC	CC	AA	AC	AC	AA	AC	AA	AA	CC	--	AC	--	--	AC	--	AC	AA	AA	CC	CC	AA	AA	AA	AC	--	CC
LG02	mk1923	155.198	ctg21543	66228	A	AA	CC	AA	AC	--	--	AC	AC	AC	AC	--	--	CC	--	CC	AA	AC	AC	CC	AA	AC	--	AA	AC	AA	--	CC	AA	--	--	--	--	CC	AC	AA	AA	CC	--	AA	AA	AA	AC	CC	CC
LG02	mk2674	156.305	ctg4858	425828	T	TT	CC	TC	TC	--	TC	TC	TC	--	TC	--	TC	CC	TC	CC	TT	TC	TC	CC	TT	TC	TC	TT	TC	TT	TT	CC	TT	--	TC	TT	TC	CC	--	TT	TT	CC	CC	TT	TT	TT	TC	CC	CC
LG02	mk213	157.534	ctg5803	19058	T	TT	GG	TG	TG	TG	TG	TG	TG	TG	TG	TG	TG	--	TG	GG	TT	TG	TG	GG	TT	TG	TG	TT	TG	TT	TT	GG	TT	TT	TG	--	TG	--	TG	TT	TT	--	--	TT	TT	TT	TG	TG	GG
LG02	mk1088	157.72	ctg7127	10439	G	GG	AA	GA	GA	GA	GA	GA	GA	GA	GA	GA	GA	AA	GA	AA	GG	GA	GA	AA	GG	GA	GA	GG	GA	GG	GG	AA	GG	--	--	GG	GA	--	GA	GG	GG	AA	AA	GG	GG	GG	GA	GA	AA
LG02	mk2536	159.503	ctg90053	19677	A	AA	CC	AC	AC	AC	AC	AC	AC	AC	AC	--	--	CC	AC	CC	AA	AC	AC	CC	AA	AC	AC	AA	AC	AA	AA	CC	AA	AC	AC	AA	--	CC	AC	AA	AA	CC	CC	AA	AA	AA	AC	AC	CC
LG02	mk3205	161.31	ctg146405	1637	T	TT	GG	TG	TG	TG	TG	TG	TG	TG	TG	TG	TG	GG	TG	GG	TT	TG	TT	GG	TT	TG	TG	TT	TG	--	TT	GG	TT	--	--	--	--	--	--	TT	TT	GG	--	TT	TT	TT	TG	TG	GG
LG02	mk3206	161.536	ctg146405	1730	A	AA	GG	AG	AG	AG	AG	AG	AG	AG	AG	AG	AG	GG	AG	GG	AA	AG	AA	GG	AA	AG	AG	AA	AG	--	AA	GG	AA	--	--	--	--	--	AG	AA	AA	GG	--	AA	AA	AA	AG	AG	GG
LG02	mk2952	163.627	ctg6764	31674	T	TT	CC	TC	TC	TC	TC	TC	TC	TC	TC	TC	TC	CC	TC	CC	TT	TC	TC	CC	TT	TC	TC	TT	TC	TT	TT	CC	--	TC	--	--	--	CC	TC	TT	TT	CC	CC	--	TT	TT	TC	TC	CC
LG02	mk2951	164.098	ctg6764	31673	T	TT	AA	TA	TA	TA	TA	TA	TA	TA	TA	TA	TA	AA	TA	AA	TT	TA	TA	AA	TT	TA	TA	TT	TA	TT	TT	AA	--	TA	--	--	--	AA	TA	TT	TT	AA	AA	--	TT	TT	TA	TA	AA
LG02	mk476	165.818	ctg6510	74584	A	AA	CC	AC	AC	AC	AC	AC	CC	AC	AC	--	AC	CC	AC	CC	AA	AC	AC	CC	AA	AC	AC	AA	AC	AA	AA	CC	AA	AC	--	AA	AC	CC	AC	AA	AA	CC	CC	AA	AA	AA	AC	AC	CC
LG02	mk244	167.392	ctg2904	367176	G	GG	AA	GA	GA	GA	GA	GA	--	--	GA	--	GA	AA	GA	AA	GG	GA	GA	AA	GG	GA	GA	GG	GA	GG	GG	AA	--	GA	GA	--	GA	AA	GA	GG	--	--	AA	GG	GG	GG	GA	GA	AA
LG02	mk2919	168.171	ctg11364	138085	A	AA	CC	AC	AC	AC	AC	AC	AC	AC	--	AC	AC	CC	AC	CC	AA	--	AC	CC	AA	AC	AC	AA	AC	AA	AA	CC	AA	AC	AC	AA	AC	CC	AC	AA	AA	CC	--	AA	AA	AA	AC	AC	CC
LG02	mk4427	168.194	ctg20099	90344	A	AA	GG	AG	AG	AG	AG	AG	--	AG	AG	AG	AG	GG	AG	GG	AA	AG	AG	GG	AA	AG	AG	AA	AG	AA	AA	GG	AA	AG	AG	AA	AG	--	AG	AA	AA	GG	GG	AA	--	AA	AG	AG	GG
LG02	mk478	170.536	ctg7611	81099	C	CC	TT	CC	CT	CT	CT	CT	CT	CT	CT	CT	CT	TT	CT	TT	CC	CT	CT	TT	CC	CT	CT	CC	CT	CC	CC	TT	CC	--	CT	CC	--	TT	CT	CC	CC	TT	--	CC	CC	CC	CT	CT	TT
LG02	mk600	173.171	ctg27415	8320	T	TT	GG	TG	TG	TG	TG	TG	TG	TG	TG	TG	TG	GG	TG	GG	TT	TG	TG	GG	TT	TG	TG	TT	TG	TT	TT	GG	TT	TG	TG	TT	TG	GG	TG	TT	TT	GG	GG	TT	TT	TT	TG	TG	TG
LG02	mk1963	174.077	ctg7143	193488	T	TT	CC	TC	TC	TC	TC	TC	TC	TC	TC	TC	TC	CC	TC	CC	TT	TC	TC	CC	TT	TC	TC	TT	TC	TT	TT	CC	TT	TC	TC	TT	TC	CC	TC	--	TT	CC	CC	TT	TT	TT	TC	TC	CC
LG02	mk2153	175.209	ctg3148	350920	T	TT	CC	TC	TC	TC	TC	TC	TC	TC	TC	--	TC	CC	TC	CC	TT	TC	TC	CC	TT	TC	TC	TT	TC	TT	TT	CC	--	--	--	--	--	--	TC	TT	TT	CC	CC	TT	TT	TT	TC	TC	CC
LG02	mk1274	175.251	ctg3630	87491	A	AA	GG	AG	AG	AG	AG	AG	AG	AG	AG	AG	AG	GG	AG	GG	AA	AG	AG	GG	AA	AG	AG	AA	AG	AA	AA	GG	--	AG	AG	AA	AG	GG	AG	AA	AA	GG	GG	AA	AA	AA	AG	AG	GG
LG02	mk1273	175.581	ctg3630	87324	A	AA	GG	AG	AG	AG	AG	AG	AG	AG	AG	AG	AG	GG	AG	GG	AA	AG	AG	GG	AA	AG	AG	AA	AG	AA	AA	GG	--	AG	AG	--	AG	GG	GG	AA	--	GG	GG	AA	AA	AA	AG	AG	GG
LG02	mk3465	176.257	ctg36491	33715	A	AA	GG	AG	AG	AG	AG	AG	AG	--	AG	--	AG	GG	AG	GG	AA	AG	AG	GG	AA	AG	AG	AA	AG	AA	AA	GG	--	AG	--	AA	AG	--	AG	AA	--	GG	GG	AA	AA	AA	AG	AG	GG
LG02	mk533	177.568	ctg38137	18922	A	AA	GG	AG	--	AG	AG	AG	AG	AG	AG	AG	AG	GG	AG	GG	AA	AG	AG	--	AA	AG	AG	AA	--	AA	AA	--	AA	AG	GG	AA	AG	GG	AG	AA	AA	--	GG	AA	AA	AA	AG	AG	GG
LG02	mk3800	178.89	ctg2184	142630	A	AA	CC	AC	AC	--	AC	AC	AC	AC	AC	AC	AC	CC	AC	CC	AA	AC	AC	CC	AA	AC	AC	AA	AC	AA	AA	CC	--	AC	--	AA	AC	CC	AC	AA	AA	CC	CC	AA	AA	AA	AC	AC	CC
LG02	mk3801	178.941	ctg2184	142784	C	CC	TT	CT	CT	--	CT	CT	CT	CT	CT	CT	CT	TT	CT	TT	CC	CT	CT	TT	CC	CT	CT	CC	CT	CC	CC	TT	--	CT	--	CC	CT	TT	CT	CC	CC	TT	TT	CC	CC	CC	CT	CT	TT
LG02	mk3046	180.395	ctg55222	29823	A	AA	CC	AC	AC	AC	AC	AA	AC	AC	AC	AC	AC	--	AC	CC	AA	AC	AC	CC	AA	AC	AC	AA	AC	AA	AA	CC	AA	AC	AC	AA	AC	CC	AC	AA	AA	CC	CC	AA	AA	--	AC	AC	CC
LG02	mk3802	182.099	ctg2184	148283	G	GG	TT	GT	GT	GT	GT	GT	GT	GT	GT	GT	GT	TT	GT	TT	GG	GT	GT	TT	GG	GT	GT	GG	GT	GG	GG	TT	GG	GT	GT	GG	GT	TT	GT	GG	GG	TT	TT	GG	GG	GG	GT	GT	TT
LG02	mk1975	183.753	ctg18041	3322	T	TT	GG	TG	TG	TG	TG	TG	TG	TG	--	TG	TG	GG	TG	GG	TT	--	TG	GG	TT	TG	TG	TT	TG	TT	TT	--	TT	TG	TG	TT	TG	GG	TG	TT	TT	GG	GG	TT	TT	TT	TG	TG	GG
LG02	mk1166	184.886	ctg2828	88937	T	TT	CC	TC	TC	TC	TC	TC	--	TC	TC	TC	TC	CC	TC	CC	TT	TC	TC	CC	TT	TC	TC	TT	--	TT	TT	CC	--	TC	TC	--	--	--	--	TT	TT	--	CC	TT	TT	TT	TC	TC	CC
LG02	mk329	185.829	ctg706	330012	A	AA	CC	AC	AC	AC	AC	AC	AC	AC	AC	AC	AC	CC	AC	CC	AA	AC	AC	CC	AA	AC	AC	AA	AC	AA	AA	CC	--	AC	AC	--	AC	--	AC	AA	AA	CC	CC	AA	AA	AA	AC	AC	CC
LG02	mk3741	186.916	ctg27285	104122	C	CC	TT	CT	CT	CT	CT	CT	CT	--	CT	CT	CT	TT	CT	TT	CC	CT	CT	TT	CC	CT	CT	CC	CT	CC	CC	--	CC	CT	CT	CC	CT	TT	CT	CC	CC	--	TT	CC	CC	CC	CT	CT	TT
LG02	mk1412	186.99	ctg10232	101663	A	AA	GG	AG	AG	AG	AG	AG	AG	AG	AG	AG	AG	GG	AG	GG	AA	AG	AG	--	AA	AG	AG	AA	AG	AA	AA	GG	AA	--	AG	AA	AG	GG	AG	AA	AA	GG	GG	AA	AA	AA	AG	AG	--
LG02	mk3666	187.654	ctg2981	135330	A	AA	GG	AG	AG	AG	AG	AG	AG	AG	AG	--	AG	GG	AG	GG	--	AG	AG	GG	AA	AG	AG	AA	AG	AA	AA	GG	--	AG	--	--	--	--	AG	AA	AA	GG	GG	AA	AA	AA	AG	AG	GG
LG02	mk2998	188.452	ctg8366	75147	C	CC	AA	CA	CA	CA	CA	CA	CA	CA	CA	--	CA	AA	CA	AA	--	CA	CA	AA	CC	CA	CA	CC	CA	CC	CC	AA	CC	CA	CA	CC	CA	AA	CA	CC	CC	AA	AA	CC	CC	CC	CA	CA	AA
LG02	mk3667	189.084	ctg2981	135481	A	AA	GG	AG	AG	AG	AG	AG	AG	AG	AG	AA	AG	GG	AG	GG	--	AG	AG	GG	AA	AG	AG	AA	AG	AA	AA	GG	--	AG	--	--	--	--	AG	AA	AA	GG	GG	AA	AA	AA	--	AG	GG
LG02	mk3448	190.534	ctg7776	573440	T	TT	CC	TC	TC	TC	--	TC	TC	TC	TC	--	--	CC	TC	--	TT	TC	TC	--	TT	TC	--	TT	TC	TT	TT	--	--	--	--	TT	TC	CC	TC	TT	TT	CC	CC	TT	TT	TT	CC	--	CC
LG02	mk816	191.648	ctg4619	279909	C	CC	TT	CT	CT	CT	CT	CT	CT	CT	CT	CT	CT	TT	CT	TT	CC	--	CT	TT	CC	CT	CT	CC	CT	CC	CC	TT	CC	CT	CT	CC	CC	TT	CT	CC	CC	TT	TT	CC	CC	--	--	CT	--
LG02	mk3445	192.344	ctg6877	182014	T	TT	AA	TA	TA	--	TA	TA	TA	TA	TA	TA	TA	AA	TA	--	TT	TT	TA	--	TT	TA	TA	TT	TA	TT	TT	AA	--	--	TA	--	--	--	TA	TT	--	AA	AA	TT	TT	TT	TA	TA	AA
LG02	mk2918	193.235	ctg11364	77677	A	AA	CC	AC	AC	AC	AC	AC	AC	AC	AC	AC	AC	CC	AC	CC	AA	--	AC	CC	AA	AC	AC	AA	AC	AA	AA	CC	AA	AC	AC	AA	AC	CC	AC	AA	AA	CC	CC	AA	AA	AA	AC	AC	CC
LG02	mk818	194.044	ctg4619	343196	G	GG	AA	GA	GA	GA	GA	GA	GA	GA	GA	--	GA	AA	GA	AA	GG	GA	GA	--	GG	GA	GA	GG	GA	GG	GG	--	--	GA	GA	GG	GA	--	GA	GG	--	--	AA	GG	GG	GG	GA	GA	AA
LG02	mk711	194.914	ctg28819	31114	C	CC	AA	CA	CA	CA	CA	CA	CA	CA	CA	CA	CA	AA	CA	AA	CC	CA	CA	AA	CC	CA	CA	CC	CA	CC	CC	AA	CC	CA	CA	CC	CA	AA	CA	CC	CC	AA	AA	CC	CC	CC	CA	CA	AA
LG02	mk2811	195.556	ctg7161	85663	T	GG	TT	TG	TG	TG	TT	TG	TG	TG	TG	--	TG	TT	TG	TT	GG	TG	TG	TT	GG	TG	TG	GG	TG	GG	GG	TT	GG	TG	TG	--	TG	TT	TG	GG	GG	TT	TT	GG	GG	GG	TG	TG	TT
LG02	mk2953	196.198	ctg7165	342358	A	AA	GG	AG	AG	AG	AG	AG	AG	AG	AG	--	--	GG	--	GG	AA	AG	AG	GG	AA	AG	AG	AA	--	AA	AA	GG	AA	AG	AG	AA	--	GG	AG	AA	AA	GG	GG	AA	AA	AA	AG	AG	GG
LG02	mk1750	196.945	ctg5439	98557	A	AA	CC	AC	AC	AC	AC	AC	AC	AC	AC	AC	AC	CC	AC	CC	AA	AC	AC	CC	AA	AC	AC	AA	AC	AA	AA	CC	--	AC	AC	AA	AC	CC	--	AA	AA	CC	CC	AA	AA	AA	AC	AC	CC
LG02	mk2150	197.793	ctg3148	171183	C	CC	TT	CT	--	CT	CT	CT	--	CT	CT	CT	CT	--	--	TT	CC	CT	CT	--	CC	CT	CT	CC	CT	CC	CC	TT	CC	CT	CT	CC	CT	TT	--	CC	CC	TT	TT	CC	--	CC	CT	--	TT
LG02	mk621	199.605	ctg2814	133170	T	TT	GG	TG	TG	TG	TG	TG	TG	TG	TG	TG	TG	GG	TG	GG	TT	TG	TG	GG	TT	TG	GG	TT	TG	TT	TT	--	--	TG	TG	TT	TG	GG	TT	TT	TT	GG	GG	TT	TT	TT	TG	TG	GG
LG02	mk1752	201.706	ctg5439	293963	C	CC	TT	CT	CT	CT	CT	--	CT	CT	CT	--	--	TT	CT	TT	CC	CT	--	TT	CC	CT	CT	--	CT	CC	CC	TT	CC	CT	CT	CC	--	TT	CC	CC	CC	--	TT	CC	CC	CC	CT	CT	TT
LG02	mk1753	202.322	ctg5439	294020	A	AA	GG	AG	AG	AG	AG	AG	AG	AG	AG	--	--	GG	AG	GG	AA	AG	AG	GG	AA	AG	AG	--	AG	--	AA	GG	AA	AG	AG	AA	--	GG	AA	AA	AA	--	GG	AA	AA	AA	AG	AG	GG
LG02	mk4269	204.404	ctg2496	97899	A	AA	CC	AC	AC	AC	AC	AC	AC	AC	AC	AC	CC	CC	AC	CC	AA	AC	--	--	AA	AC	--	AA	AC	AA	AA	--	AA	AC	--	AA	AC	CC	--	AA	AA	AC	CC	AA	AA	AA	AC	AC	--
LG02	mk219	206.36	ctg11105	71941	A	AA	CC	AC	AC	AC	AC	AC	AC	--	AC	--	AC	CC	AC	CC	AA	AC	AC	CC	AA	AC	AC	AA	AC	AA	AA	--	AA	AC	AC	AA	AC	CC	AC	AA	AA	AC	CC	AA	--	AA	AC	AC	CC
LG02	mk3279	207.838	ctg13671	82639	A	AA	CC	AC	AC	AC	AC	AC	AC	AC	AC	AC	AC	CC	AC	CC	AA	AC	AC	CC	AA	AC	AC	AA	AC	AA	AA	CC	AA	AC	AC	AA	AC	--	AC	AA	AA	CC	CC	AA	AA	AA	AC	AC	CC
LG02	mk956	208.263	ctg13821	1272	T	TT	CC	TC	TC	TC	--	TC	TC	TC	TC	TC	TC	CC	--	CC	TT	TC	TC	CC	TT	TC	TC	TT	TC	TT	TT	--	TT	--	TC	--	--	--	TC	--	TT	CC	CC	TT	TT	TT	TC	--	CC
LG02	mk2151	209.934	ctg3148	343609	T	TT	GG	TG	TG	TG	TG	TG	TG	TG	TG	--	TG	GG	--	GG	TT	TG	TG	GG	TT	TG	TG	TT	TG	TT	TT	GG	TT	--	--	--	--	--	TG	TT	TT	GG	GG	TT	TT	TT	TG	TG	GG
LG02	mk625	210.83	ctg5514	47899	A	AA	GG	AG	AG	AG	AG	AG	AG	AG	AG	AG	AG	GG	AG	GG	AA	--	AG	--	AA	AG	AG	AA	--	AA	AA	GG	--	AG	AG	AA	--	GG	AG	--	AA	GG	--	AA	AA	--	AG	AG	GG
LG02	mk326	212.64	ctg706	22634	T	TT	CC	TC	TC	TC	TC	TC	TC	TC	TC	TC	TC	CC	TC	CC	TT	TC	TC	--	TT	TC	TC	TT	TC	TT	TT	CC	TT	TC	TC	--	--	CC	TC	TT	TT	--	CC	TT	TT	TT	TC	TC	CC
LG02	mk473	213.279	ctg3010	200248	T	TT	CC	TC	--	TC	TC	TC	TC	TC	TC	--	TC	CC	TC	CC	TT	TC	TC	CC	TT	TC	TC	TT	TC	TT	TT	CC	TT	TC	TC	TT	TC	--	TC	TT	TT	CC	CC	TT	TT	TT	TC	TC	CC
LG02	mk1003	215.597	ctg824	281041	C	TT	CC	CT	CT	CT	CT	CC	CT	CT	CT	CT	CT	CC	CT	CC	TT	--	CT	CC	TT	CT	CT	TT	CT	--	TT	CC	--	CT	CT	TT	CT	CC	CT	TT	TT	--	CC	TT	TT	TT	CT	CT	CC
LG02	mk1267	217.937	ctg630	261241	A	AA	CC	AC	AC	--	AC	--	AC	AC	AC	AC	AC	CC	AC	CC	AA	AC	AC	CC	AA	AC	AC	AA	AC	AC	AA	CC	--	--	--	--	--	CC	AC	AA	AA	CC	CC	AA	AA	AA	AC	AC	CC
LG02	mk4147	219.171	ctg3893	218229	A	AA	GG	AG	AG	AG	AG	AG	AG	AG	AG	AG	AG	GG	AG	GG	AA	AG	AG	GG	AA	AG	AG	AA	AG	AG	AA	GG	AA	AG	AG	AA	AG	GG	AG	AA	AA	GG	GG	AA	AA	AA	AG	AG	GG
LG02	mk4148	219.618	ctg3893	218304	T	TT	CC	TC	TC	TC	TC	TC	TC	TC	TC	TC	TC	CC	TC	CC	TT	TC	TC	CC	TT	TC	TC	TT	TC	--	TT	CC	TT	TC	TC	TT	TC	CC	TC	TT	TT	CC	CC	TT	TT	TT	TC	TC	CC
LG02	mk3446	220.356	ctg6877	186970	T	TT	CC	TC	TC	TC	TC	TC	TC	TC	TC	TC	TC	CC	TC	CC	TT	TC	TC	--	TT	--	TC	TT	TC	TT	TT	--	TT	TC	--	--	--	--	TC	--	TT	CC	CC	TT	TT	TT	TC	TC	CC
LG02	mk660	220.965	ctg8415	38431	G	AA	GG	GA	GA	GA	GA	GA	GA	GA	GA	GA	GA	GG	GA	GG	AA	GA	GA	GG	AA	GA	GA	AA	GA	AA	AA	GG	AA	GA	GA	--	GA	--	GA	AA	AA	GG	GG	AA	AA	AA	GA	GA	GG
LG02	mk1833	221.791	ctg1241	486639	A	AA	GG	AG	AG	AG	AG	AG	AG	AG	AG	AG	AG	GG	AG	GG	AA	AG	AG	GG	AA	AG	AG	AA	AG	AA	AA	--	AA	AG	AG	AA	AG	GG	AG	AA	AA	GG	GG	AA	AA	AA	AG	AG	GG
LG02	mk4423	222.928	ctg12599	45467	T	TT	GG	TG	TG	TG	TG	TG	TG	TG	TG	TG	TG	GG	TG	GG	--	--	TG	--	TT	TG	TG	--	--	TT	TT	GG	TT	TG	TG	--	TG	GG	TG	TT	TT	GG	GG	TT	TT	TT	TG	TG	GG
LG02	mk4424	224.016	ctg12599	45541	G	GG	TT	GT	GT	GT	GT	GT	GT	GT	GT	GT	GT	TT	GT	TT	GG	--	GT	--	GG	GT	GT	GT	--	GG	GG	TT	GG	GT	GT	--	GT	TT	GT	GG	GG	TT	TT	GG	GG	GG	GT	GT	TT
LG02	mk3444	224.633	ctg6877	138274	A	AA	GG	AG	AG	--	AG	AG	AG	AG	AG	--	AG	GG	--	--	AA	AG	AG	--	AA	AG	--	AG	AG	AA	--	--	AA	--	--	AA	AG	GG	AG	--	AA	GG	GG	AA	AA	AA	--	AG	GG
LG02	mk3266	225.497	ctg10472	198775	T	TT	CC	TC	--	TC	TC	TC	TC	TC	TC	TC	TC	CC	TC	CC	TT	TC	TC	CC	TT	TC	TC	TC	TC	TT	TT	CC	TT	TC	TC	TT	TC	CC	TC	TT	TT	CC	CC	TT	TT	TT	TC	TC	CC
LG02	mk815	226.659	ctg4619	148904	T	TT	GG	TG	TG	TG	TG	TG	TG	TG	TG	TG	TG	GG	TG	GG	TT	TG	TG	GG	TT	TG	TG	TT	--	TT	TT	GG	TT	TG	TG	TT	TG	GG	TG	TT	TT	GG	GG	TT	TT	TT	TG	TG	GG
LG02	mk3174	228.072	ctg26775	11500	A	AA	GG	AG	AA	AG	AG	AG	AG	AG	AG	AG	AG	GG	AG	--	AA	AG	AG	GG	AA	AG	AG	AA	GG	AA	AA	GG	AA	AG	AG	AA	AG	GG	AG	AA	AA	GG	GG	AA	AA	AA	AG	AG	GG
LG02	mk641	237.127	ctg815	341328	C	CC	TT	--	CT	CT	CT	CT	--	--	CT	--	CT	--	--	--	CC	CT	CT	TT	CC	CT	--	CC	CT	CT	CT	--	CC	--	--	CC	--	TT	CT	CT	CT	TT	--	CC	CC	CC	TT	CT	TT
LG02	mk4149	247.156	ctg5893	56753	G	TT	GG	GT	GT	GT	--	GT	GT	GT	GT	GT	GT	GG	GT	GG	TT	--	GT	GG	TT	GT	GT	TT	GT	--	GT	--	--	GT	GT	TT	--	--	TT	TT	TT	--	GG	TT	TT	TT	GT	GG	GG
LG02	mk3584	249.785	ctg5080	13028	A	AA	CC	AC	AC	AC	AC	AC	AC	AC	AC	AC	AC	CC	AC	CC	AA	AC	AC	--	AA	AC	AC	AA	AC	AA	AC	CC	AA	AC	--	AA	--	CC	AC	AA	AA	CC	CC	AA	AA	AA	AC	AC	CC
LG02	mk3585	250.193	ctg5080	13098	T	TT	CC	TC	TC	TC	TC	TC	TC	TC	TC	TC	TC	CC	TC	CC	TT	TC	TC	--	TT	TC	TC	TT	TC	TT	TC	CC	TT	TC	--	TT	--	CC	TC	TT	TT	CC	CC	TT	TT	TT	TC	TC	CC
LG02	mk327	251.84	ctg706	283710	A	AA	GG	AG	AG	AG	AG	AG	AG	AG	AG	AG	--	GG	AG	GG	AA	AG	AG	GG	AA	AG	--	AA	AG	AA	AA	GG	AA	AG	AG	AA	--	GG	AG	AA	AA	GG	GG	AA	AA	AA	AG	AG	GG
LG02	mk328	251.84	ctg706	283841	C	CC	TT	CT	CT	CT	CT	CT	CT	CT	CT	CT	--	TT	--	TT	CC	CT	CT	TT	CC	CT	--	CC	CT	CC	CC	TT	CC	CT	CT	CC	--	TT	CT	CC	CC	TT	TT	CC	CC	CC	CT	CT	TT
LG02	mk1179	253.058	ctg5127	390158	A	AA	CC	AC	AC	AC	AC	AC	AC	AC	AC	--	AC	CC	AC	CC	AA	AC	AC	CC	AA	AC	AC	AA	AC	AA	AA	CC	--	--	--	--	--	CC	AC	AA	AA	--	CC	AA	AA	AA	--	AC	CC
LG02	mk1964	254.588	ctg7245	14414	T	TT	AA	TA	TA	TA	TA	TA	TA	TA	TA	TA	TA	AA	TA	AA	TT	TA	AA	AA	TT	TA	TA	--	TA	TT	TT	AA	TT	TA	TA	TT	TA	AA	TA	TT	TT	AA	AA	TT	TT	TT	TA	TA	AA
LG02	mk603	255.179	ctg160135	9680	A	AA	CC	--	AC	AC	AC	AC	AC	AC	AC	--	AC	CC	AC	--	AA	AC	AC	CC	AA	AC	AC	AA	AC	AA	AA	CC	--	--	--	--	AC	--	AC	AA	AA	CC	CC	AA	AA	AA	AC	AC	CC
LG02	mk1980	255.898	ctg62590	4785	T	TT	AA	TA	TA	TA	TA	--	TA	TA	TA	--	TA	AA	TA	AA	TT	TA	TA	AA	TT	TA	TA	TT	AA	TT	TT	AA	--	--	--	TT	--	--	TA	TT	TT	AA	AA	TT	TT	TT	TA	TA	AA
LG02	mk2011	257.543	ctg13243	63865	A	AA	GG	AG	AG	AG	AG	AG	AG	AG	AG	--	AA	GG	AG	--	AA	AG	--	GG	AA	AG	AG	AA	AG	AA	AA	--	AA	AG	AG	--	AG	--	AG	AA	--	GG	GG	AA	AA	AA	AG	AG	GG
LG02	mk3280	258.454	ctg29379	9139	A	AA	GG	AG	AG	GG	AG	--	AG	AG	AG	AG	--	GG	AG	GG	AA	AG	AG	GG	AA	AG	AG	AA	AG	AA	AA	GG	AA	--	--	--	--	--	AG	AA	AA	GG	GG	AA	AA	AA	AG	--	--
LG02	mk4039	261.253	ctg20288	23795	C	CC	TT	--	CT	--	CC	CT	--	--	CT	CT	--	TT	CT	TT	CC	CT	CT	TT	CC	CT	CT	CC	--	CC	CC	TT	CC	--	CT	--	CT	--	CT	CC	CC	TT	TT	CC	CC	CC	CT	CC	TT
LG02	mk4040	261.319	ctg20288	23828	T	TT	CC	--	TC	TC	TT	TC	--	--	TC	TC	TC	CC	TC	CC	TT	TC	TC	CC	TT	TC	TC	TT	--	TT	TT	CC	TT	--	TC	--	TC	--	TC	TT	TT	CC	CC	TT	TT	TT	TC	TT	CC
LG02	mk4041	261.321	ctg20288	23880	A	AA	GG	--	AG	AG	AA	AG	--	--	AG	AG	--	GG	AG	GG	AA	AG	AG	GG	AA	AG	AG	AA	--	AA	AA	GG	AA	--	AG	--	AG	--	AG	AA	AA	GG	GG	AA	AA	AA	AG	AA	GG
LG02	mk4038	261.324	ctg20288	23680	A	AA	GG	--	AG	AG	AA	AG	AG	--	AG	AG	AG	GG	AG	GG	AA	AG	AG	GG	AA	AG	AG	AA	--	AA	AA	GG	AA	AG	AG	--	AG	--	AG	AA	AA	GG	GG	AA	AA	AA	AG	AA	GG
LG02	mk2938	261.848	ctg2463	474856	A	AA	CC	AC	AC	AC	AA	--	AC	AC	AC	AC	AC	CC	AC	CC	AA	AC	AC	CC	AA	AC	AC	AA	AA	AA	AA	CC	AA	AC	AC	AA	AC	CC	AC	AA	AA	CC	CC	AA	AA	AA	AC	AA	CC
LG02	mk3468	265.411	ctg1777	20146	A	AA	CC	AC	AC	AC	AA	--	AC	--	AC	AC	AC	--	AC	CC	AA	AC	AC	CC	AA	AC	--	AA	AA	AA	--	CC	AA	AC	AC	AA	--	CC	AC	AA	AA	--	CC	AA	AA	AA	AC	AA	CC
LG02	mk3469	267.445	ctg1777	20375	T	TT	GG	TG	TT	TG	TT	TG	TG	--	TG	TG	TG	--	TG	GG	TT	TG	TG	GG	TT	TG	--	TT	TT	TT	--	GG	TT	TG	TG	TT	--	GG	TG	TT	TT	GG	GG	TT	TT	TT	TG	TT	GG
LG02	mk4289	271.269	ctg8197	58533	T	TT	GG	TG	--	TG	TG	--	TG	--	TG	TG	TG	GG	--	GG	TT	TG	TG	--	TT	TG	TG	TT	TG	TT	--	GG	TT	TG	TG	TT	TG	GG	TG	--	TT	GG	GG	TT	TT	TT	TG	TT	GG
LG02	mk4287	271.801	ctg8197	58516	C	AA	CC	CA	--	CA	CA	--	CA	--	CA	CA	CA	CC	--	--	AA	CA	CA	CC	AA	CA	CA	AA	CA	AA	--	CC	AA	CA	CA	AA	CA	CC	CA	--	AA	CC	CC	AA	AA	AA	CA	AA	CC
LG02	mk4288	271.823	ctg8197	58520	C	AA	CC	CA	--	CA	CA	--	CA	--	CA	CA	CA	CC	--	CC	AA	CA	CA	CC	AA	CA	CA	AA	CA	AA	AA	CC	AA	CA	CA	AA	CA	CC	CA	--	AA	CC	CC	AA	AA	AA	CA	AA	CC
LG02	mk4008	273.427	ctg44559	321	A	AA	GG	AG	AG	AG	AG	AG	AG	AG	AG	AG	AG	GG	AG	GG	AA	AG	AG	GG	AA	AG	AG	AA	AG	AA	AA	GG	--	AG	AG	AA	AG	GG	AG	AA	AA	GG	GG	AA	AA	AA	AG	AG	GG
LG02	mk2887	273.612	ctg2964	8982	A	AA	GG	AG	AG	AG	AG	AG	AG	AG	AG	AG	AG	GG	AG	GG	AA	AG	AG	GG	AA	AG	AG	AA	AG	AA	AA	GG	AA	--	--	AA	--	GG	AG	AA	AA	--	GG	AA	AA	AA	AG	AG	GG
LG02	mk3483	274.617	ctg6277	154494	T	TT	CC	--	TC	TC	TC	TC	TC	--	TC	--	TC	CC	TC	CC	TT	TC	TC	CC	TT	TC	TC	TT	--	TT	TT	CC	TT	TT	--	TT	TC	CC	TC	TT	TT	CC	CC	TT	TT	TT	TC	--	CC
LG02	mk2886	275.438	ctg2964	8958	T	TT	CC	TC	TC	TC	TC	TC	TC	TC	TC	TC	TC	CC	TC	CC	TT	TC	TC	CC	TT	TC	TC	TT	TC	TT	TT	CC	TT	--	CC	TT	TC	CC	TC	TT	TT	CC	CC	TT	TT	TT	TC	TC	CC
LG02	mk1520	276.24	ctg3235	51295	A	AA	GG	AG	AG	AG	AG	AG	AG	AG	AG	AG	AG	GG	AG	GG	AA	AG	AG	GG	AA	AG	AG	AA	AG	AA	AA	GG	AA	AG	AG	AA	AG	GG	AG	AA	AA	GG	GG	AA	AA	AA	AG	AG	GG
LG02	mk883	277.408	ctg2621	595498	T	TT	CC	TC	TC	TC	TC	TC	TC	TC	TT	TC	TC	CC	TC	CC	TT	--	TC	CC	TT	TC	TC	TT	TC	TT	TT	CC	TT	TC	TC	TT	TC	--	TC	TT	TT	CC	CC	TT	TT	TT	TC	TC	CC
LG02	mk885	277.412	ctg2621	595633	A	AA	CC	AC	AC	AC	AC	AC	AC	AC	AA	AC	AC	CC	AC	CC	AA	--	AC	CC	AA	AC	AC	AA	AC	AA	AA	CC	AA	AC	AC	AA	AC	--	AC	AA	AA	CC	CC	AA	AA	AA	AC	AC	CC
LG02	mk884	277.742	ctg2621	595511	A	AA	GG	AG	AG	AG	AG	AG	AG	AA	AA	AG	AG	GG	AG	GG	AA	--	AG	GG	AA	AG	AG	AA	AG	AA	AA	GG	AA	AG	AG	AA	AG	--	AG	AA	AA	GG	GG	AA	AA	AA	AG	AG	GG
LG02	mk1165	279.439	ctg2828	69640	T	TT	CC	TC	--	TC	TC	TC	TC	TT	TT	TC	TC	CC	TC	CC	TT	TC	TC	CC	TT	TC	TC	TT	TC	TT	TT	CC	--	TC	TC	TT	TC	CC	TC	TT	TT	--	CC	TT	TT	TT	TC	TC	CC
LG02	mk1195	281.076	ctg13928	108258	T	TT	CC	TC	TC	TC	--	--	TC	TT	TT	--	TC	CC	--	--	TT	TC	TC	--	TT	TC	TC	TC	TC	--	TT	CC	TT	TC	TC	TT	TC	CC	--	TT	TT	CC	CC	TT	TT	TT	TC	TC	CC
LG02	mk2152	283.629	ctg3148	346101	A	AA	GG	AG	AG	AG	AG	AG	AG	--	AG	AG	AG	GG	AG	--	AA	AG	AG	GG	AA	AG	AG	AA	AG	AA	AA	GG	AA	AG	AG	AA	AG	GG	AG	AA	AA	GG	GG	AA	AA	AA	AG	AG	GG
LG02	mk569	284.443	ctg40561	12756	T	TT	AA	TT	TA	TA	TA	--	TA	TA	TA	TA	TA	AA	TA	AA	TT	TA	TA	AA	TT	TA	TA	TT	TA	TT	TT	AA	TT	TA	TA	--	TA	AA	TA	TT	TT	AA	AA	TT	TT	TT	TA	TA	AA
LG02	mk4160	285.391	ctg8893	148517	A	AA	GG	AG	AG	AG	AG	AG	AG	--	AG	AG	AG	GG	AG	GG	AA	AG	AG	GG	AA	AG	AG	AA	AG	AA	AA	GG	AA	--	AG	AG	AG	GG	AG	AA	AA	GG	GG	AA	AA	AA	AG	AG	GG
LG02	mk2134	287.06	ctg1248	246582	A	AA	GG	AG	AG	AG	--	AG	AG	AG	AG	--	AG	GG	AG	--	AA	AG	AG	GG	AA	AG	AG	AA	AG	AA	AA	GG	AA	AG	--	--	--	--	AG	AA	AA	GG	GG	AA	AA	AA	AG	AG	GG
LG02	mk886	288.748	ctg2621	654610	C	CC	AA	CA	CA	--	AA	CA	CA	CA	CA	CA	CC	--	CA	--	CC	CA	CA	AA	CC	CA	--	CC	CA	CC	CC	AA	CC	CA	CA	CC	--	AA	CA	CC	CC	AA	AA	CC	CC	CC	CA	CA	AA
LG02	mk561	290.442	ctg8612	174727	A	AA	GG	AG	AG	AG	AG	AG	AG	AG	AG	AG	AG	GG	AG	GG	AA	AG	AG	GG	AA	AG	AG	AA	AG	AA	AA	GG	AA	AG	AG	AA	AG	GG	AG	AA	AA	GG	GG	AA	AA	AA	AG	AG	GG
LG02	mk2133	291.666	ctg1248	108149	T	TT	CC	TC	TC	TC	TC	TC	TC	TC	TC	TC	--	CC	TC	CC	TT	TC	TC	CC	TT	TC	TC	TT	TC	TT	TT	CC	TT	TC	TC	--	--	CC	TC	TT	TT	CC	CC	TT	TT	TT	TC	TC	CC
LG02	mk1091	292.794	ctg7127	11706	T	TT	CC	TC	--	TC	TC	TC	TC	TC	TC	TC	TC	CC	TC	CC	TT	TC	TC	CC	TT	TC	TC	TT	TC	TT	TT	CC	TT	TC	TC	TT	--	CC	TC	TT	TT	--	CC	TT	TT	TT	TC	TC	CC
LG02	mk867	293.122	ctg921	193358	G	GG	AA	GA	GA	GA	GA	GA	GA	GA	--	GA	GA	AA	GA	--	GG	GA	GA	AA	GG	GA	GA	GG	GA	GG	GG	--	--	GA	GA	GG	AA	--	GA	--	GG	AA	AA	GG	GG	GG	GA	GA	AA
LG02	mk1196	294.29	ctg22528	1001	C	CC	TT	CT	CT	CT	--	CT	CT	CT	CT	--	CT	--	--	TT	--	CT	CT	TT	CC	CT	CT	CC	CT	CC	CC	TT	CC	--	--	CC	--	TT	--	CC	CC	TT	TT	CC	CC	CC	CT	CT	TT
LG02	mk1448	295.277	ctg3833	63300	T	TT	CC	TC	TC	TC	TC	TC	TC	TC	TC	--	TC	CC	TC	CC	TT	TC	TC	--	TT	TC	--	TT	--	TT	TT	CC	TT	TC	TC	TT	TC	CC	TC	TT	TT	CC	CC	TT	--	TT	TC	TC	CC
LG02	mk1864	296.26	ctg6141	43808	A	AA	GG	AG	AG	AG	AG	--	AG	AG	AG	AG	AG	GG	AG	GG	AA	AG	AG	GG	--	AG	AG	AA	AG	AA	AA	GG	AA	AG	AG	AA	AG	GG	AG	AA	AA	GG	GG	AA	AA	AA	AG	AG	GG
LG02	mk3854	297.486	ctg10786	32177	C	CC	GG	CG	CG	CG	CG	CG	CG	CG	CG	CG	CG	GG	CG	GG	CC	CG	CG	GG	CC	CG	CG	CC	CG	CC	CC	GG	CC	CG	CG	CC	--	GG	CG	CC	CC	GG	GG	CC	CC	CC	CG	CG	GG
LG02	mk4037	298.07	ctg13985	41586	A	AA	GG	AG	AG	AG	AG	GG	AG	AG	AG	AG	AG	GG	AG	GG	AA	AG	AG	--	AA	AG	AG	AA	AG	AA	AA	GG	AA	AG	AG	AA	AG	GG	AG	AA	AA	GG	GG	AA	AA	AA	AG	AG	GG
LG02	mk1808	298.882	ctg7440	30064	G	GG	TT	GT	GT	--	GT	--	GT	GT	GT	GT	GT	TT	GT	TT	GG	GT	GT	TT	GG	GT	GT	GG	GT	GG	GG	TT	GG	GT	GT	GG	GT	TT	GT	GG	GG	--	TT	GG	--	GG	GT	--	TT
LG02	mk594	298.936	ctg8413	179759	A	AA	GG	AG	--	AG	AG	AG	AG	AG	AG	AG	AG	GG	AG	--	AA	AG	AG	GG	AA	AG	AG	AA	AG	AA	AA	GG	--	AG	AG	--	--	--	AG	AA	AA	GG	GG	AA	AA	AA	AG	AG	GG
LG02	mk3856	300.755	ctg10786	57766	T	TT	GG	TG	TG	TG	TG	--	TG	TG	TG	TG	--	GG	TG	GG	TT	TG	TG	--	TT	TG	--	--	TG	TT	TT	GG	TT	--	TG	--	TG	TG	TG	TT	TT	GG	GG	TT	TT	TT	TG	TG	GG
LG02	mk1521	302.88	ctg3235	222767	A	AA	GG	AA	AG	AG	AG	AG	--	AG	AG	AG	AG	GG	AG	GG	AA	AG	AG	--	AA	AG	AG	AA	AG	AA	AA	GG	--	--	--	AA	AG	--	AG	AA	AA	GG	GG	AA	AA	AA	AG	AG	GG
LG02	mk1522	304.388	ctg3235	222978	G	TT	GG	TT	GT	GT	GT	GT	--	GT	GT	GG	GT	GG	GT	GG	TT	GT	GT	GG	TT	GT	GT	TT	GT	TT	TT	GG	--	GT	--	TT	GT	--	GT	TT	TT	GG	GG	TT	TT	TT	GT	GT	GG
LG02	mk3278	306.558	ctg13671	51083	A	AA	GG	AG	AG	AG	AG	AG	AG	AG	AG	--	AG	GG	AG	GG	AA	AG	AG	GG	AA	AG	AG	AA	AG	AA	AA	--	--	--	GG	--	AG	--	AG	AA	AA	GG	GG	AA	AA	AA	AG	AG	GG
LG02	mk1603	307.814	ctg4937	157764	C	CC	TT	CT	CT	CT	CT	CT	CT	CT	CT	CT	--	TT	CT	TT	CC	CT	CT	TT	CC	CT	--	CC	CT	CC	CC	--	CC	--	--	CC	--	TT	CT	CC	CC	TT	TT	CC	CC	CC	CT	CT	TT
LG02	mk2954	308.703	ctg7165	342374	A	AA	GG	AG	AG	AG	AG	AG	AG	--	AG	AG	--	GG	--	GG	AA	--	AG	GG	AA	AG	AG	AA	--	AA	AA	GG	AA	AG	AG	AA	--	GG	GG	AA	AA	GG	GG	AA	AA	AA	AG	AG	GG
LG02	mk181	310.028	ctg23505	72441	T	TT	CC	--	TC	TC	TC	TC	TC	TC	TC	--	--	CC	TC	CC	TT	TC	TC	CC	TT	TC	--	TT	TC	TT	TT	CC	TT	TC	--	--	TT	CC	TC	TT	TT	CC	CC	TT	TT	TT	TC	TC	--
LG02	mk2889	311.76	ctg2964	184577	A	AA	GG	AA	AG	AG	AG	AG	--	AG	AG	--	AG	GG	--	GG	AA	AG	AG	GG	AA	AA	AG	AA	AG	AA	AA	GG	AA	--	--	--	--	--	AG	AA	AA	GG	--	AA	AA	AA	--	--	GG
LG02	mk4286	312.698	ctg7096	14920	A	AA	GG	AG	AG	--	AG	AG	AG	AG	AG	AG	AG	GG	AG	GG	AA	AG	AG	--	AA	--	AG	AA	AG	AA	AA	--	--	--	GG	--	AG	--	AG	AA	AA	GG	GG	--	--	AA	AG	AG	GG
LG02	mk3052	314.079	ctg1368	73645	A	AA	GG	AG	AG	AG	AG	AG	AG	AG	AG	--	AG	GG	AG	GG	AA	AG	AG	GG	AA	AG	AG	AA	AG	AA	AA	GG	--	AG	--	--	--	GG	AG	AA	AA	GG	GG	AA	AA	AA	AG	AG	GG
LG02	mk164	314.217	ctg5702	2484	A	AA	CC	AC	AC	AC	AC	AC	AC	AC	AC	--	AC	CC	AC	CC	AA	AC	AC	--	AA	AC	AC	--	AC	AA	AA	CC	AA	AC	--	AA	--	CC	AC	AA	AA	--	CC	AA	AA	AA	AC	AC	CC
LG02	mk2984	315.402	ctg766	216144	C	CC	AA	--	CA	CA	CA	CA	--	--	CA	CA	CA	AA	--	AA	CC	CA	--	AA	CC	CA	CA	CC	CA	CC	CC	AA	--	--	CA	CC	--	--	CA	CC	CC	AA	AA	CC	CC	CC	CA	--	AA
LG02	mk2725	316.169	ctg5960	76090	A	AA	CC	AC	AC	AC	AC	--	AC	AC	AC	--	--	CC	AA	--	AA	AC	AC	--	--	AC	--	AA	AC	AA	AA	CC	AA	--	--	--	--	--	AC	AA	AA	CC	--	AA	AA	AA	AC	AC	--
LG02	mk2955	316.705	ctg7165	342428	A	AA	CC	AC	AC	AC	AC	AC	AC	AC	AC	AC	--	CC	--	CC	AA	AC	AC	CC	AA	AC	AC	AA	--	AA	AA	CC	AA	AC	AC	AA	--	CC	AC	AA	AA	CC	CC	AA	AA	AA	AC	AC	CC
LG02	mk1751	317.085	ctg5439	98672	T	TT	CC	TC	TC	TC	TC	TC	TC	TC	TC	TC	TC	CC	TC	CC	TT	--	TC	CC	TT	TC	TC	TT	TC	TT	TT	CC	--	TC	TC	TT	TC	CC	--	TT	TT	CC	CC	TT	TT	TT	TC	TC	CC
LG02	mk4150	318.703	ctg5893	117934	T	TT	CC	TT	TC	TC	TC	TC	TC	TC	TC	TC	TC	CC	TC	CC	TT	TT	TC	CC	TT	TC	TC	TT	TC	TT	TT	CC	TT	TC	TC	TT	TC	CC	TC	TT	TT	CC	CC	TT	TT	TT	TC	TC	CC
LG02	mk4151	318.705	ctg5893	118003	A	AA	GG	AA	AG	AG	AG	AG	AG	AG	AG	AG	--	GG	AG	GG	AA	AA	AG	GG	AA	AG	AG	AA	AG	AA	AA	GG	AA	AG	AG	AA	AG	GG	AG	AA	AA	GG	GG	AA	AA	AA	AG	AG	GG
LG02	mk4270	320.653	ctg2496	104865	T	TT	GG	TG	TG	TG	TG	TG	TG	TG	TG	--	TG	GG	TG	GG	TT	TG	TG	--	TT	TG	TG	TT	--	TT	TT	GG	TT	TG	TG	TT	--	GG	TG	TT	TT	GG	GG	TT	TT	TT	TG	--	GG
LG02	mk2917	321.529	ctg11364	77507	A	AA	GG	AG	AG	AG	AG	AG	AG	AG	AG	AG	AG	GG	AG	GG	AA	AG	AG	GG	AA	AG	AG	AA	AG	AA	AA	GG	AA	AG	--	AA	AG	GG	AG	AA	AA	GG	GG	AA	AA	AA	AG	AG	GG
LG02	mk1523	321.717	ctg3235	235904	G	GG	AA	GA	--	GA	GA	GA	GA	GA	GA	GA	GA	AA	GA	AA	GG	GA	--	AA	GG	GA	GA	GG	GA	GG	GG	AA	--	GA	GA	GG	GA	AA	GA	GG	GG	--	AA	GG	GG	GG	GA	GA	AA
LG02	mk1266	322.283	ctg630	155234	T	TT	CC	TC	TC	TC	TC	TC	TC	TC	TC	TC	TC	CC	TC	CC	TT	--	TC	--	TT	TC	TC	TT	--	TT	TT	CC	TT	TC	TC	TT	TC	CC	TC	TT	TT	CC	CC	TT	TT	TT	TC	TC	CC
LG02	mk2888	322.706	ctg2964	131404	A	AA	GG	AG	AG	AG	AG	AG	AG	AG	AG	AG	AG	GG	AG	GG	AA	AG	AG	GG	AA	AG	AG	AA	AG	AA	AA	GG	AA	AG	AG	AA	AG	GG	AG	AA	AA	GG	GG	AA	AA	AA	AG	AG	GG
LG02	mk1769	323.029	ctg123397	4847	G	GG	CC	GC	GC	GC	GC	GC	GC	GC	GC	--	--	CC	GC	--	GG	GC	--	CC	GG	GC	GC	GG	GC	GG	GG	CC	GG	--	--	GG	--	CC	GC	GG	GG	CC	--	--	GG	GG	GC	GC	CC
LG02	mk2634	331.473	ctg9558	15327	A	AA	GG	--	AG	--	AG	AG	AG	AG	AG	--	--	GG	AG	GG	AA	AG	AG	GG	AA	AG	AG	AA	AG	--	AA	--	AA	AG	GG	--	--	GG	AG	AA	AA	GG	GG	AA	AA	AA	--	AG	GG
LG02	mk1822	336.774	ctg141	285682	C	TT	CC	CT	CT	CT	CT	CT	CT	CT	CT	--	CT	CC	CT	CC	TT	--	CT	CC	TT	CT	CT	TT	CT	CC	TT	CC	TT	CT	--	CC	CT	CC	CT	TT	TT	CC	CC	TT	TT	TT	CT	CT	CC
LG02	mk3755	337.136	ctg2883	122933	T	TT	GG	TG	TG	TG	TG	TG	TG	TG	TG	--	TG	GG	TG	GG	TT	TG	TG	GG	TT	--	TG	TT	TG	GG	TT	GG	--	TG	--	GG	TG	GG	TG	TT	TT	GG	GG	TT	TT	TT	TG	TG	GG
LG02	mk1828	337.479	ctg141	569852	C	AA	CC	CA	CA	CA	CA	CA	--	CA	CA	CA	CA	CC	CA	CC	AA	CA	CA	--	AA	CA	CA	AA	CA	CC	AA	CC	AA	--	CA	CC	--	CC	CA	AA	AA	CC	CC	AA	AA	AA	CA	CA	CC
LG02	mk1827	337.479	ctg141	569695	C	TT	CC	CT	CT	CT	CT	CT	CT	CT	CT	CT	CT	CC	CT	CC	TT	CT	CT	--	TT	CT	CT	TT	CT	CC	TT	CC	TT	--	--	CC	CT	CC	CT	TT	TT	CC	CC	TT	TT	TT	CT	CT	CC
LG02	mk1336	338.484	ctg2331	47071	C	TT	CC	CT	TT	CT	CT	--	--	CT	CT	--	CT	CC	CT	CC	TT	CT	CT	CC	TT	CT	CT	TT	CT	CC	TT	CC	--	CT	CT	CC	CT	--	CT	TT	TT	CC	CC	TT	TT	TT	CT	TT	CC
LG02	mk53	342.332	ctg13200	62152	A	AA	CC	AC	--	AC	AC	CC	AC	AC	AC	AC	AC	CC	AC	CC	AA	CC	AC	CC	AA	AC	AC	AA	AC	CC	AA	AC	--	AC	AC	CC	--	AC	AC	AA	AA	CC	CC	AA	AA	AA	AC	AC	CC
LG02	mk4111	345.982	ctg4392	59702	G	AA	GG	GA	GG	GA	GA	GA	GA	GA	GG	GA	GA	GG	GA	GG	AA	GA	GA	GG	AA	GA	GA	AA	GA	GG	AA	GA	--	--	--	GG	GA	GA	GA	AA	AA	GG	GG	AA	AA	AA	GA	GA	GG
LG02	mk4110	346.04	ctg4392	59638	A	GG	AA	AG	AA	AG	AG	AG	AG	AG	AA	AG	AG	AA	AG	AA	GG	AG	AG	AA	GG	AG	AG	--	AG	AA	GG	AG	--	AA	--	AA	AG	AG	AG	GG	GG	AA	AA	GG	GG	GG	AG	AG	AA
LG02	mk4109	346.764	ctg4392	59583	G	AA	GG	GA	GG	GA	GA	GA	GA	GA	GG	--	GA	GG	GA	GG	AA	GA	GA	GG	AA	GA	GA	AA	GA	GG	AA	GA	--	GG	GA	GG	--	GA	GA	AA	AA	GG	GG	AA	AA	AA	GA	GA	GG
LG02	mk4108	346.95	ctg4392	59558	G	TT	GG	GT	GG	GT	GT	GT	GT	GT	GG	--	GT	GG	GT	GG	TT	GT	GT	GG	TT	GT	GT	TT	GT	GG	TT	GT	--	GG	GT	GG	--	GT	GT	TT	TT	GG	GG	TT	TT	TT	GT	GT	GG
LG02	mk4107	347.12	ctg4392	59478	A	GG	AA	AG	AA	AG	AG	AG	AG	AG	AA	--	AG	AA	AG	AA	GG	AG	AG	AA	GG	AG	AG	GG	AG	AA	GG	AG	--	AA	--	AA	--	AG	AG	GG	GG	AA	AA	GG	GG	GG	AG	AG	AA
LG02	mk151	349.515	ctg4302	48572	G	GG	AA	GA	AA	GA	GA	GA	GA	GA	GA	GA	GA	AA	GA	AA	GG	GG	GA	AA	GG	GA	GA	GG	GA	AA	GG	GA	GG	GA	GA	AA	--	GA	GA	GG	GG	AA	AA	GG	GG	GG	GA	GA	AA
LG02	mk1826	354.164	ctg141	394332	T	CC	TT	TC	TC	--	TC	TC	TC	--	TC	TC	TC	TT	TC	TT	CC	TC	--	TT	CC	TC	TC	--	CC	TT	--	--	CC	TC	TC	TT	CC	TT	--	CC	CC	TT	TT	CC	--	CC	TC	TC	TT
LG02	mk1825	355.328	ctg141	394310	A	CC	AA	AC	AC	--	AC	AC	AC	--	AC	AC	AC	AA	AC	AA	CC	AC	AA	AA	CC	AC	AC	--	AC	AA	--	AA	CC	AC	--	AA	AC	AA	AA	CC	CC	AA	AA	CC	--	CC	AC	AC	AA
LG02	mk1824	355.332	ctg141	394306	C	GG	CC	CG	CG	--	CG	CG	CG	--	CG	--	CG	CC	CG	CC	GG	CG	CC	CC	GG	--	CG	--	CG	CC	--	CC	GG	CG	--	CC	CG	CC	--	GG	GG	CC	CC	GG	--	GG	CG	CG	CC
LG02	mk1823	355.343	ctg141	394233	G	TT	GG	GT	GT	--	GT	GT	GT	--	GT	GT	GT	GG	GT	GG	TT	GT	GG	GG	TT	GT	GT	--	GT	GG	--	GG	TT	GT	--	GG	GT	GG	--	TT	TT	GG	GG	TT	--	TT	GT	GT	GG
LG02	mk708	361.765	ctg24111	48314	G	GG	AA	GA	GA	GG	GA	GG	GA	GA	GA	GA	GA	AA	GA	AA	GG	GA	GA	--	GG	GA	GA	GG	GA	AA	GG	AA	--	GA	GA	AA	GA	--	GA	GG	GG	AA	AA	GG	--	GG	GA	GA	AA
LG02	mk720	370.885	ctg2417	571287	C	CC	TT	CT	CT	CT	CC	CT	CT	CT	CT	CT	CT	TT	CT	TT	CC	CT	CT	TT	CC	CC	CT	CC	CC	TT	CC	TT	CC	CT	CT	--	--	TT	CT	CC	--	TT	TT	CC	TT	CC	CT	CC	TT
LG02	mk721	370.885	ctg2417	571390	G	GG	AA	GA	GA	GA	GG	GA	GA	GA	GA	GA	GA	AA	GA	AA	GG	GA	GA	AA	GG	GG	GA	GG	GG	AA	GG	AA	GG	GA	GA	--	--	AA	GA	GG	--	AA	AA	GG	AA	GG	GA	GG	AA
LG02	mk212	375.01	ctg5703	54794	G	AA	GG	AA	GG	GA	AA	--	GA	GA	GA	GA	GA	GG	GA	GG	AA	GA	GA	GG	GA	AA	GA	AA	--	GG	AA	GA	AA	GA	GA	GG	GA	GA	GA	--	AA	GG	GG	AA	GG	AA	GA	AA	GG
LG02	mk3409	385.438	ctg76	359385	C	TT	CC	CT	CC	CC	TT	CC	CT	CT	CT	CT	CT	CC	CT	CC	TT	CT	CT	CC	TT	CT	CT	CT	TT	CC	TT	CT	TT	CT	CT	CC	CT	CT	CT	--	TT	--	CC	TT	--	TT	CT	--	CC
LG02	mk154	392.179	ctg4302	48663	G	GG	AA	GA	AA	GA	GA	GA	GA	GA	GA	GA	GA	AA	GA	AA	GG	GG	GA	AA	GG	GA	GA	GG	GA	AA	GG	GA	GG	GA	GA	--	--	GA	GA	GG	GG	AA	AA	GG	GG	GG	GA	GA	AA
LG02	mk152	392.179	ctg4302	48593	T	TT	CC	TC	CC	TC	TC	TC	TC	TC	TC	TC	TC	CC	TC	CC	TT	TT	TC	CC	TT	TC	TC	TT	TC	CC	TT	TC	TT	TC	TC	CC	--	TC	TC	TT	TT	CC	CC	TT	TT	TT	TC	TC	CC
LG02	mk153	392.539	ctg4302	48658	T	TT	AA	TA	AA	TA	TA	TA	TA	TA	TA	TA	TA	AA	TA	AA	TT	TT	TA	AA	TT	TA	TA	TT	TA	AA	TT	TA	TT	TA	AA	--	--	TA	TA	TT	TT	AA	AA	TT	TT	TT	TA	TA	AA
LG02	mk2989	393.757	ctg3066	430988	G	AA	GG	GA	GG	GA	--	GA	GA	GA	GA	--	GA	GG	GA	GG	AA	GA	GA	GG	AA	GA	GA	AA	--	GG	AA	GA	--	--	GG	--	--	--	--	AA	AA	GG	GG	AA	AA	AA	--	--	GG
LG02	mk3467	397.245	ctg1277	556604	G	TT	GG	GT	GT	GT	GT	GT	GT	GT	--	--	GT	GG	GG	GG	--	GT	GT	GG	TT	GT	--	TT	GT	GG	TT	--	--	GT	--	GG	GT	GG	GT	TT	--	GG	GG	TT	--	TT	GT	GT	GG
LG02	mk4036	399.113	ctg13887	7890	C	AA	CC	CA	CA	CA	CA	CA	CA	CA	CA	CA	CA	CC	CC	CC	AA	--	CA	CC	AA	CA	CA	AA	CA	CC	AA	CC	AA	CA	CA	CC	CA	CC	CA	AA	AA	CC	CC	AA	AA	AA	CA	CA	CC
LG02	mk3756	400.997	ctg2883	161017	T	TT	CC	TT	TC	TC	TC	TC	TC	TC	--	TC	TC	CC	TC	CC	TT	TC	TC	CC	TT	CC	TC	TT	TC	CC	TT	CC	--	TC	TC	CC	--	CC	TC	TT	TT	CC	CC	TT	TT	TT	TC	TC	CC
LG02	mk709	401.806	ctg24111	48373	A	GG	AA	AG	AG	AG	AG	AG	AG	AG	AG	AG	AG	AA	AG	AA	GG	AG	AG	--	GG	AA	AG	GG	AG	AA	GG	AA	--	AG	AG	AA	AG	--	AG	GG	GG	AA	AA	GG	--	GG	AG	AG	AA
LG02	mk2010	408.814	ctg11644	49819	C	AA	CC	CA	--	CA	--	CA	CC	--	CA	--	CA	CC	CA	CC	AA	CC	CA	--	AA	CC	CA	AA	--	CC	AA	CC	--	CA	CA	CC	--	CC	--	--	AA	CC	CA	AA	--	AA	CA	AA	CC
LG02	mk3299	425.098	ctg674	308058	A	GG	AA	AG	AG	AA	AA	--	AG	AG	AG	AA	GG	AG	AG	AA	--	AG	AG	GG	GG	AA	AG	GG	--	--	GG	AA	--	AA	GG	AA	AA	AA	--	GG	GG	AG	AG	AG	--	GG	AG	AG	AA
LG02	mk4213	434.229	ctg1896	626739	C	GG	CC	CG	CG	GG	--	--	CG	CG	CG	CC	GG	CG	CG	CC	GG	CG	CG	GG	GG	--	CG	GG	GG	CC	GG	CC	GG	--	GG	--	CC	CC	CG	GG	GG	CG	CG	CG	GG	GG	CG	--	CC
LG02	mk4214	434.351	ctg1896	652070	C	AA	CC	CA	CA	AA	--	--	CA	CA	CA	--	AA	CA	CA	CC	AA	CA	CA	AA	AA	--	CA	AA	AA	CC	AA	CC	AA	CC	AA	--	--	CC	CA	AA	AA	CA	CA	CA	AA	AA	CA	--	CC
LG02	mk3931	445.178	ctg49994	12355	G	GG	CC	--	GC	--	CC	--	GC	GC	GC	CC	GG	GC	GC	CC	GG	GC	GC	GG	GC	--	CC	GG	GG	CC	GG	CC	--	CC	--	--	--	CC	GC	--	GG	GC	GC	GC	GG	GC	GC	GC	CC
LG02	mk474	449.812	ctg3210	303725	G	GG	AA	--	GA	GG	AA	--	GA	GA	GA	--	GG	GA	GA	AA	GG	GA	GA	GG	GA	GG	AA	GG	GG	--	GG	AA	--	AA	--	--	AA	AA	--	GG	--	GA	GA	GA	GG	--	GA	GA	AA
LG02	mk3967	463.897	ctg289	14407	G	TT	GG	GT	GT	GT	GG	GG	--	GT	GT	--	--	GT	GT	GG	TT	GT	GT	TT	GT	GT	GT	TT	TT	GT	TT	GG	--	GG	--	GG	GG	--	GT	TT	TT	GT	GT	--	TT	TT	GT	GT	--
LG02	mk3968	465.849	ctg289	23978	A	GG	AA	AG	AG	AG	--	AA	GG	AG	AG	--	GG	AG	AG	AA	GG	AG	AG	GG	AG	AG	AG	GG	GG	AG	GG	AA	GG	AA	GG	--	--	AA	--	GG	GG	AG	AG	AG	GG	GG	AG	AG	AA
LG02	mk931	468.878	ctg622	432077	G	TT	GG	GT	--	GT	--	--	GT	--	GT	GG	TT	GT	GG	GG	TT	--	GT	TT	GT	GG	GT	TT	TT	GT	TT	--	TT	--	TT	GT	GG	GG	GT	--	TT	GT	GT	GT	--	TT	GT	GT	GG
LG02	mk3974	480.779	ctg2489	259006	A	TT	AA	AT	AT	AA	AA	AA	AT	AT	--	AA	TT	AT	AT	AA	TT	--	AT	TT	AT	AA	AA	TT	TT	AT	TT	AA	--	AA	TT	AT	AA	AA	--	TT	--	--	AT	AT	AA	TT	AT	AT	AA
LG02	mk1428	502.333	ctg333	1070107	G	AA	GG	GA	--	GG	GG	--	--	GG	GG	GG	--	AA	AA	--	--	GG	AA	AA	GA	GG	GG	GA	AA	GA	AA	GG	AA	GG	AA	GA	GG	GA	--	AA	AA	GA	GA	GA	GG	GG	GA	GA	GA
LG02	mk1433	503.65	ctg333	1075102	C	AA	CC	CA	CA	--	CC	--	CA	CC	CC	CC	AA	AA	AA	CA	AA	--	CA	--	CA	--	CC	CA	AA	CA	AA	CC	--	--	AA	--	--	CA	CA	AA	AA	CA	CA	CA	CC	CC	--	CA	CA
LG02	mk1430	503.659	ctg333	1074986	C	TT	CC	CT	CT	--	CC	--	CT	CC	CC	CC	TT	TT	TT	CT	TT	--	CT	--	CT	--	CC	CT	TT	CT	TT	CC	--	--	TT	--	--	CT	CT	TT	TT	CT	CT	CT	CC	CC	--	CT	CT
LG02	mk1431	503.659	ctg333	1075039	G	AA	GG	GA	--	--	GG	--	GA	GG	GG	GG	AA	AA	AA	GA	AA	--	GA	--	GA	--	GG	GA	AA	GA	AA	GG	--	--	AA	--	--	GA	GA	AA	AA	GA	GA	GA	GG	GG	--	GA	GA
LG02	mk1178	506.373	ctg4829	201278	G	AA	GG	GA	GA	--	GG	GG	GA	GG	GG	--	AA	AA	AA	GA	AA	--	AA	AA	GA	--	GG	GA	AA	GA	AA	GG	AA	--	AA	AA	--	GA	AA	AA	AA	--	GA	GA	--	GG	--	--	GA
LG02	mk2097	510.357	ctg447	220149	G	AA	GG	AA	GA	GG	GG	GG	GA	GG	GG	--	AA	AA	AA	GA	AA	GG	GA	AA	GA	GG	--	GA	AA	--	AA	GG	AA	--	AA	--	--	--	GA	AA	AA	--	GA	GA	--	--	--	GA	GA
LG02	mk3306	512.6	ctg1874	152430	C	AA	CC	CA	CA	CC	CC	CC	CA	CC	CC	CC	AA	AA	--	CA	AA	CC	CA	--	CA	CC	CC	CA	--	CA	AA	CC	--	--	--	CA	CC	--	CA	AA	AA	CA	CA	CA	CC	CC	CA	CA	CA
LG02	mk1591	517.462	ctg337	276866	G	GG	AA	GA	--	AA	AA	AA	GA	AA	AA	AA	GG	GG	GG	GA	GG	AA	GA	GG	GA	--	AA	GA	--	GA	GG	AA	--	AA	GG	GA	AA	--	GA	GG	GG	--	GA	GA	AA	GA	GA	GA	AA
LG02	mk1504	524.103	ctg235	358274	C	TT	CC	CT	CT	CC	CC	CC	CT	CC	CC	--	TT	TT	TT	CT	TT	CC	CT	TT	CT	TT	CC	CT	TT	--	TT	CC	--	--	TT	--	--	CC	CT	TT	TT	CT	CT	CT	CC	CC	CT	CT	CC
LG02	mk4126	541.623	ctg193	866337	T	CC	TT	TC	--	TC	TT	TT	TC	TT	TT	TT	CC	CC	CC	TT	CC	TT	TC	CC	TC	CC	TT	TC	CC	TT	CC	TT	CC	TT	CC	TT	TT	TC	TC	CC	CC	TC	TC	TC	CC	TT	TC	TC	TC
LG02	mk4124	543.145	ctg193	642303	C	AA	CC	CA	--	CA	CC	--	--	CC	CC	CC	AA	AA	AA	--	AA	CC	CA	AA	CA	--	CC	--	AA	CC	AA	CC	AA	CC	AA	CC	CC	CA	CA	AA	--	CA	CA	CA	AA	CC	CA	CA	CA
LG02	mk4127	544.537	ctg193	966574	G	GG	CC	GC	GC	GC	CC	CC	GC	CC	CC	CC	GG	GG	GG	GC	GG	CC	GC	--	GC	CC	CC	GC	GG	CC	GG	CC	--	CC	GG	CC	CC	GC	GC	GG	GG	GC	GC	GC	GG	CC	GC	GC	GC
LG02	mk4125	545.813	ctg193	866253	C	TT	CC	CT	--	CT	CC	CC	CT	CC	CC	CC	TT	TT	TT	CC	TT	CC	CT	TT	CT	CC	CC	CT	TT	CC	TT	CC	TT	CC	TT	CC	CC	CT	CT	TT	TT	CT	CT	CT	TT	CC	CT	CT	CT
LG02	mk2127	555.557	ctg1048	650053	G	GG	AA	GA	GA	GA	AA	AA	GA	AA	AA	--	GG	--	GG	GA	GG	AA	GA	GG	GA	AA	AA	GA	--	GA	GG	AA	--	AA	--	--	--	--	--	GG	--	GA	GA	--	GG	AA	GA	--	GA
LG02	mk1434	559.571	ctg333	1075148	G	GG	AA	GA	GA	GA	AA	--	GA	AA	AA	AA	GG	GG	GG	GA	GG	--	GA	GG	GA	--	AA	GA	GG	GA	GG	AA	GG	--	GG	--	--	GA	GA	GG	GG	GA	GA	GA	GG	AA	--	GA	GA
LG02	mk1432	560.781	ctg333	1075042	C	CC	GG	CG	--	CC	GG	--	CG	GG	GG	--	CC	CC	CC	CG	CC	--	CG	CC	CG	--	GG	CG	CC	CG	CC	GG	CC	--	CC	--	--	CG	CG	CC	CC	CG	CG	CG	CC	GG	--	CG	CG
LG02	mk1037	564.265	ctg2025	208133	T	TT	AA	TA	TA	TT	AA	TT	--	AA	AA	TA	TT	TT	TT	TA	TT	AA	TA	--	TA	AA	AA	TA	--	TA	TT	--	--	--	TT	--	AA	--	--	--	TT	TA	TA	TA	TT	--	TA	TA	TA
LG02	mk237	566.559	ctg904	32771	G	AA	GG	GA	GA	AA	GG	--	GA	GG	GG	--	AA	--	--	GA	AA	GG	GA	--	GA	GA	GG	--	AA	GA	AA	GG	AA	GG	--	--	GG	--	--	--	AA	GG	GA	GA	AA	GG	GA	GA	GA
LG02	mk238	569.747	ctg904	282408	G	GG	AA	GA	GA	GG	AA	--	--	AA	AA	GA	GG	--	GG	GA	GG	AA	GA	GG	GA	GG	AA	GA	GG	GA	GG	AA	GG	--	GG	--	AA	GA	--	GG	--	GA	GA	GA	GG	AA	GA	GA	GA
LG02	mk1429	572.981	ctg333	1070162	G	GG	AA	GA	GA	GG	AA	GG	--	AA	AA	AA	--	GG	GG	--	GG	AA	GG	GG	GA	GG	AA	GA	GG	GA	GG	AA	GG	AA	GG	GA	AA	GA	--	GG	GG	GA	GA	GA	GG	AA	GA	GA	GA
LG02	mk2098	581.761	ctg447	665331	G	GG	AA	GA	GA	GA	AA	GG	GA	AA	AA	AA	GG	GG	GG	--	GG	AA	GA	GG	GA	GG	AA	GA	GG	GA	GG	--	GG	--	GG	GA	AA	GA	GA	GG	GG	GA	GA	GA	AA	AA	GA	GA	GA
LG02	mk1777	588.355	ctg640	323053	C	CC	TT	CT	CT	CT	TT	CC	CT	TT	TT	TT	CC	CC	CT	CT	CC	TT	CT	CC	CT	CC	TT	CC	CC	CT	CC	TT	CC	--	CC	CT	TT	TT	CT	CC	CC	CT	CT	CC	TT	CT	CT	CT	TT
LG02	mk1776	588.355	ctg640	322889	G	GG	AA	--	GA	GA	AA	GG	GA	AA	AA	--	GG	GG	GA	GA	GG	AA	GA	GG	GA	GG	AA	GG	GG	GA	GG	AA	GG	--	GG	GA	AA	AA	GA	GG	GG	GA	GA	GG	AA	GA	GA	GA	AA
LG02	mk1778	588.355	ctg640	323102	A	AA	GG	AG	AG	AG	GG	AA	AG	GG	GG	--	AA	AA	AG	AG	AA	GG	AG	AA	AG	AA	GG	AA	AA	AG	AA	GG	AA	--	AA	AG	GG	GG	AG	AA	AA	AG	AG	AA	GG	AG	AG	AG	GG
LG02	mk1775	588.359	ctg640	322873	C	CC	TT	--	CT	CT	TT	CC	CT	TT	TT	--	CC	CC	CT	CT	CC	TT	--	CC	CT	CC	TT	CC	CC	--	CC	TT	CC	--	CC	CT	TT	TT	CT	CC	CC	CT	CT	--	TT	CT	CT	CT	TT
LG02	mk4298	596.13	ctg1297	212595	G	GG	AA	GA	GG	--	--	GG	GA	--	--	AA	GG	GA	GG	--	GG	AA	GA	--	GA	GG	AA	GG	GG	GA	GG	--	GG	AA	GG	--	AA	AA	GA	GG	GG	GA	GA	GA	--	GA	GA	GA	--
LG02	mk4299	598.838	ctg1297	280326	G	GG	AA	GA	GA	GG	AA	GG	GA	AA	AA	AA	GG	GA	GA	AA	GG	AA	GA	GG	GA	GG	AA	GG	GG	GA	GG	AA	GG	AA	GG	GA	AA	AA	--	GG	GG	GA	GA	GA	--	GA	GA	GA	AA
LG02	mk3080	603.721	ctg13465	21729	A	AA	GG	AA	AG	--	GG	--	AG	GG	GG	--	AA	--	AG	GG	AA	GG	AG	AA	AG	AA	GG	AA	AA	AG	AA	GG	AA	--	AA	--	--	GG	--	AA	AA	AG	AG	AG	GG	AG	AG	--	GG
LG02	mk2496	610.786	ctg756	64888	C	CC	TT	CT	CT	CT	TT	CC	--	TT	TT	TT	CC	CT	CT	CT	CC	TT	CT	CC	CT	CC	TT	CC	CC	CT	CC	TT	--	TT	CC	--	--	TT	CT	CC	CC	--	CT	CT	TT	CT	CT	CT	TT
LG02	mk136	614.932	ctg1002	371169	T	TT	GG	TG	TG	--	GG	--	--	GG	GG	GG	TT	TG	TG	GG	TT	GG	TG	TT	TG	TT	GG	TT	TT	TG	TT	--	--	GG	TT	TG	--	--	TG	TT	--	TG	TG	TG	--	TG	TG	TG	GG
LG02	mk1774	625.904	ctg640	279423	G	AA	GG	GA	GA	--	GG	GG	GA	GG	GG	--	--	AA	--	GA	--	GG	GA	AA	GA	AA	GG	AA	AA	GA	AA	GG	AA	--	--	--	--	GG	--	AA	AA	GA	GA	--	--	GA	GA	GA	GG
LG02	mk3307	633.675	ctg1874	339174	G	AA	GG	GA	GA	GA	GG	GG	GA	GG	GG	--	--	AA	AA	--	AA	GG	GA	AA	GA	GG	GG	GA	AA	GA	AA	GG	--	GG	--	GA	--	GA	--	AA	AA	GA	GA	GA	AA	GG	GA	GA	--
LG02	mk2128	636.394	ctg1048	650056	G	GG	AA	GA	GA	GA	AA	AA	GA	AA	AA	--	GG	--	GG	GA	GG	AA	GA	GG	GA	AA	AA	GA	--	GA	GG	AA	--	AA	--	--	--	--	--	--	--	GA	GA	--	GG	AA	GA	--	GA
LG02	mk1875	650.034	ctg42	1342525	T	CC	TT	TC	--	TC	TT	TT	TC	--	TT	--	--	TC	CC	TC	CC	TT	CC	--	TC	--	TT	TC	TC	TC	CC	TT	CC	--	--	--	--	--	--	CC	--	--	TC	TC	TC	TT	TC	TT	TC
LG02	mk2929	652.379	ctg365	1714357	G	GG	AA	GA	AA	GA	AA	AA	GA	AA	AA	--	--	GA	GG	GA	GG	AA	GG	GG	GA	GG	AA	GA	--	GA	GG	AA	--	--	--	--	AA	--	GG	GG	--	GA	GA	GA	GA	--	GA	AA	--
LG02	mk1424	654.953	ctg33	594187	T	CC	TT	CC	TT	--	TT	TT	TC	--	TT	TC	CC	TC	CC	TC	CC	TT	TC	CC	TC	CC	--	TC	TC	TC	CC	--	--	--	--	--	--	--	CC	CC	CC	TC	TC	TC	TC	TT	TC	TT	TC
LG02	mk1426	654.953	ctg33	594274	T	AA	TT	AA	TT	--	TT	--	TA	--	TT	TA	AA	TA	AA	--	AA	TT	TA	AA	TA	AA	--	TA	TA	TA	AA	--	--	--	--	--	--	--	AA	AA	AA	TA	TA	TA	--	TT	TA	TT	TA
LG02	mk1425	655.458	ctg33	594188	G	AA	GG	AA	GG	--	GG	--	GA	--	GG	GA	AA	GA	AA	GA	AA	GG	GA	AA	GA	AA	--	GA	GA	GA	AA	--	--	--	--	--	--	--	AA	AA	AA	GA	--	GA	GA	GG	GA	GG	GA
LG02	mk2928	663.922	ctg365	1714318	C	CC	TT	CT	TT	CC	TT	CC	CT	TT	TT	--	--	CT	CC	CT	CC	TT	CC	CC	CT	CC	TT	CT	--	CT	CC	TT	--	--	--	--	TT	--	CC	CC	--	CT	CT	CT	CC	--	CT	TT	--
LG02	mk2418	671.048	ctg4054	162823	A	AA	GG	AA	GG	AA	GG	--	AA	GG	--	AG	AA	AG	AA	AG	AA	GG	AA	--	AG	AA	GG	AG	AG	AG	AA	AG	AA	--	--	--	GG	AG	AG	AA	AG	AG	AG	AG	AA	--	AA	GG	AA
LG02	mk1900	675.76	ctg5343	491655	A	AA	GG	--	GG	AA	GG	--	AA	GG	GG	--	--	AG	AA	AG	AA	GG	AA	AA	AG	AA	GG	AG	GG	AG	AA	AG	--	--	AG	--	--	AG	AG	AA	AG	AG	AG	AG	AA	GG	AA	GG	AA
LG02	mk2063	678.763	ctg1446	126579	G	GG	AA	GA	AA	GG	AA	--	--	AA	AA	GA	GG	GA	GG	GA	GG	AA	--	GG	GA	GG	AA	GA	GA	GA	GG	GA	GG	AA	AA	GA	AA	GA	GA	--	--	--	GA	GA	--	AA	GG	AA	GG
LG02	mk2062	678.773	ctg1446	126489	T	TT	CC	TC	CC	TT	CC	--	--	CC	CC	TC	TT	--	TT	TC	TT	CC	--	TT	TC	TT	CC	TC	TC	TC	TT	TC	TT	CC	CC	TC	CC	TC	TC	--	--	--	TC	TC	--	CC	TT	CC	TT
LG02	mk3125	680.663	ctg570	43531	A	AA	CC	AC	--	--	--	--	AA	CC	CC	--	AA	AC	AA	AC	AA	CC	AA	AA	AC	AA	CC	--	AC	AC	AA	AC	--	--	--	AC	--	AC	AC	AA	AC	AC	AC	AC	AC	--	--	CC	AA
LG02	mk3127	681.451	ctg570	592037	T	TT	CC	--	CC	--	--	CC	TT	--	CC	--	TT	TC	TT	TC	TT	CC	TT	TT	TC	TT	CC	TC	TC	TC	TT	TC	--	--	TC	--	--	--	TC	TT	TC	TC	TC	--	TC	CC	TT	--	TT
LG02	mk3340	682.901	ctg7374	17575	A	AA	GG	--	GG	AG	GG	--	AA	GG	GG	--	AA	AA	AA	AG	AA	GG	AA	AA	AG	AA	GG	AG	AG	AG	AA	AG	AA	--	AG	AG	--	AG	AG	AA	AG	AG	AG	AG	AG	GG	AA	GG	AA
LG02	mk4341	684.248	ctg998	382770	C	TT	CC	--	CC	--	--	CC	TT	--	CC	CT	TT	CT	--	CT	--	--	TT	--	CT	TT	--	--	--	--	TT	--	TT	--	CT	--	CC	--	CT	--	--	CT	CT	CT	CT	CC	TT	CC	TT
LG02	mk719	686.07	ctg2217	292052	G	GG	AA	GA	AA	GA	AA	AA	GA	AA	AA	--	--	GA	--	GA	GG	AA	GG	GG	GA	GG	--	GA	GA	GA	GG	GA	GG	--	AA	GA	--	GA	GA	GG	GG	GA	GA	GA	GA	AA	GG	AA	GG
LG02	mk1054	688.132	ctg12825	42966	G	GG	TT	GT	TT	GT	TT	TT	GG	--	TT	--	GG	GT	GG	GT	GG	TT	GG	GG	GT	GG	TT	GT	--	GT	GG	GT	GG	--	TT	GT	TT	--	GT	GG	GT	GT	GT	--	GT	TT	GG	TT	GG
LG02	mk3166	690.436	ctg13065	210032	G	GG	TT	GT	--	GA	TT	--	GG	TT	TT	GG	GT	GT	GG	GT	GG	TT	GG	--	GT	GG	--	GT	GT	GT	GG	GT	GG	TT	--	GT	TT	GT	GT	GG	GT	--	GT	GT	GA	TT	GG	TT	GG
LG02	mk2064	693.863	ctg1446	379825	C	CC	TT	CT	TT	CT	TT	TT	CC	TT	TT	--	CC	CT	CC	CT	CC	TT	CC	CC	CT	CC	TT	CT	CT	CT	CC	--	--	--	CT	CT	--	--	--	CC	CT	CT	CT	CT	--	--	CC	TT	CC
LG02	mk2061	695.576	ctg1446	40657	C	CC	TT	CT	TT	CT	TT	TT	CC	TT	TT	CT	CC	CT	CC	CT	--	TT	--	--	CT	--	TT	CT	CT	CT	CC	--	--	--	CT	--	TT	CT	CT	CC	CT	--	TT	CT	CT	TT	CC	TT	CC
LG02	mk3123	697.878	ctg570	8106	A	AA	GG	AG	--	AG	GG	GG	AA	GG	GG	AG	AA	AG	AA	AG	AA	GG	AA	AA	AG	AA	GG	AG	AG	AG	AA	AG	AA	GG	AG	AG	GG	--	AG	AA	--	AG	AG	AG	AG	GG	AA	GG	AA
LG02	mk3124	698.293	ctg570	8290	T	TT	CC	TC	--	TC	CC	CC	TT	CC	CC	TC	TT	TC	TT	TC	TT	--	TT	TT	TC	TT	CC	TC	TC	TC	TT	TC	TT	--	TC	TC	CC	--	TC	TT	--	TC	TC	TC	TC	CC	TT	CC	TT
LG02	mk3126	698.995	ctg570	296663	C	CC	GG	CG	GG	CG	GG	GG	--	GG	GG	CG	CC	CG	--	CG	CC	--	CC	--	CG	--	GG	CG	CG	CG	CC	CG	--	GG	CG	CG	--	--	CG	--	GG	CG	CG	CG	CG	GG	CC	GG	--
LG02	mk392	699.214	ctg608	399654	T	TT	CC	TC	CC	TC	CC	CC	TT	CC	CC	--	--	TC	TT	TC	TT	CC	TT	TT	TC	TT	CC	TC	TC	TC	TT	TC	--	--	--	TC	--	--	TC	TT	--	TC	TC	TC	TC	CC	TT	CC	TT
LG02	mk1026	706.75	ctg12425	84959	A	AA	CC	AC	CC	AC	CC	--	AA	--	--	AC	AC	AC	AA	AC	AA	CC	AA	AC	AC	AA	CC	AC	AC	AC	AC	AC	AA	CC	CC	AC	CC	AC	AC	AC	AC	AC	AC	AC	AC	CC	AC	CC	AC
LG02	mk548	716.576	ctg3112	13267	T	TT	AA	TA	AA	TA	AA	AA	TT	AA	AA	--	TA	TA	--	TA	TA	AA	TT	TT	TA	TT	AA	TA	TA	TA	TT	--	--	AA	--	--	--	AA	TA	TT	TA	TA	TA	TA	TA	AA	TT	AA	--
LG02	mk3932	722.992	ctg388	207777	G	AA	GG	--	GG	GA	--	GG	--	GG	GG	GA	GA	GA	--	GA	--	GG	AA	--	GA	GG	GG	GA	GA	AA	AA	AA	--	GG	--	GA	--	--	GA	AA	GA	GA	GA	GA	GA	GG	AA	GG	AA
LG02	mk2586	727.222	ctg58	413834	A	GG	AA	--	AA	AG	AA	AA	GG	AA	AA	AG	--	GG	GG	--	AG	AA	GG	GG	AG	AA	AA	AG	AG	AG	GG	GG	--	--	--	AG	AG	--	AG	GG	--	--	AG	AG	AA	AA	GG	AA	GG
LG02	mk2587	731.122	ctg58	554201	T	AA	TT	TA	TT	TT	TA	TT	AA	TT	TT	TA	TA	TA	AA	TA	TA	TT	AA	AA	TA	TT	TT	TT	TA	TA	AA	AA	AA	TT	TA	--	TA	--	TA	AA	TA	TA	TA	TA	TT	TT	AA	TT	AA
LG02	mk2588	731.125	ctg58	554213	C	TT	CC	CT	CC	CC	CT	CC	TT	CC	CC	CT	CT	CT	TT	CT	CT	--	TT	TT	CT	CC	CC	CC	CT	CT	TT	TT	TT	CC	CT	--	CT	--	CT	TT	CT	CT	CT	CT	CC	CC	TT	CC	TT
LG02	mk1712	733.796	ctg139	435138	G	AA	GG	GA	GG	GA	GA	GG	AA	GG	GG	GA	GA	GA	AA	GA	GA	GG	AA	AA	GA	GG	GG	GA	GA	GA	AA	AA	AA	GG	GA	GA	GA	GA	GA	AA	GA	GA	GA	GA	GA	GG	AA	GG	AA
LG02	mk3871	737.522	ctg86	393038	A	AA	GG	AG	GG	AG	AG	--	AA	GG	GG	--	AG	AG	AA	AG	AG	GG	AA	AA	AG	AA	GG	AG	AG	AG	AA	AA	--	GG	--	--	--	--	AG	AA	--	AG	AG	AG	AG	GG	AA	GG	AA
LG02	mk549	738.742	ctg3112	35158	T	TT	CC	TT	CC	--	CC	CC	TT	CC	CC	--	--	--	TT	TC	TC	CC	TT	TT	TC	TT	CC	TC	TC	TC	TT	--	--	--	TC	TC	--	--	TC	TT	--	TC	TC	TC	TC	CC	TT	CC	TT
LG02	mk3870	740.36	ctg86	393035	T	TT	GG	TG	GG	TG	TG	--	TT	GG	GG	--	TG	TG	TT	TG	TG	GG	TT	TT	TG	TT	GG	TG	TG	TG	TT	TT	--	GG	--	--	--	--	TG	TT	--	TG	TG	TG	TG	GG	TT	GG	TT
LG02	mk3869	751.375	ctg86	261242	G	GG	AA	GA	AA	GG	GA	--	GG	AA	AA	GA	GA	GA	GG	GA	GA	AA	GG	GG	GA	GG	AA	GA	GA	GA	GG	GG	GG	AA	GA	--	GA	GA	GA	GG	--	GA	GA	GA	GG	AA	GG	AA	GG
LG02	mk672	755.311	ctg116	502601	T	TT	GG	TG	--	TG	TG	TT	TT	--	GG	TG	TG	TG	TT	TG	TG	GG	TT	TT	TG	TT	GG	TG	TG	TG	TT	--	--	GG	TG	TG	TG	TG	TG	TT	TG	TG	TG	TG	TG	--	TT	GG	TT
LG02	mk3977	758.35	ctg3590	23987	G	AA	GG	GA	--	GA	GA	AA	AA	GG	GG	GA	GA	GA	AA	GA	GA	GG	AA	--	GA	--	GG	GA	--	GA	AA	AA	--	GG	GA	GA	GA	--	GA	AA	GA	--	GA	GA	GA	GG	AA	GG	AA
LG02	mk3976	758.378	ctg3590	23921	G	AA	GG	GA	--	GA	GA	AA	AA	GG	GG	GA	GA	GA	AA	GA	GA	GG	AA	--	GA	GG	GG	GA	--	GA	AA	AA	--	GG	GA	GA	GA	--	GA	AA	GA	--	GA	GA	GA	GG	AA	GG	AA
LG02	mk1898	762.232	ctg3742	102094	A	AA	GG	AG	GG	AG	AG	AA	AA	GG	GG	--	AG	AG	--	AG	AG	--	AA	AA	AG	AA	GG	AG	--	AG	AA	AA	--	GG	AG	AG	AG	AG	AG	AA	AA	AG	AG	AA	AG	GG	AA	GG	AA
LG02	mk391	771.032	ctg8	424800	T	CC	TT	CC	TT	--	TC	--	CC	TT	TT	TC	TC	CC	CC	TC	TC	TT	CC	CC	TC	TT	TT	TC	TC	TC	CC	--	--	TT	TC	TC	TC	TC	TC	--	TC	TC	CC	TC	TT	TT	CC	--	CC
LG02	mk390	771.498	ctg8	424741	G	AA	GG	AA	GG	--	GA	--	AA	GG	GG	GA	GA	AA	AA	GA	GA	GG	AA	AA	GA	GG	GG	GA	GA	GA	AA	--	--	GG	GA	GA	GA	GA	GA	--	GA	GA	AA	GA	--	GG	AA	--	AA
LG02	mk243	782.942	ctg2704	101783	T	TT	CC	TT	CC	CC	CC	--	TT	--	CC	--	TC	TC	TT	TC	TT	--	TT	TT	TC	--	--	TT	TC	TC	TT	TT	TT	--	TC	TC	CC	TC	TC	TT	TC	TC	TT	TC	--	CC	TT	CC	TT
LG02	mk242	782.953	ctg2704	101774	T	TT	CC	TT	CC	CC	CC	--	TT	--	CC	--	TC	TC	TT	--	TT	--	TT	TT	TC	--	--	TT	TC	TC	TT	TT	TT	--	TC	TC	CC	TC	TC	TT	TC	TC	TT	TC	--	CC	TT	CC	TT
LG02	mk241	791.193	ctg2704	101584	T	TT	CC	TC	CC	CC	CC	--	TT	CC	CC	--	TC	TC	TT	TC	TC	CC	TT	TT	TC	--	CC	TC	TC	TC	TT	TT	--	CC	TC	TC	CC	TC	TC	TT	TC	TC	TC	TC	--	CC	TT	CC	TT
LG02	mk2328	794.505	ctg1352	35084	G	AA	GG	GA	GG	GG	GG	GG	AA	--	GG	GA	--	GA	AA	GA	--	GG	AA	AA	--	GG	--	GA	GG	GA	AA	--	AA	GG	GA	GA	GG	GA	GA	AA	GA	GA	GA	GA	GG	GG	AA	GG	--
LG02	mk2327	794.888	ctg1352	35073	C	TT	CC	--	CC	CC	CC	CC	TT	--	CC	CT	--	CT	TT	CT	--	CC	TT	TT	--	CC	--	CT	CC	CT	TT	--	TT	CC	CT	CT	CC	CT	CT	TT	CT	CT	CT	CT	CC	CC	TT	CC	--
LG02	mk2715	808.368	ctg3560	288651	T	CC	TT	TC	TT	TT	TC	TT	CC	TT	TT	CC	TC	TC	CC	TC	TC	TT	CC	CC	TC	CC	TC	TC	TC	TC	CC	CC	TC	--	TC	TC	--	--	TC	CC	TC	CC	TC	TC	TT	TC	CC	TT	CC
LG02	mk2845	813.219	ctg1763	433187	C	TT	CC	CC	CC	CC	TT	CC	TT	CC	CC	--	--	--	TT	CT	--	CC	TT	TT	CT	CC	CT	CT	TT	CT	TT	TT	--	--	CC	CT	--	--	CC	TT	CT	TT	CT	CT	--	CT	TT	--	TT
LG02	mk2843	813.231	ctg1763	433071	A	GG	AA	AA	AA	AA	GG	AA	GG	AA	AA	--	GG	--	GG	AG	AG	AA	GG	GG	AG	AA	AG	AG	GG	AG	GG	GG	AG	--	AA	AG	--	--	AA	GG	AG	GG	AG	AG	--	AG	GG	GG	GG
LG02	mk2844	813.231	ctg1763	433185	T	CC	TT	TT	TT	TT	CC	TT	CC	TT	TT	--	CC	--	CC	TC	TC	TT	CC	CC	TC	TT	TC	TC	CC	TC	CC	CC	TC	--	TT	TC	--	--	TT	CC	TC	CC	TC	TC	TT	TC	CC	CC	CC
LG02	mk2350	817.337	ctg15951	5152	G	AA	GG	GG	--	--	AA	GG	--	GG	GG	--	GA	GA	AA	GA	GA	GG	AA	--	GA	--	--	GA	GA	GA	AA	AA	--	--	GA	--	AA	--	AA	AA	--	AA	GA	GA	GG	GA	AA	GG	AA
LG02	mk131	820.26	ctg502	72595	T	TT	AA	AA	AA	AA	TT	AA	TT	AA	AA	--	TA	TA	TT	TA	TA	AA	TT	TT	TA	--	TA	TA	TA	TA	TT	TT	TA	AA	TA	TA	TT	--	TA	TT	TA	TT	TA	TA	AA	TT	TT	AA	TT
LG02	mk134	820.265	ctg502	72743	A	AA	GG	GG	GG	GG	AA	GG	AA	GG	GG	--	AG	AG	AA	AG	AG	GG	AA	AA	AG	--	AG	AG	AG	AG	AA	AA	AG	GG	AG	AG	AA	--	AG	AA	AG	AA	AG	AG	GG	AA	AA	GG	AA
LG02	mk1016	825.659	ctg5225	149906	C	CC	TT	TT	TT	--	CC	--	CC	TT	TT	CC	CT	CT	CC	CT	CT	TT	CC	CC	CT	CC	CT	CT	--	CT	CC	CC	--	--	CT	CT	CC	--	CT	CC	CT	CC	CT	CT	--	CT	CC	--	CC
LG02	mk4271	835.455	ctg2696	145468	T	CC	TT	TT	TT	TC	CC	--	CC	TT	TT	CC	TC	TC	CC	TC	--	TT	CC	--	TC	TT	TC	TC	TC	TC	CC	CC	TT	TT	TC	TC	CC	TC	--	CC	TC	--	TC	TC	TC	CC	CC	TT	CC
LG02	mk861	844.069	ctg21	736052	A	AA	GG	GG	GG	AG	AA	AG	AA	GG	GG	--	--	AG	AA	AG	AG	GG	AA	AA	AG	AA	AG	AG	GG	AG	AA	--	--	--	--	--	--	--	AG	AA	AG	--	AG	AG	AG	--	AA	GG	AA
LG02	mk863	850.629	ctg21	1057387	T	TT	CC	CC	CC	--	--	CC	TT	CC	CC	TT	TC	TC	TT	--	TC	--	TT	TT	TC	TT	TC	--	CC	TC	TT	TT	TC	CC	TC	CC	TT	TT	TC	TT	TT	TT	TC	TT	TC	TT	TT	CC	TT
LG02	mk2232	856.438	ctg1550	392080	T	TT	CC	TC	CC	TC	TT	CC	TT	--	CC	TT	TC	CC	TT	TC	TC	--	TT	TT	TC	TT	TC	TC	CC	TC	TT	TT	--	--	TC	TC	--	TT	CC	TT	--	TT	TC	TC	TC	--	TT	CC	TT
LG02	mk605	860.064	ctg714	308683	T	TT	CC	CC	CC	TC	--	CC	TT	CC	TC	TT	--	CC	TT	TC	TC	CC	TT	TT	TC	TT	TC	TC	--	TC	TT	TT	TC	--	--	--	--	--	CC	TT	--	TT	TC	--	TC	--	TT	CC	TT
LG02	mk2366	863.376	ctg1153	85820	A	AA	GG	GG	GG	AG	AA	GG	AA	GG	AG	AA	AG	GG	AA	AG	GG	GG	AA	AA	AG	AA	AG	AG	--	AG	AA	AA	--	GG	AG	--	AA	AA	GG	AA	AG	AA	AG	AG	--	AA	AA	--	AG
LG02	mk1042	867.466	ctg2525	157198	G	AA	GG	GG	GG	GA	AA	GG	AA	GG	GA	--	GA	GG	AA	GA	GG	GG	AA	AA	AA	--	GA	GA	GA	GA	AA	AA	GA	GG	GA	--	--	AA	GG	AA	GA	--	GA	--	GA	AA	--	GG	GA
LG02	mk1041	867.517	ctg2525	157175	G	GG	AA	AA	AA	GA	GG	--	GG	AA	GA	--	GA	AA	GG	GA	AA	AA	GG	GG	GG	--	GA	GA	GA	GA	GG	GG	GA	AA	GA	--	--	GG	AA	--	GA	--	GA	--	GA	GG	--	AA	GA
LG02	mk2132	868.583	ctg1148	126809	C	AA	CC	CC	CC	CA	AA	CC	AA	CC	CA	CA	CA	CC	AA	CA	CC	CC	AA	AA	AA	CC	CA	CA	CA	CA	AA	AA	CA	CC	CA	CA	--	AA	CC	AA	CA	AA	CA	CA	CA	AA	AA	CC	CA
LG02	mk2130	869.253	ctg1148	126640	T	CC	TT	TT	TT	TC	CC	TT	CC	TT	TC	CC	TC	TT	CC	TC	TC	TT	CC	CC	CC	TT	TC	TC	TC	TC	CC	CC	TC	TT	TC	TC	CC	CC	TT	CC	TC	CC	TC	TC	TC	CC	CC	TT	TC
LG02	mk2131	869.583	ctg1148	126730	G	CC	GG	GG	GG	GC	CC	GG	CC	GG	GC	CC	GC	GG	CC	GC	GG	GG	CC	CC	CC	GG	GC	GC	GC	GC	CC	CC	GC	GG	GC	GC	CC	CC	GG	CC	GC	CC	GC	GC	GC	CC	CC	GG	GC
LG02	mk2129	874.787	ctg1148	107188	A	AA	TT	TT	TT	AA	AA	--	AA	TT	AT	AA	AT	TT	AT	AT	TT	TT	AA	AA	AA	TT	AT	AT	AT	AT	AA	AA	AT	TT	AT	AA	--	AA	TT	AA	AA	AA	AT	AT	AA	AA	AA	TT	AT
LG02	mk1793	881.46	ctg2840	130070	G	GG	AA	AA	AA	GG	GG	GG	GG	GA	GA	GG	GA	AA	GG	GA	AA	GA	GG	GG	GG	GG	GA	GA	GA	GA	GG	GG	GA	--	GA	--	GG	GG	AA	GG	GA	GG	GA	GG	GG	GG	GG	AA	GA
LG02	mk1781	881.863	ctg2840	65793	C	CC	TT	TT	TT	CC	CC	CC	CC	CT	CT	CC	CT	TT	CC	CT	TT	CT	CC	CC	CC	CC	CT	CT	CT	CT	CC	CC	CT	TT	CT	CT	CC	CC	TT	CC	CT	CC	CT	CC	CC	CC	CC	TT	CT
LG02	mk1791	882.734	ctg2840	112768	C	CC	GG	GG	GG	CC	CC	CC	CC	CG	CG	--	CG	GG	CC	CG	GG	CG	CC	CC	CC	CC	CG	CG	CG	CG	CC	CC	CG	--	GG	--	CC	CC	GG	CC	CG	CC	--	CC	CC	--	CC	GG	CG
LG02	mk546	888.88	ctg2612	169191	C	TT	CC	CC	--	--	TT	--	TT	CT	CT	TT	CC	CC	--	CT	--	CT	TT	TT	TT	--	CT	CT	CT	CT	TT	TT	CT	--	--	--	TT	TT	CC	TT	CT	TT	CT	TT	--	TT	TT	CC	CT
LG02	mk2365	904.733	ctg1153	84943	G	AA	GG	GG	GG	GG	AA	--	AA	GG	GA	AA	GA	GG	AA	GA	GG	GG	AA	AA	GA	AA	GA	GA	AA	GA	AA	AA	GA	GG	GA	--	AA	AA	GG	AA	GA	AA	GA	GA	GG	AA	AA	--	GA
LG02	mk4300	907.779	ctg1397	226742	G	AA	GG	--	GG	--	AA	GG	AA	GG	GA	--	GA	GG	--	GA	GG	GG	AA	AA	GA	--	--	GA	--	AA	AA	AA	GA	--	GG	--	--	AA	GG	AA	GA	AA	GA	GA	GG	AA	AA	--	GA
LG02	mk3216	911.75	ctg1970	223471	C	TT	CC	CC	CC	CC	TT	CC	TT	CC	CT	--	CT	CC	TT	CT	--	CC	TT	TT	CT	CC	CT	CT	CC	CT	TT	TT	--	--	--	--	--	--	CC	--	CT	TT	CC	--	CC	TT	TT	CC	TT
LG02	mk3217	911.77	ctg1970	223632	C	AA	CC	CC	CC	CC	AA	CC	AA	CC	CA	--	CA	CC	AA	CA	CC	CC	AA	AA	CA	CC	CA	CA	CC	CA	AA	AA	--	--	--	--	--	--	CC	--	CA	AA	CC	--	CC	AA	AA	CC	AA
LG02	mk118	913.195	ctg12198	158628	A	TT	AA	AA	AA	AA	TT	AA	TT	AA	AT	--	AT	AA	TT	AT	AA	AA	TT	TT	AT	--	AT	AT	--	AT	TT	TT	AT	--	AT	AT	TT	--	--	TT	--	--	AT	AT	AA	TT	TT	AA	--
LG02	mk547	916.469	ctg2612	509269	T	TT	GG	GG	GG	GG	TT	--	TT	TG	TG	TT	TG	GG	TT	TG	GG	TG	TT	TT	TT	GG	TG	TG	TG	TG	TT	TT	TG	GG	TG	--	--	TT	--	--	TG	TT	TG	TT	GG	--	TT	GG	TG
LG02	mk2044	920.099	ctg8545	10726	C	GG	CC	CC	CC	--	GG	CC	GG	CC	CG	--	CG	CC	GG	CG	CC	CC	GG	--	CG	CC	CG	CG	CC	CG	GG	GG	--	CC	--	--	--	--	--	GG	CG	GG	CG	CG	CC	--	GG	--	GG
LG02	mk2367	923.74	ctg1153	85872	A	AA	GG	GG	GG	GG	AA	GG	AA	GG	AG	AA	AG	GG	AA	AG	GG	GG	AA	AA	AG	AA	AG	AG	--	AG	AA	--	--	GG	AG	--	AA	AA	GG	AA	AG	--	AG	AG	--	AA	AA	--	AG
LG02	mk2364	925.062	ctg1153	84910	C	TT	CC	CC	CC	CC	TT	--	TT	CC	CT	TT	CT	CC	TT	CT	CC	CC	TT	TT	CT	TT	CT	CT	TT	CT	TT	TT	CT	CC	CT	--	TT	TT	CC	TT	CT	TT	CT	CT	CC	TT	TT	--	CT
LG02	mk416	927.359	ctg16304	18220	C	TT	CC	CC	CC	CC	TT	--	--	CC	CT	TT	CT	--	TT	CT	CC	CC	TT	TT	CT	--	CT	CT	TT	CT	TT	TT	--	CC	CT	CT	TT	--	CC	TT	CT	--	CT	CC	CC	TT	TT	TT	TT
LG02	mk1226	930.267	ctg2530	55472	T	TT	CC	--	CC	CC	TT	CC	TT	CC	TC	TT	TC	CC	TT	TC	TC	--	TT	TT	TC	--	TC	TC	--	TC	TT	--	--	--	TC	TC	TT	--	CC	TT	TC	--	--	TC	CC	--	TT	--	TT
LG02	mk2985	932.732	ctg1166	172294	T	AA	TT	TT	TT	--	AA	TT	--	TT	--	AA	TA	TT	AA	TA	TA	TT	AA	AA	TA	--	TA	--	TT	TA	AA	AA	TA	--	TA	TA	AA	AA	TT	AA	TA	AA	TA	--	--	AA	AA	TT	AA
LG02	mk794	939.928	ctg119	297154	T	CC	TT	--	TT	--	TC	--	TC	TT	TT	--	TC	--	CC	--	TT	TT	CC	CC	TC	CC	--	TC	TC	TC	CC	CC	TC	TT	--	TC	--	CC	TT	CC	TT	CC	TC	TC	TT	CC	CC	--	TC
LG02	mk795	944.317	ctg119	297259	A	AA	CC	--	CC	--	AA	--	AA	CC	AC	--	AC	--	--	--	CC	CC	AA	AA	AC	AA	AC	AC	AA	AC	AA	AA	AC	CC	--	AC	--	AA	CC	AA	AC	AA	AC	AC	CC	AA	AA	AA	AC
LG02	mk1225	948.449	ctg2530	1367	C	AA	CC	CC	CC	--	AA	--	AA	CC	CA	--	CA	CC	AA	CA	CA	CC	AA	AA	CA	--	CA	CA	--	CA	AA	AA	CA	CC	CA	CA	AA	AA	CC	AA	CA	--	CA	--	--	AA	AA	--	AA
LG02	mk467	952.416	ctg810	143709	G	GG	AA	AA	AA	GA	GG	GG	--	AA	--	GG	GA	GA	GG	GA	GA	AA	GG	--	GA	GG	GA	GA	GG	GA	GG	GG	--	--	GA	GA	--	GG	GA	GG	--	GG	GA	GA	GA	--	GG	GG	GG
LG02	mk129	961.167	ctg502	70699	A	AA	CC	CC	--	AA	AA	--	--	CC	CC	AA	AC	AC	AA	AC	AC	--	AA	AA	AC	--	AC	AC	--	AC	AA	AA	--	--	AC	AC	AA	AC	AC	AA	AC	AA	AC	AC	--	AA	AA	--	AA
LG02	mk130	961.197	ctg502	70850	C	CC	TT	TT	--	CC	--	--	--	TT	TT	CC	CT	CT	CC	CT	CT	--	CC	CC	CT	--	CT	CT	--	CT	CC	CC	--	--	CT	CT	CC	CT	CT	CC	CT	CC	CT	--	--	CC	CC	--	CC
LG02	mk133	965.941	ctg502	72734	T	TT	GG	GG	GG	TG	TT	TT	TT	GG	GG	--	TG	TG	TT	TG	TG	GG	TT	TT	TG	--	TG	TG	TG	TG	TT	TT	TG	GG	TG	--	TT	--	TG	TT	TG	TT	TG	TG	--	TT	TT	GG	TT
LG02	mk132	965.948	ctg502	72626	A	AA	GG	GG	--	AG	AA	AA	AA	GG	GG	--	AG	AG	AA	AG	AG	GG	AA	AA	AG	--	AG	AG	AG	AG	AA	AA	AG	GG	AG	AG	AA	--	AG	AA	AG	AA	AG	AG	AG	AA	AA	GG	AA
LG02	mk1018	969.307	ctg5225	150085	C	CC	TT	TT	TT	--	CC	--	CC	TT	TT	CC	CT	CT	CC	CT	CT	TT	CC	CC	CT	CC	CT	CT	--	CT	CC	CC	CC	TT	CT	CT	CC	--	CT	CC	CT	CC	CT	CT	--	CT	CC	--	CC
LG02	mk1017	969.307	ctg5225	149927	G	AA	GG	GG	GG	--	AA	--	AA	GG	GG	AA	GA	GA	AA	GA	GA	GG	AA	AA	GA	AA	GA	GA	--	GA	AA	AA	AA	--	GA	GA	AA	--	GA	AA	GA	AA	GA	GA	--	GA	AA	--	AA
LG02	mk2351	972.287	ctg15951	5202	T	TT	AA	AA	--	TA	TT	TT	--	--	AA	--	TA	TA	TT	TA	TA	AA	TT	TT	TA	--	--	TA	TA	TA	TT	TT	--	--	TA	--	TT	--	TA	TT	--	TT	TA	TA	TA	TA	TT	AA	TT
LG02	mk2352	978.191	ctg15951	5221	A	AA	GG	GG	--	AA	AA	AA	AA	GG	GG	--	AG	AG	AA	AG	AG	GG	AA	AA	--	--	--	AG	AG	AG	AA	AA	--	--	AG	--	AA	--	AG	AA	--	AA	--	--	AA	AG	AA	GG	AA
LG02	mk4044	1001.23	ctg28997	96657	A	GG	AA	--	AG	GG	GG	GG	GG	AG	AG	--	AG	--	--	--	AA	AA	GG	--	--	GG	--	AG	--	AG	GG	--	AG	AA	--	AG	AG	--	AG	GG	--	--	AA	AA	GG	GG	--	GG	GG
LG02	mk862	1015.38	ctg21	736125	G	GG	AA	AA	AA	GG	GG	GG	GG	AA	AA	--	GA	GA	GG	GA	GA	AA	GG	GG	GA	GG	GA	GA	GG	GA	GG	GG	--	--	--	--	--	--	GA	GG	GA	GG	GA	GA	GG	--	GG	GG	GG
LG02	mk2041	1018.85	ctg8545	10636	G	GG	AA	AA	AA	--	GG	GG	GG	AA	GA	--	GA	AA	GG	GA	AA	AA	GG	GG	GA	GG	GA	GA	GG	GA	GG	GG	--	AA	--	--	--	--	--	GG	GA	GG	GA	GA	GG	--	GG	--	GG
LG02	mk3219	1018.86	ctg1970	277199	T	TT	CC	--	CC	TT	TT	TT	TT	CC	TC	--	TC	CC	TT	TC	CC	CC	TT	TT	TC	TT	TC	TC	TT	TC	TT	TT	--	--	--	TC	--	--	CC	TT	TC	TT	TC	TC	TT	TT	--	TT	TT
LG02	mk3218	1019.26	ctg1970	234168	C	CC	TT	TT	TT	CC	CC	CC	CC	TT	CT	--	CT	TT	CC	CT	TT	TT	CC	CC	CT	CC	CT	CT	CC	CT	CC	CC	--	--	--	--	CC	CC	TT	CC	CT	CC	CT	CT	CC	CC	CC	CC	CC
LG02	mk2042	1021.77	ctg8545	10695	A	AA	GG	GG	GG	--	AA	AA	AA	GG	AG	--	--	GG	AA	AG	GG	GG	AA	AA	AG	GG	AG	AG	GG	AG	AA	AA	--	GG	--	--	--	--	--	AA	AG	AA	AG	AG	AA	--	AA	--	AA
LG02	mk2043	1021.81	ctg8545	10709	T	TT	CC	CC	CC	--	TT	TT	TT	CC	TC	--	--	CC	TT	TC	CC	CC	TT	TT	TC	CC	TC	TC	CC	TC	TT	TT	--	CC	--	--	--	--	--	TT	TC	TT	TC	TC	TT	--	TT	--	TT
LG02	mk2986	1024.94	ctg1166	172354	T	TT	GG	GG	GG	--	TT	--	--	GG	--	TT	TG	GG	TT	TG	TG	GG	TT	TT	TG	--	TG	--	GG	TG	TT	TT	--	--	TG	TG	TT	TT	GG	TT	TG	TT	TG	--	--	TT	TT	GG	TT
LG02	mk1786	1034.88	ctg2840	68010	T	TT	CC	CC	CC	TC	TT	TT	TC	TC	TC	--	TC	CC	TT	TC	CC	TC	--	TT	TT	--	TC	TC	TC	TC	TT	TT	TC	--	TC	TC	--	TC	--	TT	TC	TT	TC	TT	TC	--	--	CC	TC
LG02	mk1789	1040.98	ctg2840	112622	T	TT	CC	CC	CC	TT	TT	TT	TT	TC	TC	--	TC	CC	TT	TC	CC	TC	TT	TT	TT	TT	TC	TC	TC	TC	TT	TT	TC	--	CC	--	TT	--	CC	--	TC	TT	--	TT	TT	--	TT	CC	TC
LG02	mk1390	1044.69	ctg3632	274398	C	CC	TT	TT	TT	--	CC	CC	CC	CT	CT	CC	CC	TT	CT	CT	TT	CT	CC	--	CC	CC	CT	CT	CT	CT	CC	CC	--	TT	--	CT	--	--	TT	CC	CT	CC	CT	CC	CC	CC	CC	TT	CT
LG02	mk2187	1046.66	ctg4249	331480	A	AA	TT	TT	TT	AA	AA	AA	AA	--	AT	AA	--	TT	--	AT	TT	AT	AA	AA	AA	AA	AT	--	AT	AT	AA	AA	AT	TT	--	AT	AA	AA	--	AA	AT	AA	AT	AA	AA	AA	AA	TT	AT
LG02	mk2188	1046.68	ctg4249	331481	T	TT	CC	CC	CC	TT	TT	TT	TT	TT	TC	TT	--	CC	--	TC	CC	TC	TT	TT	TT	TT	TC	--	TC	TC	TT	TT	TC	CC	--	TC	TT	TT	--	TT	TC	TT	TC	TT	TT	TT	TT	CC	TC
LG02	mk2189	1046.68	ctg4249	331549	C	CC	TT	TT	TT	CC	CC	CC	CC	CC	CT	CC	--	TT	--	CT	TT	CT	CC	CC	CC	CC	CT	--	CT	CT	CC	CC	CT	TT	--	CT	CC	CC	--	CC	CT	CC	CT	CC	CC	CC	CC	TT	CT
LG02	mk872	1048.05	ctg2021	99539	G	GG	AA	AA	AA	GG	GG	GG	GG	GG	GA	--	--	AA	GA	GA	AA	GA	GG	GG	GG	--	--	--	--	--	--	--	--	--	--	--	GG	GG	AA	GG	--	GG	GA	GG	--	GG	GG	AA	GA
LG02	mk3665	1048.1	ctg2881	154243	G	GG	AA	AA	AA	GG	GG	GG	GG	GG	GA	GG	GA	AA	GA	GA	AA	GA	GG	GG	GG	GG	GA	GA	GA	GA	GG	GG	--	AA	--	--	--	GG	AA	GG	GA	GG	GA	GG	--	GG	--	--	GA
LG02	mk3739	1050.81	ctg14782	54980	G	GG	AA	AA	AA	GG	GG	GG	GG	GG	GA	GG	GA	AA	GA	GA	AA	GA	GG	GG	GG	GG	GA	GA	GA	GG	GG	GG	--	--	GA	--	--	GG	--	GG	GA	GG	GA	GG	GG	GG	GG	AA	GA
LG02	mk3481	1052.45	ctg4377	311177	A	GG	AA	AA	--	GG	GG	GG	GG	GG	AG	GG	AG	AA	AG	AG	AA	--	GG	GG	GG	--	AG	AG	--	GG	GG	GG	--	AA	AA	--	GG	GG	AA	GG	AG	GG	AG	--	GG	--	GG	AA	AG
LG02	mk77	1053.98	ctg2601	254953	T	TT	AA	AA	--	TT	--	TT	TT	TT	--	--	TA	AA	TA	TA	AA	--	TT	TT	TT	--	TA	TA	TA	TT	TT	TT	--	AA	--	--	--	--	--	TT	TA	TT	TA	--	TT	--	TT	AA	TA
LG02	mk78	1053.99	ctg2601	254963	G	GG	AA	AA	--	GG	--	GG	GG	GG	--	--	GA	AA	GA	GA	AA	--	GG	GG	GG	--	GA	GA	GA	GG	GG	GG	--	AA	--	--	--	--	--	GG	GA	GG	GA	--	GG	--	GG	AA	GA
LG02	mk76	1053.99	ctg2601	254935	G	GG	AA	AA	--	GG	GG	GG	GG	GG	--	--	GA	AA	GA	GA	AA	--	GG	GG	GG	--	GA	GA	GA	GG	GG	GG	--	AA	--	--	--	--	--	GG	GA	GG	GA	--	GG	--	GG	AA	GA
LG02	mk2996	1062.54	ctg4366	222951	T	TT	CC	TC	--	TT	TT	TT	TT	TT	TC	TC	TC	CC	TC	TC	CC	--	TT	TT	TT	--	TC	TC	TC	TT	TT	TC	TC	CC	TC	TT	TT	TT	CC	TT	CC	TT	TC	TT	TT	--	TT	CC	TC
LG02	mk584	1065.14	ctg3412	175565	C	CC	TT	CT	--	CC	CC	CC	CC	CC	CT	--	CT	TT	CT	CT	TT	CT	CC	CC	CC	CC	CT	CT	CT	CC	CC	CC	--	TT	--	--	--	CC	TT	CC	--	CC	CT	CC	CC	CC	CT	TT	CT
LG02	mk1600	1081.54	ctg1937	266892	G	GG	AA	AA	AA	GG	GG	--	GG	GG	GA	GG	GA	AA	GA	GA	AA	GA	GG	GG	GG	GG	GA	GA	GA	AA	GG	GG	GA	--	GA	AA	GG	GG	AA	GG	GA	GG	GA	GG	--	GG	GG	AA	GA
LG02	mk1792	1087.24	ctg2840	112839	C	TT	CC	CC	CC	TT	TT	TT	TT	CT	CT	--	CT	CC	TT	CT	CC	CT	TT	TT	TT	TT	CT	CT	CT	CC	TT	TT	CT	--	CC	--	TT	--	CC	--	CT	TT	--	TT	TT	--	--	CC	CT
LG02	mk1790	1087.25	ctg2840	112687	C	TT	CC	CC	--	TT	TT	TT	TT	CT	CT	--	CT	CC	TT	CT	CC	CT	TT	TT	TT	TT	CT	CT	CT	CC	TT	TT	CT	--	CC	--	TT	--	CC	--	CT	TT	--	TT	TT	--	--	CC	CT
LG02	mk1799	1087.71	ctg2840	133904	G	GG	AA	AA	AA	GG	GG	GG	GG	GA	GA	GG	GA	AA	GG	GA	AA	GA	GG	GG	GG	GG	GA	GA	GA	--	GG	GG	GA	AA	GA	AA	GG	GG	AA	GG	GA	GG	GA	GG	GG	--	--	AA	GA
LG02	mk1787	1088.06	ctg2840	96686	A	GG	AA	AA	AA	GG	GG	GG	GG	AG	AG	--	AG	AA	GG	AG	AA	AG	GG	GG	GG	GG	AG	AG	AG	AA	GG	GG	AG	AA	AG	AA	GG	GG	AA	GG	AG	GG	AG	GG	--	GG	GG	AA	AG
LG02	mk1788	1088.06	ctg2840	96689	C	TT	CC	CC	CC	TT	TT	TT	TT	CT	CT	--	CT	CC	TT	CT	CC	CT	TT	TT	TT	TT	CT	CT	CT	CC	TT	TT	CT	CC	CT	CC	TT	TT	CC	TT	CT	TT	CT	TT	--	TT	TT	CC	CT
LG02	mk1796	1088.39	ctg2840	133790	G	TT	GG	GG	GG	TT	TT	TT	TT	GT	GT	TT	GT	GG	TT	GT	GG	GT	TT	TT	TT	TT	GT	GT	GT	--	TT	TT	GT	GG	GT	GG	TT	TT	GG	TT	GT	TT	GT	TT	TT	--	--	GG	GT
LG02	mk1798	1088.39	ctg2840	133902	C	TT	CC	CC	CC	TT	TT	TT	TT	CT	CT	TT	CT	CC	TT	CT	CC	CT	TT	TT	TT	TT	CT	CT	--	--	TT	TT	CT	CC	CT	CC	TT	TT	CC	TT	CT	TT	CT	TT	--	--	--	CC	CT
LG02	mk1794	1088.39	ctg2840	130118	C	TT	CC	CC	CC	TT	--	TT	TT	CT	CT	TT	CT	CC	TT	CT	CC	CT	--	TT	TT	TT	CT	CT	CT	CC	TT	TT	CT	--	CT	--	TT	--	CC	TT	CT	TT	CT	TT	TT	TT	TT	CC	CT
LG02	mk1795	1088.85	ctg2840	130270	T	TT	CC	CC	CC	TT	--	TT	TT	TC	TC	TT	TC	CC	TT	TC	CC	TC	--	TT	TT	TT	TC	TC	TC	CC	TT	TT	TC	--	TC	--	TT	--	CC	TT	TC	TT	TC	TT	TT	TT	TT	CC	TC
LG02	mk3440	1096.83	ctg5576	69499	T	TT	CC	--	CC	TC	--	TC	TT	TC	TC	TT	TC	CC	TT	TC	CC	TC	TT	TT	TT	TT	TC	TC	TC	--	TT	--	TC	--	CC	--	TT	TT	CC	--	CC	--	--	--	TC	TT	TT	CC	TC
LG02	mk574	1102.61	ctg13	351525	A	AA	GG	--	GG	AG	AA	GG	AA	GG	AG	AA	AG	GG	AA	AG	GG	GG	AA	AA	AG	AA	AG	AG	GG	GG	AA	AA	--	--	AG	--	AA	--	GG	AA	AG	AA	AG	AG	AG	AA	AA	GG	AG
LG02	mk1782	1116.95	ctg2840	67816	T	AA	TT	TT	TT	TA	AA	AA	TA	TA	TA	--	TA	TT	AA	TA	TT	TA	--	AA	AA	TA	TA	TA	TA	TT	AA	AA	--	TT	TA	TT	--	--	TT	AA	TA	AA	TA	--	TA	--	AA	TT	TA
LG02	mk1785	1117.83	ctg2840	67999	C	TT	CC	CC	CC	CT	TT	TT	CT	CT	CT	--	CT	CC	TT	CT	CC	CT	CT	TT	TT	CT	CT	CT	CT	CC	TT	--	CT	--	CT	CC	--	CT	--	TT	CT	TT	CT	CT	CT	CT	--	CC	CT
LG02	mk1783	1118.22	ctg2840	67930	G	AA	GG	GG	GG	GA	AA	AA	GA	GA	GA	--	GA	GG	AA	GA	GG	GA	GA	AA	AA	GA	GA	GA	GA	GG	AA	--	GA	--	GA	GG	--	GA	--	AA	--	AA	GA	GA	GA	GA	--	GG	GA
LG02	mk1784	1118.61	ctg2840	67933	G	AA	GG	GG	GG	GA	AA	AA	GA	GA	GA	GA	GA	GG	AA	GA	GG	GA	GA	AA	AA	GA	GA	GA	GA	GG	AA	--	GA	--	GA	GG	--	GA	--	AA	GA	AA	GA	GA	GA	GA	--	GG	GA
LG02	mk3634	1133	ctg10380	111139	C	TT	CC	CC	--	CT	TT	CT	CT	CT	TT	CT	TT	--	CT	CT	CC	CT	CT	TT	TT	CC	CT	CT	CT	CC	TT	CT	CT	CC	--	CC	TT	CT	--	TT	TT	TT	CT	CT	CT	TT	TT	CC	TT
LG02	mk1031	1162.15	ctg18823	12417	C	CC	TT	CT	--	TT	CC	TT	CC	CC	CC	CT	CC	--	CT	CT	TT	CT	CC	CC	CC	--	CT	CT	CT	CC	CC	CC	CT	TT	--	--	CC	CC	--	CC	--	--	CT	CC	TT	CC	CC	TT	CC
LG02	mk4403	1163.7	ctg2399	559	A	AA	CC	AC	--	CC	AA	--	AA	AA	--	AC	AA	--	AC	AC	CC	AC	AA	AA	AA	--	AC	AC	AC	AA	AA	AA	AC	--	--	AA	AA	AA	--	AA	--	AA	AC	AA	--	AA	AA	CC	AA
LG02	mk4402	1163.91	ctg2399	509	A	AA	GG	AG	--	GG	AA	GG	AA	AA	--	AG	AA	--	AG	AG	GG	AG	AA	AA	AA	--	AG	AG	AG	AA	AA	AA	AG	--	--	AA	AA	AA	--	AA	--	AA	AG	AA	--	AA	AA	GG	AA
LG02	mk2092	1168.61	ctg9847	50379	G	GG	AA	GA	--	--	--	--	GG	GG	GG	GA	GG	--	GA	GA	AA	GA	GG	GG	GG	GG	GA	AA	GA	GG	GG	GG	GA	AA	--	GG	GG	GG	--	--	--	GG	GA	GG	--	GG	GG	AA	GG
LG02	mk2819	1177.51	ctg8762	67630	A	AA	TT	AT	--	TT	AA	--	AA	AA	AT	AT	AT	TT	AT	AT	TT	AT	AA	--	AA	AA	AT	AT	AT	AA	AA	AA	--	TT	AT	AA	AA	AA	TT	AA	TT	--	AT	--	TT	AA	AA	--	AT
LG02	mk2820	1177.51	ctg8762	67673	T	TT	CC	TC	--	CC	TT	--	TT	TT	TC	TC	--	CC	TC	TC	CC	TC	TT	--	TT	TT	TC	TC	TC	TT	TT	TT	--	CC	TC	TT	TT	TT	CC	TT	CC	--	TC	--	CC	TT	TT	--	TC
LG02	mk2821	1177.51	ctg8762	67729	G	GG	AA	--	--	AA	GG	--	GG	GG	GA	GA	GA	AA	GA	GA	AA	GA	GG	--	GG	GG	GA	GA	GA	GG	GG	GG	--	AA	--	GG	GG	--	AA	GG	AA	--	GA	--	AA	GG	GG	--	GA
LG02	mk917	1180.52	ctg25525	25420	G	GG	AA	GA	--	AA	GG	GA	--	GG	GA	GA	GA	AA	GA	GA	AA	GA	GG	GG	GG	GG	GA	--	GA	GG	GG	--	GA	--	--	GG	GG	--	AA	GG	--	GG	GA	GG	AA	GG	GG	AA	GA
LG02	mk480	1187.84	ctg10410	152125	C	CC	TT	TT	TT	CT	CC	CT	--	CC	CT	--	CT	TT	CT	CT	TT	CT	CC	CC	CC	CC	CT	CT	CT	--	CC	CC	CT	--	--	CC	CC	CC	TT	CC	CT	CC	CT	--	TT	CC	CC	TT	CT
LG02	mk481	1189.7	ctg10410	152303	T	TT	CC	CC	CC	--	TT	TT	--	TT	TC	TT	TC	CC	TC	TC	CC	TC	TT	TT	TT	TT	TC	TC	TC	TT	TT	TT	TC	CC	--	TT	TT	TT	CC	TT	TC	TT	TC	TT	--	TT	TT	CC	TC
LG02	mk3664	1195.57	ctg2881	154166	A	AA	GG	GG	GG	AG	AA	AG	AA	AA	AG	AA	AG	GG	AG	AG	GG	AG	AA	AA	AA	AA	AG	AG	AG	AG	AA	AA	--	GG	--	--	--	AA	GG	AA	AG	AA	AG	AA	--	AA	--	--	AG
LG02	mk3684	1198.11	ctg10883	39826	C	TT	CC	CC	--	CT	TT	CT	TT	TT	CT	TT	CT	CC	CT	CT	CC	CT	TT	TT	TT	CC	CT	CT	CT	CT	TT	TT	--	CC	CT	CT	TT	TT	CC	--	CT	--	CT	TT	CT	TT	TT	CC	CT
LG02	mk873	1204.06	ctg2021	99683	G	AA	GG	GG	GG	GG	AA	GG	AA	AA	GA	--	GA	GG	GA	GA	GG	GA	AA	AA	AA	--	GA	--	GA	--	--	--	GA	--	--	--	AA	AA	GG	AA	GA	AA	GA	AA	--	AA	AA	GG	GA
LG02	mk4204	1205.98	ctg10594	33463	A	AA	TT	TT	TT	TT	AA	TT	AA	--	AT	--	TT	TT	AT	AT	TT	AT	AA	--	AA	--	AT	AT	AT	AT	AA	--	AT	--	AT	AT	AA	--	TT	AA	--	AA	AT	--	--	AA	AA	TT	AT
LG02	mk1032	1207.56	ctg24124	70690	A	GG	AA	AA	AA	AA	GG	AA	GG	GG	AG	--	AG	AA	AG	AG	AA	AG	GG	GG	GG	GG	AG	AG	AG	AG	GG	GG	--	--	AA	--	--	--	AA	GG	AG	GG	AG	GG	AA	GG	GG	AA	--
LG02	mk3552	1209.98	ctg379	361951	G	GG	TT	TT	TT	TT	GG	TT	GG	GG	GT	--	GT	TT	GT	GT	TT	--	GG	GG	GG	GG	GT	GT	GT	GG	GG	GG	GT	TT	TT	GT	--	GG	TT	GG	GT	GG	GT	GG	TT	GG	GG	TT	GT
LG02	mk3554	1209.99	ctg379	362118	G	GG	CC	CC	CC	CC	GG	CC	GG	GG	GC	--	GC	CC	GC	GC	CC	--	GG	GG	GG	GG	GC	GC	GC	GG	GG	GG	GC	CC	CC	GC	--	GG	CC	GG	GC	GG	GC	GG	CC	GG	GG	CC	GC
LG02	mk3553	1209.99	ctg379	362002	A	AA	GG	GG	GG	GG	AA	GG	AA	AA	AG	--	AG	GG	AG	AG	GG	--	AA	AA	AA	AA	AG	AG	AG	AA	AA	AA	AG	GG	GG	AG	--	AA	GG	AA	AG	AA	AG	AA	GG	AA	AA	GG	AG
LG02	mk3550	1210.99	ctg379	255207	G	GG	TT	TT	TT	TT	GG	TT	GG	GG	GT	GG	GT	TT	GT	GT	TT	GT	GG	GG	GG	GG	--	GT	GT	GG	GG	GG	GT	TT	GT	GT	--	GG	TT	GG	GT	GG	GT	GG	TT	GG	GG	TT	GT
LG02	mk3551	1210.99	ctg379	255327	G	GG	TT	TT	TT	TT	GG	TT	GG	GG	GT	GG	GT	TT	GT	--	TT	GT	GG	GG	GG	GG	--	GT	GT	GG	GG	GG	GT	TT	GT	GT	--	GG	TT	GG	GT	GG	GT	GG	TT	GG	GG	TT	GT
LG02	mk4178	1213.5	ctg1594	238412	A	GG	AA	AA	AA	AA	GG	AA	GG	GG	AG	GG	AG	AA	--	AG	AA	AG	GG	GG	GG	AA	--	AG	AG	GG	GG	GG	AG	AA	AG	AG	GG	GG	AA	GG	GG	GG	AG	GG	AA	GG	GG	AA	AG
LG02	mk1550	1222.26	ctg25033	14095	C	TT	CC	CT	CC	--	TT	CC	TT	TT	CT	--	--	CC	CT	CT	--	CT	TT	TT	TT	CC	--	CT	CT	--	TT	TT	CT	--	CT	TT	--	TT	CC	TT	CT	TT	CT	TT	--	TT	TT	CC	CT
LG02	mk1050	1223.03	ctg11325	12874	G	AA	GG	GA	GG	--	AA	GG	AA	AA	GA	AA	GA	GG	GA	GA	GG	GA	AA	AA	AA	GG	GA	GA	GA	AA	AA	AA	GA	GG	GA	AA	AA	--	GG	AA	GA	AA	GA	AA	--	AA	AA	--	GA
LG02	mk1051	1224.1	ctg11325	31354	G	AA	GG	GA	GG	GG	AA	GG	AA	AA	GA	AA	GA	GG	GA	GA	GG	GA	AA	AA	AA	GG	GA	GA	GA	AA	AA	AA	GA	--	GA	AA	AA	AA	GG	AA	GA	AA	GA	AA	GG	AA	AA	GG	GA
LG02	mk1052	1224.1	ctg11325	31450	G	AA	GG	GA	GG	GG	AA	GG	AA	AA	GA	AA	GA	GG	GA	GA	GG	GA	AA	AA	AA	GG	GA	GA	GA	AA	AA	AA	GA	--	GA	AA	AA	AA	GG	AA	GA	AA	GA	AA	GG	AA	AA	GG	GA
LG02	mk4175	1225.6	ctg294	842972	T	CC	TT	TC	TT	TT	CC	TT	CC	CC	TC	--	TC	TT	TC	TC	TT	TC	CC	--	CC	TT	TC	TC	TC	CC	CC	CC	TC	TT	--	--	CC	--	TT	--	TC	--	TC	CC	TT	--	CC	TT	TC
LG02	mk1902	1229.22	ctg5742	42404	C	TT	CC	CT	CC	CC	TT	CC	TT	TT	CT	CT	CT	--	CT	CT	CC	CT	TT	TT	TT	CC	CT	CT	CT	TT	TT	TT	--	CC	CC	--	TT	TT	CC	TT	CC	TT	CT	TT	--	TT	TT	CC	TT
LG02	mk1901	1229.22	ctg5742	42361	C	TT	CC	CT	CC	CC	TT	CC	TT	TT	CT	CT	CT	--	CT	CT	CC	CT	TT	TT	TT	CC	CT	CT	CT	TT	TT	TT	--	CC	CC	--	TT	TT	CC	TT	CC	TT	CT	TT	--	TT	TT	CC	TT
LG02	mk1903	1229.22	ctg5742	42423	A	TT	AA	AT	AA	AA	TT	AA	TT	TT	AT	AT	AT	--	AT	AT	AA	AT	TT	TT	TT	AA	AT	AT	AT	TT	TT	TT	--	AA	AA	--	TT	TT	AA	TT	AA	TT	AT	TT	--	TT	TT	AA	TT
LG02	mk4404	1230.79	ctg2399	77671	G	GG	AA	GA	--	AA	GG	AA	--	GG	--	GA	GA	AA	--	AA	AA	GA	GG	GG	GG	GG	GA	GA	GA	GG	GG	GG	GA	AA	--	GG	GG	GG	AA	GG	--	GG	GA	--	AA	GG	GG	AA	GA
LG02	mk1067	1245.18	ctg1726	198674	A	GG	AA	AG	AA	AA	AA	AA	AG	GG	--	--	--	--	AG	AG	AG	AG	GG	AG	AG	--	--	AA	AA	GG	GG	GG	AG	--	--	--	--	GG	AA	GG	AG	GG	AG	GG	AA	--	GG	AA	AG
LG02	mk3920	1255.67	ctg5386	519989	T	TT	CC	TC	CC	CC	CC	CC	TT	TT	CC	TC	TC	CC	TC	TC	TC	TC	TT	TC	TC	TT	TC	CC	TC	TT	TT	TT	--	--	CC	TT	TT	TT	TC	TT	TC	TT	CC	TT	CC	--	TC	TC	TC
LG02	mk125	1263.87	ctg25504	73192	T	TT	CC	TC	CC	--	--	--	TC	TT	CC	TC	TC	CC	TC	TC	TC	TC	TT	TC	TC	CC	TC	TC	--	TT	TT	TT	TC	CC	CC	TT	TT	--	TC	TT	TC	TT	CC	TT	--	CC	TC	--	TC
LG02	mk1762	1268.52	ctg18040	89515	T	TT	GG	TG	GG	GG	GG	TG	TG	TT	GG	TG	TG	GG	TG	TG	TG	TG	TT	TG	TG	TT	TG	TG	TG	TT	TT	TT	TG	GG	GG	--	--	--	TG	TT	TG	--	GG	TT	GG	GG	TG	TG	TG
LG02	mk3776	1270.2	ctg8283	44959	A	AA	CC	AC	CC	CC	CC	AC	AC	AA	--	--	AC	CC	AC	AC	AC	AC	AA	AC	AC	AA	AC	AC	AC	AA	AA	--	AC	--	--	--	AA	AA	AC	AA	AC	AA	CC	AA	CC	CC	--	--	AC
LG02	mk2855	1276.87	ctg5860	131863	G	AA	GG	GA	--	GG	--	--	GA	--	GG	--	GA	GG	GA	GA	GA	GA	AA	GA	GA	AA	GA	GG	--	AA	AA	AA	--	GG	GG	--	--	--	--	AA	GA	--	GA	AA	GG	GG	GA	AA	GA
LG02	mk2854	1276.88	ctg5860	131833	C	GG	CC	CG	--	CC	--	--	CG	--	CC	--	CG	CC	CG	CG	CG	CG	GG	CG	CG	GG	CG	CC	--	GG	GG	GG	--	CC	CC	--	--	--	CC	GG	CG	--	CG	GG	CC	CC	CG	GG	CG
LG02	mk2425	1297.23	ctg5654	73872	G	AA	GG	GA	GG	GG	AA	GA	AA	--	GA	--	GA	GG	GA	GA	GA	GA	AA	AA	AA	GG	GA	GA	GA	AA	AA	AA	--	--	GG	--	AA	--	GG	AA	GG	AA	GA	AA	GG	GA	AA	GG	GA
LG02	mk2424	1297.23	ctg5654	73626	A	GG	AA	AG	AA	AA	GG	AG	GG	--	--	--	AG	--	AG	AG	AG	AG	GG	GG	GG	AA	AG	AG	AG	GG	GG	GG	--	--	AA	--	GG	--	AA	GG	AA	GG	AG	GG	AA	AG	GG	AA	AG
LG02	mk3867	1317.21	ctg28588	758	G	GG	AA	GA	AA	AA	GG	GA	GA	GG	AA	GA	GA	AA	GA	GA	GA	GA	GG	GA	GA	AA	GA	GA	GG	GG	GG	GG	AA	AA	AA	GG	GG	GG	GA	GG	GA	GG	AA	GG	AA	AA	GA	GG	GA
LG02	mk1540	1320.95	ctg4535	123889	C	CC	AA	CA	AA	AA	CC	--	CA	CC	AA	CA	CA	AA	CA	CA	CA	CA	CC	CA	CA	CC	CA	CA	CA	CC	CC	CC	CA	AA	AA	CC	CC	CC	CA	CC	CA	CC	AA	CC	AA	AA	CA	CA	CA
LG02	mk3777	1323.99	ctg8283	52350	C	CC	TT	CT	TT	TT	TT	TT	CT	CC	TT	CT	CT	TT	CT	CT	CT	CT	CC	CT	CT	CC	CT	CT	CT	CC	CC	CC	--	--	--	CC	CC	--	CT	CC	CT	CC	TT	CC	TT	TT	CT	CT	CT
LG02	mk2052	1328.02	ctg14442	80072	T	TT	CC	TC	CC	CC	TT	TC	TC	TT	--	--	TC	CC	TC	TC	TC	TC	TT	TC	TC	CC	TC	TC	TC	TT	TT	TT	TC	CC	CC	TT	TT	TT	TC	TT	TC	TT	CC	TT	CC	CC	TC	TC	TC
LG03	mk1083	0	ctg5826	1034	C	AA	CC	CA	CA	CC	CA	AA	--	AA	CC	CA	AA	AA	AA	CA	CA	CA	CA	--	CA	--	CA	CA	CC	--	CA	CA	--	AA	AA	CA	CA	CA	--	CA	CA	--	CA	CC	CA	CA	AA	CA	CC
LG03	mk4181	18.285	ctg4094	258971	T	TT	CC	TC	TC	CC	TC	CC	TT	TC	TC	--	TT	TT	CC	TC	CC	TC	TC	TT	TC	CC	TC	TC	TC	TT	TC	CC	--	--	--	--	TC	--	TC	TC	TC	TT	CC	CC	CC	TC	TT	TC	TC
LG03	mk4180	18.291	ctg4094	258962	A	AA	CC	AC	AC	CC	AC	CC	AA	AC	AC	--	AA	AA	CC	AC	CC	AC	AC	AA	AC	CC	AC	AC	AC	AA	AC	CC	--	--	--	--	AC	--	AC	AC	AC	AA	CC	CC	CC	AC	AA	AC	AC
LG03	mk4173	35.921	ctg150548	2332	G	GG	AA	AA	GA	AA	--	--	GG	GG	GA	--	GG	GG	GG	GA	GA	GA	GA	GG	GA	--	GA	GA	--	--	GA	--	--	GG	GG	--	--	--	GA	GA	GA	GG	GA	--	AA	GA	GG	--	GA
LG03	mk4172	36.096	ctg150548	2305	C	CC	TT	TT	CT	TT	--	--	CC	CC	CT	--	CC	CC	CC	CT	CT	CT	CT	CC	CT	--	CT	CT	--	--	CT	--	--	CC	CC	--	--	TT	CT	CT	CT	CC	CT	--	TT	CT	CC	--	CT
LG03	mk4174	36.427	ctg150548	2341	C	CC	TT	TT	CT	TT	--	--	CC	CC	CT	--	CC	CC	CC	CT	CT	CT	--	CC	CT	--	CT	CT	--	--	CT	--	--	CC	CC	--	--	--	CT	CT	CT	CC	CT	--	TT	CT	CC	--	CT
LG03	mk707	42.638	ctg20716	47065	C	TT	GG	GG	TG	GG	--	--	TT	TT	TG	GG	TT	TT	TT	GG	TG	TG	GG	TT	TG	CC	TG	TG	--	--	TG	GG	TT	TT	TT	--	TG	GG	TG	TG	TG	TT	TG	GG	--	TG	TT	--	TG
LG03	mk3523	43.88	ctg3678	205249	T	AA	TT	TT	TA	TT	AA	TT	AA	AA	TA	--	AA	AA	AA	TT	TA	TA	TT	AA	TA	--	TA	TA	TA	AA	TA	--	--	--	AA	AA	TA	--	TA	TA	TA	AA	TA	TT	TT	TA	AA	TA	TA
LG03	mk3522	44.592	ctg3678	196350	A	CC	AA	AA	AC	AA	CC	AA	CC	CC	AC	AA	CC	CC	CC	AA	AC	AC	AA	CC	AC	CC	AC	AC	AC	CC	AC	AA	--	CC	--	CC	AC	--	AC	AC	AC	--	AC	--	--	AC	CC	AC	AC
LG03	mk3524	45.385	ctg3678	354084	T	CC	TT	TT	TC	TT	CC	TT	CC	CC	--	--	--	CC	CC	TT	TC	TC	TT	CC	TC	CC	TC	TC	TC	CC	TC	TT	CC	CC	--	CC	TC	TT	TC	TC	TC	CC	TC	TT	TT	TC	CC	TC	TC
LG03	mk3525	45.398	ctg3678	354092	T	CC	TT	--	TC	TT	CC	TT	CC	CC	TC	TT	CC	CC	CC	TT	--	TC	TT	CC	TC	CC	TC	TC	TC	CC	TC	TT	CC	CC	--	CC	TC	TT	TC	TC	TC	CC	TC	TT	TT	TC	CC	TC	TC
LG03	mk1341	46.334	ctg11531	49690	A	AA	GG	GG	AG	GG	--	--	AA	AA	AG	--	AA	AA	AA	GG	AG	AG	GG	AA	AG	--	AG	AG	--	--	AG	GG	AA	AA	AA	--	AG	GG	AG	AG	AG	AA	AG	GG	--	AG	AA	--	AG
LG03	mk1340	46.343	ctg11531	49642	T	TT	CC	CC	TC	CC	--	--	--	TT	TC	--	TT	TT	TT	CC	TC	TC	CC	TT	TC	--	TC	TC	--	--	TC	CC	TT	TT	TT	--	--	CC	TC	TC	TC	TT	TC	CC	--	TC	TT	--	TC
LG03	mk1342	46.372	ctg11531	49819	C	CC	AA	AA	CA	AA	--	--	CC	CC	CA	--	CC	CC	CC	AA	CA	CA	AA	CC	CA	--	CA	CA	--	--	CA	AA	CC	CC	CC	--	CA	AA	CA	CA	CA	CC	CA	AA	--	CA	CC	--	CA
LG03	mk4122	50.837	ctg68353	14190	G	GG	TT	TT	--	GT	TT	--	GG	GG	GT	--	GG	GG	GG	TT	GT	TT	TT	GG	GT	GG	GT	GT	GT	GG	GT	TT	GG	GG	GG	GG	GT	TT	GT	GT	GT	GG	GT	TT	GT	GT	GG	GT	TT
LG03	mk1571	54.522	ctg6637	279720	A	CC	AA	AA	AC	AA	AA	AA	CC	CC	AC	--	CC	CC	CC	AA	AC	AC	AA	CC	AC	CC	AC	AC	AC	CC	AC	AA	CC	--	CC	--	--	--	AC	AC	--	CC	AC	AA	AA	AC	CC	--	AA
LG03	mk2585	61.238	ctg162609	9040	C	CC	TT	TT	CT	TT	TT	--	CC	CC	CT	--	CC	CC	CC	TT	CT	CT	TT	CC	CT	CC	CT	CT	CC	CC	CT	TT	--	--	--	--	--	--	CT	CT	CT	CC	--	--	TT	--	CC	CT	TT
LG03	mk827	72.041	ctg7120	70733	C	AA	CC	CC	CA	CC	CC	AA	AA	AA	CA	--	AA	AA	AA	CC	CA	--	CC	AA	CA	AA	CA	CA	CC	AA	CA	CC	--	AA	AA	AA	CA	CC	--	CA	CA	AA	CA	CC	--	AA	AA	CC	CC
LG03	mk2728	80.624	ctg6460	15912	G	GG	AA	AA	GA	AA	AA	AA	--	--	GA	--	GG	GG	GG	AA	GA	--	AA	GG	GA	GA	GA	GA	AA	GG	GA	AA	GA	--	GG	--	--	--	--	GA	GA	GG	GA	AA	AA	--	GG	AA	AA
LG03	mk2868	93.263	ctg40110	9027	A	AA	CC	CC	AC	CC	CC	CC	AA	AA	AC	--	AA	AA	AA	CC	AC	AC	CC	AA	AC	CC	AC	AC	CC	AC	AC	CC	AC	AA	AA	AC	--	CC	AC	AC	AC	AA	AC	CC	CC	AA	AA	CC	CC
LG03	mk2563	95.931	ctg6157	55073	C	TT	CC	CC	CT	CC	TT	--	TT	TT	CT	--	--	TT	TT	CC	--	CT	CC	TT	CT	CC	CT	CT	CC	CT	CT	CC	CT	TT	TT	CT	CT	CC	CT	CT	CT	TT	CT	CC	CC	TT	TT	CT	CC
LG03	mk1346	102.134	ctg16429	37760	G	GG	AA	AA	GA	AA	--	AA	GG	GG	--	AA	GG	GG	GG	AA	GA	GA	AA	--	GA	AA	AA	GA	--	GA	GA	AA	--	GG	GG	GA	AA	GA	--	--	GA	--	GA	AA	AA	GA	GG	--	AA
LG03	mk2729	106.35	ctg6960	165308	A	GG	AA	AA	AG	AA	--	--	--	GG	AG	AA	AG	GG	GG	AA	AG	AG	AA	GG	AG	AA	AA	GG	--	AG	AG	AG	AG	--	GG	AG	AA	AG	--	AG	AG	--	AG	AA	AA	GG	GG	--	AA
LG03	mk2190	114.827	ctg4749	9216	T	TT	CC	CC	TC	CC	CC	--	TT	TT	TC	CC	--	TT	TT	--	--	TT	CC	--	TC	CC	CC	TT	TC	--	TC	TC	TC	TT	TT	TT	--	TC	TC	TC	TC	TT	TC	CC	CC	TT	TT	TC	CC
LG03	mk2123	125.792	ctg48	2090114	C	TT	CC	CC	CT	--	CC	CC	--	--	CT	CC	CT	--	TT	CC	CT	CT	CC	TT	CT	CC	CC	TT	--	CT	--	CT	--	--	--	CT	--	CT	CT	--	CT	--	CT	--	CC	TT	TT	CC	CC
LG03	mk2122	125.813	ctg48	2090088	C	TT	CC	CC	CT	--	CC	CC	--	--	CT	CC	CT	--	TT	CC	CT	CT	CC	TT	CT	CC	CC	TT	--	CT	--	CT	--	--	--	CT	--	CT	CT	CT	CT	--	CT	--	CC	TT	TT	CC	CC
LG03	mk3484	134.948	ctg6577	73098	C	CC	TT	--	CT	CC	CC	TT	CC	CC	CT	--	CC	CC	--	TT	CT	CT	TT	CC	CT	CT	TT	CC	CC	CT	CT	CT	CT	--	CC	--	TT	--	CT	CT	CT	CC	CT	TT	TT	CC	CC	CC	TT
LG03	mk3100	137.794	ctg3969	172257	G	GG	AA	AA	GA	--	GG	--	GG	GG	GA	AA	GA	GG	GG	AA	GA	GA	AA	GG	GA	GA	AA	GG	GG	GA	GA	GA	GA	GG	--	GA	--	GA	GA	GA	GA	GG	GA	AA	--	GG	GG	GG	--
LG03	mk3101	137.797	ctg3969	172313	C	CC	TT	TT	CT	--	CC	--	CC	CC	CT	TT	CT	CC	CC	TT	CT	CT	TT	CC	CT	CT	TT	CC	CC	CT	CT	CT	CT	--	--	CT	--	CT	CT	CT	CT	CC	CT	TT	--	CC	CC	CC	--
LG03	mk3933	153.539	ctg688	94983	T	TT	CC	CC	TC	TT	TT	TT	TT	TT	--	TC	TC	--	TT	CC	TC	TT	CC	TC	TC	TT	CC	TT	TT	TT	CC	TC	TC	TC	TT	--	CC	TC	TC	TC	TC	TT	CC	CC	CC	TT	TC	TT	TC
LG03	mk3934	165.29	ctg688	95029	G	GG	AA	AA	GA	AA	AA	AA	GG	GG	GA	GA	GA	GG	GG	AA	GA	GG	AA	GA	GA	GA	AA	GG	GA	GG	AA	GA	GA	GA	GG	--	AA	GA	GA	GA	GA	--	AA	AA	AA	GG	GA	GA	GA
LG03	mk2759	169.297	ctg5161	142021	G	AA	GG	GG	GA	GG	GG	GG	AA	AA	GA	--	GA	AA	AA	GG	GA	--	GG	--	--	GA	GG	AA	GA	AA	GG	GA	GA	GA	AA	AA	GG	GA	GA	GA	GA	--	GG	GG	GG	AA	AA	GA	--
LG03	mk1391	178.102	ctg4132	8480	A	TT	AA	AA	AT	AA	AA	AA	TT	TT	AT	AA	AT	TT	TT	AA	AT	--	AA	AT	AT	AA	AA	TT	AT	TT	AA	AT	--	--	TT	TT	--	--	AT	AT	AT	TT	AA	AA	--	TT	TT	AT	AT
LG03	mk3935	185.183	ctg688	312051	T	TT	CC	CC	TC	CC	TT	CC	TT	TT	--	--	TC	TT	TT	CC	TC	TT	CC	TC	TC	TC	CC	--	--	TT	CC	TC	TC	TC	TT	TT	CC	TC	TC	TC	TC	TT	CC	CC	TT	TT	--	TT	TC
LG03	mk3936	185.596	ctg688	312162	A	AA	TT	TT	--	TT	AA	TT	AA	AA	--	--	--	AA	AA	TT	AT	--	--	--	AT	AT	TT	--	AA	AA	TT	AT	AT	AT	AA	AA	TT	--	AT	--	AT	AA	TT	TT	AA	AA	AA	AA	AT
LG03	mk3937	185.987	ctg688	312189	G	GG	AA	AA	--	AA	GG	AA	GG	GG	--	--	--	GG	GG	AA	GA	GG	AA	--	--	GA	AA	--	GG	GG	AA	GA	GA	GA	GG	GG	AA	GA	GA	--	GA	GG	AA	AA	GG	GG	GG	GG	GA
LG03	mk3176	194.611	ctg145890	2000	C	TT	CC	CC	CT	CC	--	--	TT	TT	CT	--	--	TT	TT	CC	CT	TT	CC	CT	CT	CT	CC	TT	--	TT	CC	CT	CT	TT	TT	TT	--	--	CT	CT	CT	TT	CT	CC	TT	TT	TT	TT	CT
LG03	mk3177	194.678	ctg145890	2037	A	GG	AA	AA	AG	AA	--	--	GG	GG	AG	--	--	GG	GG	AA	AG	GG	AA	AG	AG	AG	AA	GG	--	GG	AA	AG	AG	GG	GG	GG	AA	--	AG	AG	--	GG	AG	--	GG	GG	GG	GG	AG
LG03	mk3669	196.559	ctg3081	135048	A	TT	AA	--	AT	AA	--	TT	TT	TT	AT	--	AT	TT	TT	AA	AT	TT	--	AT	AT	AT	--	TT	AT	TT	AA	AT	--	TT	TT	--	AA	AT	AT	AT	AT	TT	AT	--	--	TT	TT	AT	--
LG03	mk3670	196.559	ctg3081	135077	G	AA	GG	--	GA	--	--	AA	AA	AA	GA	--	GA	AA	AA	GG	GA	AA	--	GA	GA	GA	--	AA	GA	AA	GG	GA	--	AA	AA	--	GG	GA	GA	GA	GA	AA	GA	--	--	AA	AA	GA	--
LG03	mk3668	196.559	ctg3081	134868	G	AA	GG	--	GA	GG	--	AA	AA	AA	GA	--	GA	AA	AA	GG	GA	AA	GG	GA	GA	GA	--	AA	GA	AA	GG	GA	--	AA	AA	--	GG	GA	GA	GA	GA	AA	GA	--	--	AA	AA	GA	--
LG03	mk3099	206.696	ctg3969	172103	C	CC	TT	TT	CT	--	CC	--	CC	CC	CT	TT	CT	CC	CC	TT	CT	CT	TT	CC	CT	CT	TT	CC	CC	CT	CT	CT	CT	CC	--	CT	--	CT	CT	CT	CT	CC	CT	TT	--	CC	CC	CC	--
LG03	mk1247	212.965	ctg20130	23144	C	CC	TT	TT	CT	TT	TT	CC	CC	CC	CT	TT	CC	CC	--	TT	TT	CT	TT	CC	--	--	TT	CC	CC	CT	CT	TT	CT	--	CC	CT	--	CT	CT	CT	CT	CC	CT	TT	CC	CC	CC	CT	TT
LG03	mk1700	227.143	ctg7538	365263	G	GG	AA	AA	--	GA	AA	--	GG	GG	AA	AA	GG	GG	GG	AA	GA	GA	AA	GG	GA	AA	GA	--	GA	GA	GA	--	GG	GG	GG	GA	GA	AA	GA	GA	GA	GG	GA	AA	--	GA	GG	GA	AA
LG03	mk3812	233.01	ctg13883	2959	G	GG	TT	TT	GT	TT	TT	--	GG	GG	GT	TT	GG	GG	GG	TT	GT	GT	TT	GG	GT	GG	GT	GT	TT	--	GT	TT	GG	GG	GG	GT	GT	TT	GT	GT	GT	--	GT	TT	--	GT	GG	TT	TT
LG03	mk1099	236.08	ctg9626	17849	G	GG	AA	AA	GA	--	--	--	--	GG	--	AA	GG	GG	GG	AA	GA	GA	AA	GG	GA	--	GA	GA	--	GA	GA	AA	--	GG	GG	GA	GA	AA	GA	GA	GA	GG	GA	AA	--	GA	GG	--	GA
LG03	mk1197	240.581	ctg24530	108145	C	CC	TT	TT	CT	TT	CC	--	CC	CC	TT	TT	CC	CC	CC	TT	CT	CT	TT	CC	CT	CC	CT	CT	CC	--	CT	TT	CC	CC	CC	--	CT	TT	CT	CT	CT	CC	CT	TT	--	CT	CC	--	CT
LG03	mk1657	242.297	ctg2038	107879	G	AA	GG	GG	GA	GG	--	--	AA	AA	GA	GG	AA	AA	AA	GG	GA	GA	GG	AA	GA	AA	GA	GA	--	GA	GA	GG	AA	AA	AA	GA	--	--	GA	GA	GA	AA	GA	GG	--	GA	AA	--	GA
LG03	mk701	247.598	ctg7016	162873	A	AA	CC	CC	--	AC	CC	--	AA	AA	AC	CC	AA	--	AA	CC	AC	AC	--	AA	AC	CC	AC	AC	AC	AC	--	--	AA	AA	AA	AC	AC	CC	AC	AC	AC	AA	AC	CC	--	AC	AA	AC	AC
LG03	mk3114	248.314	ctg9369	49674	C	TT	CC	--	CT	CT	CC	TT	TT	TT	CT	--	--	TT	TT	CC	CT	CT	CC	TT	CT	--	CT	CT	CT	CT	CT	CC	TT	--	TT	CT	--	CC	CT	CT	CT	TT	CT	CC	CT	CT	TT	CT	CT
LG03	mk996	248.778	ctg41874	5806	C	TT	CC	CC	CT	CT	CC	TT	TT	TT	CT	CC	TT	TT	TT	CC	CT	CT	CC	TT	CT	--	CT	CT	CT	CT	CT	CC	--	--	TT	--	CT	--	CT	CT	CT	TT	CT	CC	CT	CT	TT	CT	CT
LG03	mk2282	250.432	ctg4351	399519	T	TT	GG	GG	--	--	GG	TT	TT	TT	--	GG	TT	TT	TT	GG	TG	TG	GG	TT	TG	TT	TG	TG	TG	TG	TG	GG	TT	TT	TT	TG	TG	GG	TG	TG	TG	TT	TG	GG	TG	--	TT	TG	TG
LG03	mk2283	250.447	ctg4351	399543	T	TT	CC	CC	--	TC	CC	TT	TT	TT	--	CC	TT	TT	TT	CC	TC	TC	CC	TT	TC	TT	TC	TC	TC	TC	TC	CC	TT	TT	TT	TC	TC	CC	TC	TC	TC	TT	TC	CC	TC	TC	TT	TC	TC
LG03	mk2284	250.853	ctg4351	399711	T	GG	TT	TT	--	TG	TT	GG	GG	GG	--	TT	GG	GG	GG	TT	TG	TG	TT	GG	TG	GG	TG	TG	TG	TG	TG	TT	GG	GG	GG	TG	TG	TT	TG	TG	TG	GG	TG	TT	TG	TG	GG	TG	TG
LG03	mk1966	252.195	ctg7443	124960	G	GG	AA	AA	GA	GA	AA	GG	GG	--	GA	AA	--	GG	GG	AA	GA	--	AA	GG	GA	GG	GA	GA	GA	GA	--	AA	GG	GG	GG	GA	GA	AA	GA	GA	GA	GG	GA	AA	GA	GA	GG	GA	GA
LG03	mk3113	255.853	ctg9369	27564	C	AA	GG	GG	AG	AG	--	AA	AA	AA	--	GG	AA	AA	AA	GG	AG	AG	GG	AA	AG	--	AG	AG	AA	AG	AG	GG	AA	AA	AA	AG	AG	GG	AG	AA	AG	--	GG	GG	AG	AG	AA	AA	AG
LG03	mk2217	258.947	ctg650	588418	G	GG	TT	TT	GT	--	GG	GG	GG	--	GT	--	GG	GG	GG	TT	GT	GT	TT	GG	GT	--	--	GT	GG	--	GT	TT	--	--	GG	--	--	--	GT	GT	GT	GG	GT	TT	GT	GT	GG	GG	GT
LG03	mk2051	268.85	ctg13545	138927	C	CC	AA	AA	CA	CA	CC	CC	--	CA	CA	AA	CC	CC	CC	AA	AA	--	--	CC	--	CA	CA	CC	CC	CA	CA	AA	--	CA	CC	CA	CA	--	CA	CA	--	CC	--	AA	CC	--	CC	CC	CA
LG03	mk1616	284.063	ctg47926	2543	C	CC	TT	TT	CT	CC	TT	CC	CT	CT	CT	TT	CC	CC	CC	TT	TT	CT	CT	CC	CT	--	TT	CC	CT	CT	CT	TT	CC	CT	CC	CT	CT	CT	--	CT	--	CC	CT	CT	CC	TT	CC	CT	CT
LG03	mk2411	296.986	ctg2854	414526	T	TT	CC	--	TC	--	CC	TT	TT	TT	TC	CC	TT	TT	TT	CC	TC	TC	CC	TT	TC	TT	TC	TC	TC	TC	TC	CC	TT	--	--	TC	--	CC	TC	TC	--	TT	TC	CC	TT	TC	TT	TC	CC
LG03	mk2412	299.963	ctg2854	414550	T	TT	GG	--	TG	--	TT	TT	TT	TT	TG	GG	TT	TT	TT	GG	TG	TG	GG	TT	TG	TT	TG	TG	TT	TG	TG	GG	TT	--	--	TG	--	GG	TG	TG	TG	TT	TG	GG	TT	TG	TT	TT	GG
LG03	mk2275	307.529	ctg1751	201405	T	CC	TT	--	TC	--	--	CC	CC	CC	CC	--	CC	CC	CC	TC	TC	TC	TT	--	TC	TT	TC	TC	--	TC	TC	TT	--	CC	--	TC	--	TT	TC	TC	TC	--	--	--	--	CC	CC	--	--
LG03	mk290	310.609	ctg2905	117228	C	TT	CC	CC	CT	TT	--	--	TT	--	CT	CC	TT	--	TT	CC	CT	CT	CC	--	CT	CC	CT	CT	CC	CT	CT	CC	TT	TT	TT	CT	CT	CC	CT	--	CT	TT	CT	CC	TT	CT	TT	CC	CC
LG03	mk295	312.305	ctg2905	325833	G	TT	GG	GG	GT	--	GG	TT	TT	--	GT	--	TT	TT	TT	GG	GT	GT	GG	TT	GT	GG	GT	GT	GG	TT	GT	GG	--	--	--	--	--	GG	GT	GT	GT	TT	GT	GG	TT	GT	TT	GG	GG
LG03	mk4123	314.93	ctg73966	5086	G	AA	GG	GG	--	AA	--	AA	AA	AA	GA	--	AA	AA	AA	GG	GA	GA	GG	AA	GA	GG	GA	GA	--	GA	GA	GG	AA	--	AA	--	--	--	GA	GA	GA	AA	GA	GG	AA	AA	AA	GG	GG
LG03	mk289	321.311	ctg2905	117081	C	TT	CC	CC	CT	CC	CC	--	TT	--	CT	CC	TT	--	TT	CC	CT	CT	CC	--	CT	CC	CT	CT	CC	CT	CT	CC	TT	TT	TT	CT	CT	CC	CT	CT	CT	--	CT	CC	CT	CT	TT	CC	CC
LG03	mk3680	322.167	ctg7681	101148	G	TT	GG	GG	GT	GG	GG	TT	TT	--	GT	--	TT	TT	TT	GG	GT	GT	GG	TT	GT	GG	GT	GT	GG	GT	GT	GG	TT	TT	TT	GT	--	GG	GT	GT	GT	TT	GT	GG	GT	GT	TT	GG	GG
LG03	mk3679	322.167	ctg7681	100945	T	CC	TT	TT	TC	TT	TT	CC	CC	--	TC	--	CC	CC	CC	TT	TC	TC	TT	CC	TC	TT	TC	TC	TT	TC	TC	TT	CC	CC	CC	TC	--	TT	TC	TC	TC	CC	TC	TT	TC	TC	CC	TT	TT
LG03	mk2519	322.497	ctg3656	197729	T	AA	TT	TT	TA	TT	TT	AA	AA	AA	TA	TT	AA	AA	AA	TT	TA	TA	TT	AA	TA	TT	TA	TA	TT	TA	TA	TT	AA	AA	AA	TA	TA	TT	TA	TA	TA	AA	TA	--	TA	TA	AA	TT	TT
LG03	mk292	323.159	ctg2905	302180	G	AA	GG	GG	GA	GG	GG	--	--	AA	GA	GG	AA	AA	AA	GG	GA	GA	GG	AA	GA	GG	GA	GG	GG	GA	GA	GG	AA	AA	AA	GA	GA	GG	GA	GA	GA	AA	GA	GG	GA	GA	AA	GG	GG
LG03	mk293	323.489	ctg2905	302366	A	TT	AA	AA	--	AA	AA	--	--	TT	AT	AA	TT	TT	TT	AA	--	AT	AA	TT	AT	AA	AT	AA	AA	AT	AT	AA	TT	TT	TT	AT	AT	AA	AT	AT	AT	TT	AT	AA	AT	AT	TT	AA	AA
LG03	mk294	323.489	ctg2905	302369	G	CC	GG	GG	--	GG	GG	--	--	CC	GC	GG	CC	CC	CC	GG	--	GC	GG	CC	--	GG	--	GG	GG	GC	GC	GG	CC	CC	CC	GC	GC	GG	GC	GC	GC	CC	GC	GG	GC	GC	CC	GG	GG
LG03	mk299	326.105	ctg3105	163424	A	AA	GG	GG	AG	--	--	AA	AA	AA	AG	--	AA	AA	AA	GG	AG	AG	GG	AA	AG	AA	AG	AG	GG	AG	AG	GG	--	--	AA	--	AG	--	AG	AG	--	AA	AG	GG	GG	--	AA	--	GG
LG03	mk300	327.235	ctg3105	163433	T	TT	GG	GG	TG	--	--	TT	TT	TT	TG	--	TT	TT	TT	GG	TG	TG	GG	TT	TG	GG	TG	TG	GG	TG	TG	GG	--	--	TT	--	TG	--	TG	TG	--	TT	TG	GG	GG	--	TT	--	GG
LG03	mk297	329.94	ctg3105	163241	T	TT	CC	CC	TC	--	--	TT	TT	TT	TC	--	TT	TT	TT	CC	TC	TC	CC	TT	TC	TT	TC	TC	CC	TT	TC	CC	--	--	TT	--	TC	--	TC	TC	--	TT	TC	CC	CC	--	TT	--	CC
LG03	mk298	330.756	ctg3105	163354	T	TT	CC	CC	TC	--	--	TT	TT	TT	TC	--	TT	TT	TT	CC	TC	TC	CC	TT	TC	CC	TC	TC	CC	TT	TC	CC	--	--	TT	--	TC	--	TC	TC	--	TT	TC	CC	CC	--	TT	--	CC
LG03	mk291	333.928	ctg2905	117303	T	CC	TT	TT	TC	TT	TT	--	CC	--	TC	TT	CC	--	CC	TT	TC	TC	TT	--	TC	TT	TC	TC	TT	TC	TC	TT	CC	CC	CC	TC	TC	TT	TC	TC	TC	--	TC	TT	TC	TC	CC	TT	TT
LG03	mk1697	340.474	ctg7138	249763	C	TT	CC	CC	CC	CC	CC	CT	CT	--	--	--	--	TT	CT	CC	CT	CT	CC	TT	CT	CC	CT	CT	CC	CT	CT	CC	--	CT	--	--	--	--	CT	CT	--	TT	CT	CC	CT	--	TT	--	CT
LG03	mk1584	349.378	ctg37	145081	A	AA	GG	--	AG	--	--	--	AA	AA	AG	--	AA	AA	AA	GG	AG	AG	GG	AA	AG	--	AG	AG	--	AG	AG	GG	AA	AA	AA	AG	AG	--	AG	AG	AG	--	AA	--	--	AG	AA	--	AG
LG03	mk1585	349.387	ctg37	145109	T	TT	CC	--	TC	--	--	--	TT	TT	TC	--	TT	TT	TT	CC	TC	TC	CC	TT	TC	--	TC	TC	--	TC	TC	CC	TT	TT	TT	TC	TC	--	TC	TC	TC	--	TT	--	--	TC	TT	--	TC
LG03	mk3165	350.26	ctg11771	76179	A	TT	AA	AA	AT	AT	TT	TT	TT	--	AT	--	TT	TT	TT	--	AT	AT	AA	TT	AT	AA	AT	AT	AT	AT	AT	--	--	--	--	AT	--	AA	--	AT	AT	TT	--	AA	AT	AT	TT	AT	AT
LG03	mk1692	352.117	ctg7138	140690	C	CC	AA	AA	CA	CA	--	--	CC	CC	CA	AA	CC	CC	CC	AA	CA	CA	AA	CC	CA	AA	CA	CA	CA	CA	CA	AA	CC	CC	CC	CA	CA	AA	CA	CA	CA	--	CA	AA	CA	CA	CC	CA	CA
LG03	mk339	354.185	ctg72243	572	T	GG	TT	TT	TG	TG	TT	GG	GG	GG	TG	TT	GG	GG	GG	TT	TG	TG	TT	GG	TG	TT	TG	TG	TG	TG	TG	--	GG	--	GG	TG	TG	TT	TG	TG	TG	GG	TG	TT	TG	TG	GG	TG	TG
LG03	mk2274	358.783	ctg1251	44192	C	TT	CC	CC	CT	CT	--	TT	--	TT	TT	CC	TT	TT	TT	CC	CT	--	CC	TT	CT	CC	CT	TT	--	CT	CT	--	TT	TT	TT	CT	CT	CC	CT	CT	--	TT	CT	CC	CT	CT	TT	--	--
LG03	mk338	362.827	ctg72243	481	G	AA	GG	GG	GA	GA	AA	AA	AA	AA	GA	GG	AA	AA	AA	GG	GA	GA	GG	AA	GA	GG	GA	GA	AA	GA	GA	--	AA	--	AA	GA	GA	GG	GA	GA	GA	AA	GA	GG	GA	GA	AA	AA	GG
LG03	mk1696	364.639	ctg7138	175993	G	AA	GG	GG	GA	GA	--	AA	AA	AA	GA	GG	AA	AA	AA	GG	GA	GA	GG	AA	GA	GG	GA	GA	--	GA	GA	GG	AA	AA	AA	--	GA	GG	GA	--	GA	AA	GA	GG	GA	GA	AA	--	GA
LG03	mk1695	364.641	ctg7138	175854	A	GG	AA	AA	AG	AG	--	GG	GG	GG	AG	AA	GG	GG	GG	AA	AG	AG	AA	GG	AG	AA	AG	--	--	AG	AG	AA	GG	GG	GG	--	AG	AA	AG	--	AG	GG	AG	AA	AG	AG	GG	--	AG
LG03	mk1694	364.644	ctg7138	175829	C	TT	CC	CC	CT	CT	--	TT	TT	TT	CT	CC	TT	TT	TT	CC	CT	CT	CC	TT	CT	CC	CT	--	--	CT	CT	CC	TT	TT	TT	--	CT	CC	CT	--	CT	TT	CT	CC	CT	CT	TT	--	CT
LG03	mk599	366.487	ctg14814	68181	T	TT	CC	CC	TC	--	TT	TT	--	TT	TC	CC	--	TT	TT	CC	TC	TC	CC	--	TC	CC	TC	CC	TT	--	TC	--	TT	TT	TT	TC	TC	CC	TC	--	TC	TT	--	CC	TC	TC	TT	TT	TC
LG03	mk4053	368.901	ctg291	439196	A	TT	AA	AA	TT	AT	TT	TT	TT	TT	AT	AA	TT	TT	TT	AA	AT	AT	AA	TT	AT	AA	AT	AT	TT	AT	AT	AA	TT	TT	TT	AT	AT	--	AT	AT	AT	TT	AT	AA	AT	AT	TT	TT	AT
LG03	mk2873	369.834	ctg1064	298885	A	AA	GG	GG	AG	AG	--	--	AA	AA	AG	GG	AA	AA	AA	GG	AG	AG	GG	--	AG	GG	AG	AG	--	AG	AG	--	AA	AA	AA	AG	AG	--	AG	AG	AG	--	AG	GG	AG	AG	AA	AA	AG
LG03	mk4049	371.126	ctg291	137050	T	TT	GG	GG	TG	--	TT	TT	TT	TT	TG	--	TT	TT	TT	GG	TG	TG	GG	TT	TG	GG	TG	TG	TT	TG	TG	GG	--	--	--	--	--	--	TG	TG	TG	TT	TG	--	TG	TG	TT	TT	TG
LG03	mk2110	373.984	ctg6247	94474	T	TT	CC	CC	TC	TC	--	TT	TT	TT	TC	--	TT	TT	TT	CC	TC	TC	CC	TT	TC	TT	TC	TC	TT	TC	TC	CC	TT	--	TT	TC	TC	CC	TC	TC	CC	TT	TC	CC	TC	TC	TT	TT	TC
LG03	mk2109	374.541	ctg6247	94232	C	CC	TT	TT	CT	CT	--	CC	CC	CC	CT	--	CC	CC	CC	TT	CT	CT	TT	CC	CT	CC	CT	CT	CC	--	CT	TT	CC	--	CC	CG	CT	TT	CT	CT	TT	CC	CT	TT	CT	CT	CC	CC	CT
LG03	mk2216	376.608	ctg650	169260	G	AA	GG	GG	GA	GA	AA	AA	AA	AA	GA	GG	AA	AA	AA	GG	GA	GA	GG	AA	GA	AA	GA	--	AA	GA	GA	GG	AA	--	--	GA	--	GG	GA	GA	GA	AA	GA	GG	GA	GG	AA	AA	--
LG03	mk1691	381.215	ctg7138	140616	T	TT	AA	AA	TA	TA	--	--	TT	TT	--	AA	TT	TT	TT	AA	TA	--	AA	TT	TA	TT	TA	TA	--	--	TA	AA	TT	TT	TT	--	TA	AA	--	TA	TA	TT	TA	AA	TA	TA	TT	TT	TA
LG03	mk1710	387.32	ctg57837	5511	C	GG	CC	CC	CG	CG	--	GG	GG	GG	--	--	GG	GG	GG	CC	CG	CG	CC	GG	CG	GG	CG	CG	--	GG	CG	CC	GG	GG	GG	--	CG	--	CC	CG	CG	--	CG	CC	CG	CG	GG	--	CG
LG03	mk1989	391.366	ctg4345	39172	C	CC	TT	TT	CT	CT	CC	CC	CC	CC	CT	--	--	CC	CC	TT	CT	CT	TT	CC	CT	CT	CT	CT	--	CT	CT	TT	CC	--	--	--	CT	--	CT	CT	CT	--	CT	TT	CT	CT	CC	CA	CT
LG03	mk3235	394.192	ctg3372	295337	T	CC	TT	TT	TT	TC	--	--	--	CC	TC	TT	CC	CC	CC	--	TC	TC	TT	CC	TC	CC	TC	TC	TT	--	TC	--	CC	CC	CC	--	TC	TT	TC	TC	TC	CC	TC	TT	TC	TC	CC	--	--
LG03	mk537	397.358	ctg54353	20079	C	GG	CC	CC	CG	CG	CC	GG	GG	GG	CG	CC	GG	GG	GG	CC	CG	CC	CC	GG	CG	GG	CG	CG	CC	--	CG	CC	--	GG	GG	--	CG	CC	CG	CG	CG	GG	CG	CC	CG	--	GG	CC	CG
LG03	mk536	397.368	ctg54353	20047	C	TT	CC	CC	CT	CT	CC	TT	TT	TT	CT	CC	TT	TT	TT	CC	CT	CC	CC	TT	CT	TT	CT	CT	CC	--	CT	CC	--	TT	TT	--	CT	CC	CT	CT	CT	TT	CT	CC	CT	--	TT	CC	CT
LG03	mk700	400.542	ctg6417	58910	A	AA	GG	GG	--	AG	GG	AA	--	AA	AG	--	AA	AA	AA	GG	AG	AG	GG	AA	AG	AA	AG	AG	GG	AA	AG	GG	AA	AA	--	--	AG	GG	AG	AG	AG	AA	AG	GG	AG	AG	AA	GG	GG
LG03	mk3236	401.351	ctg3372	295350	A	GG	AA	AA	AA	AG	--	--	--	GG	AG	AA	GG	GG	GG	--	GG	AG	AA	GG	AG	GG	AG	AG	AA	--	AG	--	GG	GG	GG	--	AG	AA	AG	AG	AG	GG	AG	AA	AG	AG	GG	--	--
LG03	mk2218	406.916	ctg650	787882	G	GG	TT	TT	GT	GT	--	GG	GG	GG	GT	TT	GG	GG	GG	TT	GT	GT	TT	GG	GG	--	GT	GT	--	GG	GT	TT	GG	GG	GG	--	GT	TT	GT	GT	GT	GG	GT	TT	GT	GT	GG	--	GT
LG03	mk4052	409.9	ctg291	231179	G	CC	GG	--	GC	GC	--	CC	--	CC	GC	--	CC	CC	CC	GG	GC	GC	GG	CC	GC	GG	GC	GC	GG	CC	GC	GG	--	--	CC	--	GC	GG	GC	GC	GC	CC	GC	GG	GC	GC	CC	--	GC
LG03	mk4051	412.082	ctg291	231161	C	AA	CC	--	CA	CA	--	AA	--	AA	CA	--	AA	AA	AA	CC	CA	CA	CC	AA	CA	CC	CA	CA	AA	AA	CA	CC	--	AA	AA	--	CA	CC	CA	CA	CA	AA	CA	CC	CA	CA	AA	--	CA
LG03	mk843	414.315	ctg49824	59301	T	TT	CC	CC	TC	TC	TT	TT	TT	TT	TC	CC	TT	TT	TT	CC	TC	TC	CC	TT	TC	--	TC	TC	TT	--	TC	CC	--	TT	TT	--	TC	--	TC	TC	TC	TT	TC	--	TC	TC	TT	--	TC
LG03	mk1743	414.498	ctg5040	52100	A	AA	CC	CC	AC	AC	--	AA	AA	AA	AC	CC	AA	AA	AA	CC	AC	AC	CC	--	AC	AA	AC	AC	--	AA	AC	CC	AA	AA	AA	--	--	--	AC	AC	AC	AA	AC	CC	AC	AC	AA	--	AC
LG03	mk4087	415.364	ctg62952	13466	T	TT	CC	CC	TC	--	TT	--	TT	TT	TC	--	TT	TT	TT	CC	TC	TC	CC	--	TC	--	--	TC	TT	TT	TC	CC	--	--	--	--	--	--	TC	TC	TC	TT	TC	CC	TC	TC	TT	--	TC
LG03	mk1917	415.855	ctg16041	30084	C	CC	TT	TT	CT	CT	CC	CC	CC	--	CT	--	CC	CC	CC	TT	CT	CT	TT	--	CT	CC	CT	CT	--	CC	CT	TT	CC	CC	CC	--	--	--	CT	CT	CT	CC	CT	TT	CT	CT	CC	--	CT
LG03	mk218	416.838	ctg9503	294143	C	CC	TT	TT	CT	CC	CC	CC	CC	CC	CT	--	CC	CC	CC	TT	CT	CT	TT	CC	CT	CC	CT	CT	--	CC	CT	TT	CC	--	CC	--	--	--	CT	CT	CT	CC	CT	TT	--	CT	CC	--	CT
LG03	mk3261	418.011	ctg7073	171222	T	TT	GG	GG	TG	TG	TT	TT	--	TT	--	GG	TT	TT	TT	GG	TG	TG	GG	TT	TG	TT	TG	TG	--	--	TG	GG	TT	TT	TT	--	TG	--	TG	TG	TG	TT	TG	GG	TG	TG	TT	TT	TG
LG03	mk3178	419.658	ctg71	25862	T	TT	AA	AA	TA	TA	--	TT	TT	TT	TA	AA	TT	TT	TT	AA	TA	TA	AA	TT	TA	TT	TA	TA	--	--	TA	AA	TT	TT	TT	TT	TA	AA	TA	TA	TA	TT	--	AA	TA	TA	TT	--	TA
LG03	mk2287	421.576	ctg4351	659979	C	CC	GG	GG	CG	CG	GG	CC	CC	CC	CG	GG	CC	CC	CC	GG	CG	CG	GG	CC	CG	CC	CG	CG	CG	CC	--	GG	CC	CC	CC	--	CG	GG	CG	CG	CG	CC	--	GG	CG	CG	CC	CG	CG
LG03	mk2285	422.064	ctg4351	659912	G	GG	AA	AA	GA	GA	AA	GG	GG	GG	GA	AA	GG	GG	GG	AA	GA	GA	AA	GG	GA	GG	GA	GA	GA	GG	--	AA	GG	GG	GG	--	GA	AA	GA	GA	GA	GG	--	AA	GA	GA	GG	GA	GA
LG03	mk2286	422.417	ctg4351	659939	G	GG	AA	AA	GA	GA	AA	GG	GG	GG	GA	AA	GG	GG	GG	AA	GA	GA	AA	GG	GA	GG	GA	GA	GA	GG	--	AA	GG	GG	GG	--	GA	AA	GA	GA	GA	GG	--	AA	GA	GA	GG	GA	GA
LG03	mk1580	424.881	ctg23940	28832	G	GG	AA	AA	GA	GA	GG	--	GG	GG	GA	AA	GG	GG	GG	AA	GA	GA	AA	--	GA	GG	GA	GA	--	GG	GA	AA	GG	--	GG	--	GA	--	GA	GA	GA	--	GG	AA	GA	GA	GG	--	GA
LG03	mk4359	427.113	ctg5997	149736	C	CC	GG	GG	CG	CG	--	--	--	CC	CG	--	CC	--	CC	GG	CG	CG	GG	CC	CG	CC	CG	CG	CC	CC	CG	GG	CC	--	--	--	--	--	CG	CG	CG	CC	CG	--	CG	--	CC	--	CG
LG03	mk3705	428.801	ctg3680	236953	G	GG	AA	AA	--	GA	GG	--	--	GG	GA	AA	GG	GG	GG	AA	GA	GA	AA	GG	GA	GG	GA	GA	GG	GG	GA	--	GG	GG	GG	--	GA	--	GA	GA	--	--	GA	AA	GA	GA	GG	GG	GA
LG03	mk3247	431.695	ctg4872	21016	T	TT	CC	CC	TC	TC	TT	TT	TT	TT	TC	CC	--	TT	--	CC	CC	TC	CC	TT	TC	TT	--	CC	--	TT	TC	CC	TT	--	--	TT	TC	CC	--	TC	TC	TT	TC	CC	TC	TC	TT	TT	TC
LG03	mk82	438.081	ctg3401	47798	G	GG	AA	AA	GA	GA	GG	GG	--	AA	GA	AA	GG	GG	GG	AA	GA	GA	AA	GG	GA	--	GA	GA	GG	--	GA	--	--	GA	GG	GG	GA	--	GG	GA	--	GG	GA	AA	GA	GA	GG	GG	GA
LG03	mk1547	443.189	ctg8235	220597	C	CC	TT	TT	CT	CT	TT	CC	CC	CT	CT	--	CC	CC	CC	TT	CT	CT	TT	CC	CT	CT	--	--	CT	CC	--	TT	--	--	CC	--	--	--	CT	CT	--	CC	CT	--	CT	CT	CC	CT	CT
LG03	mk1548	444.627	ctg8235	248746	C	CC	TT	TT	--	CT	TT	--	CC	CT	CT	--	CC	CC	CC	TT	CT	--	TT	CC	CT	CT	CT	CT	CT	CC	CT	--	CC	CC	CC	--	CT	--	CT	CT	CT	--	CT	--	CT	CT	CC	--	CT
LG03	mk3022	447.377	ctg4367	172657	T	TT	CC	CC	TC	TC	CC	TT	TT	TC	TC	CC	TT	--	TT	CC	TC	TC	CC	--	TC	TT	TC	TC	TC	TT	TC	CC	TT	TC	TT	--	TC	TC	TC	TC	TC	TT	TC	CC	TC	TC	--	TC	--
LG03	mk765	449.807	ctg518	449340	C	CC	TT	--	CT	CT	TT	--	CC	CC	CT	TT	CC	CC	CC	TT	CT	CT	TT	CC	CT	CC	CT	CT	CT	CC	CT	CT	--	CT	CC	CC	--	--	CT	CT	--	CC	CT	--	CT	CT	CC	CT	CT
LG03	mk766	449.817	ctg518	449348	A	AA	GG	--	AG	AG	GG	--	AA	AA	AG	GG	AA	AA	AA	GG	AG	AG	GG	AA	AG	AA	AG	AG	AG	AA	AG	AG	--	AG	--	AA	--	--	AG	AG	AG	AA	AG	--	AG	AG	AA	AG	--
LG03	mk767	451.803	ctg518	704628	T	TT	GG	--	TG	TG	GG	TT	TT	--	TG	--	TT	TT	TT	GG	TG	--	GG	TT	--	TT	TG	--	TG	TT	--	GG	--	TG	--	--	--	TG	TG	TG	TG	TT	TG	GG	TG	TG	--	TG	TG
LG03	mk3248	454.852	ctg4872	21055	T	TT	CC	CC	TC	TC	CC	TT	TT	TT	TC	CC	TT	TT	--	CC	CC	TC	CC	TT	TC	TT	TC	CC	TC	TT	TC	CC	TT	--	--	TT	TC	CC	--	TC	TC	TT	TC	CC	TC	TC	TT	CC	TC
LG03	mk3252	457.257	ctg4872	152950	T	TT	GG	GG	TG	TG	GG	TT	TT	TT	TG	GG	TT	TT	TT	GG	TG	TG	GG	TT	TG	TT	TG	TG	--	TT	TG	GG	--	TT	--	--	TG	GG	TG	TG	TG	TT	GG	GG	TG	TG	TT	--	TG
LG03	mk2513	459.216	ctg2656	103175	C	CC	GG	GG	CG	CG	GG	CC	CC	CC	CG	GG	CC	CC	CC	GG	CG	CG	GG	CC	CG	CC	CG	CG	--	CC	CG	GG	CC	CC	CC	--	CG	GG	CG	CG	CG	CC	CG	GG	CG	CG	CC	--	CG
LG03	mk775	460.047	ctg3318	157351	A	AA	GG	GG	AG	AG	GG	AA	AA	AA	AG	--	--	AA	AA	GG	AG	AG	GG	AA	AG	AA	AG	AG	GG	--	AG	GG	AA	AA	AA	--	AG	GG	AG	AG	AG	AA	AG	GG	AG	AG	AA	GG	AG
LG03	mk1741	462.244	ctg5040	52047	T	TT	GG	GG	TG	TG	--	TT	TT	TT	TG	GG	TG	TT	TT	GG	TG	TG	GG	--	TG	TT	TG	TG	--	TT	TG	GG	TT	TT	TT	--	--	--	TG	TG	TG	TT	TG	GG	TG	TG	TT	--	TG
LG03	mk1742	463.184	ctg5040	52059	A	AA	GG	GG	AG	AG	--	AA	AA	AA	AG	GG	AA	AA	AA	GG	AG	AG	GG	--	AG	AA	AG	AG	--	AA	AG	GG	AA	AA	AA	--	--	--	AG	AG	AG	AA	AG	GG	AG	AG	AA	--	AG
LG03	mk3250	465.191	ctg4872	100974	A	AA	GG	GG	AG	GG	GG	AA	AA	AA	AG	GG	AA	AA	AA	GG	AG	AG	GG	AA	AG	AA	AG	AG	AG	AA	AG	GG	--	--	--	--	AG	GG	AG	AG	AG	AA	AG	--	AG	AG	--	--	AG
LG03	mk3251	467.174	ctg4872	100992	G	GG	AA	AA	GA	AA	GG	GG	GG	GG	GA	AA	GG	GG	GG	AA	GA	GA	AA	GG	GA	GG	GA	GA	GG	GG	GA	AA	--	--	--	--	GA	AA	GA	GA	GA	GG	GA	--	GA	GA	--	--	GA
LG03	mk3249	467.179	ctg4872	100737	A	AA	CC	CC	AC	CC	AA	AA	AA	AA	AC	CC	AA	AA	AA	CC	AC	AC	CC	AA	AC	AA	AC	AC	AA	AA	AC	CC	--	--	--	--	AC	CC	AC	AC	AC	AA	AC	CC	AC	AC	--	--	AC
LG03	mk3349	469.448	ctg11774	40518	C	CC	AA	--	CA	--	--	--	CC	CC	CA	--	CC	CC	CC	AA	CA	CA	AA	CC	CA	CC	CA	CA	CC	CC	CA	--	--	--	--	--	--	--	CA	CA	CA	CC	CA	--	CA	CA	CC	--	CA
LG03	mk1918	471.404	ctg16041	30156	C	CC	AA	AA	CA	CA	CC	CC	CC	--	CA	--	CC	CC	CC	AA	CA	CA	AA	--	CA	CC	CA	CA	CC	CC	CA	AA	CC	CC	CC	--	--	--	CA	CA	CA	CC	CA	AA	CA	CA	CC	CC	CA
LG03	mk1962	471.747	ctg6843	603840	G	GG	AA	AA	GA	GA	GG	GG	GG	GG	GA	--	GG	GG	GG	AA	GA	GA	AA	GG	GA	GG	GA	GA	GG	GG	GA	AA	GG	--	GG	--	GA	--	GA	GA	--	GG	GA	AA	GA	GA	GG	GG	GA
LG03	mk844	472.279	ctg49824	59325	A	AA	GG	GG	AG	AG	AA	AA	AA	AA	AG	GG	AA	AA	AA	GG	AG	AG	GG	AA	AG	AA	AG	AG	AA	AA	AG	GG	AA	AA	AA	--	AG	--	AG	AG	AG	AA	AG	--	AG	AG	AA	AA	AG
LG03	mk2874	473.947	ctg1064	486655	C	CC	TT	TT	--	CT	--	CC	CC	CC	CT	TT	CC	CC	CC	TT	CT	TT	TT	CC	CT	CC	CT	CT	CC	CC	CT	--	--	CC	CC	--	CT	--	CT	CT	CT	CC	CT	TT	CT	CT	CC	CC	CT
LG03	mk4050	474.532	ctg291	231155	G	GG	AA	--	GA	GA	--	GG	--	GG	GA	--	GG	GG	GG	AA	GA	GA	AA	GG	GA	GG	GA	GA	GG	GG	GA	AA	--	GG	GG	--	GA	AA	GA	GA	GA	GG	GA	AA	GA	GA	GG	--	GA
LG03	mk3237	478.057	ctg3372	295362	T	GG	TT	TT	TT	TG	--	--	--	TG	TG	TT	GG	GG	GG	TT	TG	TG	TT	GG	TG	GG	TG	TG	GG	--	TG	--	GG	GG	GG	--	TG	TT	TG	TG	TG	GG	TG	TT	TG	TG	GG	GG	--
LG03	mk260	481.609	ctg17405	46667	C	CC	TT	TT	CT	CT	--	CC	CC	CC	CT	TT	CC	CC	CC	TT	CT	CT	TT	CC	CT	--	CT	CT	CC	--	CT	TT	--	CC	CC	--	CT	--	CT	CT	CC	CC	CC	TT	CT	--	CC	CC	CT
LG03	mk3081	485.379	ctg15868	19060	T	CC	TT	TT	CC	TC	TT	CC	CC	CC	TC	TT	CC	CC	CC	TT	TC	TC	TT	CC	TC	TT	TC	TC	--	CC	TC	TT	--	CC	CC	--	TC	--	TC	TC	CC	CC	TC	TT	TC	TC	CC	--	TC
LG03	mk3082	487.517	ctg15868	19104	C	CC	TT	TT	CC	CT	TT	CC	CC	CC	CT	TT	CC	CC	CC	TT	CT	CT	TT	--	CT	CC	CT	CT	--	--	CT	TT	--	CC	CC	--	CT	--	CT	CT	CC	CC	CT	TT	CT	CT	CC	--	CT
LG03	mk3083	488.159	ctg15868	19196	C	CC	GG	GG	CC	CG	GG	--	CC	CC	CG	GG	CC	CC	CC	GG	CG	CG	GG	CC	CG	CC	CG	CG	--	--	CG	GG	--	CC	CC	--	--	--	CG	CG	--	CC	CG	GG	CG	CG	CC	--	CG
LG03	mk1693	494.463	ctg7138	140725	A	AA	GG	GG	AG	AG	--	--	AA	AA	AG	GG	AA	AA	AA	GG	AG	AG	GG	AA	AG	AA	AG	AG	AA	AG	AG	GG	AA	AA	AA	AG	AG	GG	AG	AG	AG	--	AG	GG	AG	AG	AA	AA	AG
LG03	mk1396	495.175	ctg6832	113520	C	TT	CC	CC	CT	CT	TT	TT	TT	TT	CT	--	TT	TT	TT	CC	CT	CT	CC	--	CT	TT	CT	CT	--	CT	CT	--	--	TT	TT	CT	--	--	CT	--	CT	TT	--	CC	CT	--	TT	--	CT
LG03	mk123	498.071	ctg20601	81895	G	GG	AA	AA	GA	GA	GG	GG	--	GG	GA	AA	--	GG	GG	AA	GA	GA	AA	GG	GA	GG	GA	GA	GG	GA	GA	AA	GG	GG	GG	--	GA	AA	GG	GA	GA	GG	GA	AA	GA	GG	GG	GG	GA
LG03	mk124	498.564	ctg20601	81909	T	TT	GG	GG	TG	TG	TT	TT	TG	TT	TG	--	--	TT	TT	GG	TG	TG	GG	TT	TG	TT	TG	--	TT	TG	TG	GG	TT	TT	TT	TG	TG	GG	TT	TG	TG	TT	TG	GG	TG	TG	TT	TT	TG
LG03	mk662	502.356	ctg11217	190525	A	GG	AA	AA	AG	AG	--	GG	GG	GG	AG	--	GG	GG	GG	AA	AG	AG	--	GG	--	GG	AG	AG	AG	--	AG	--	--	GG	GG	AG	--	AA	--	AG	--	GG	AG	AA	AG	--	GG	GG	--
LG03	mk663	502.449	ctg11217	190580	T	CC	TT	TT	TC	TC	--	--	CC	CC	TC	--	CC	CC	CC	TT	TC	TC	--	CC	--	CC	TC	TC	TC	--	TC	--	--	CC	CC	TC	--	TT	--	TC	--	CC	TC	TT	TC	--	CC	CC	--
LG03	mk3373	504.181	ctg2575	242463	C	CC	TT	TT	CT	CT	TT	--	--	CC	CT	TT	CC	CC	--	--	--	CT	TT	CC	--	CC	CT	CT	CT	CT	CT	--	CC	CC	CC	--	CT	TT	--	CT	--	CC	CT	TT	--	CC	CC	--	CT
LG03	mk415	506.183	ctg15608	28195	G	CC	GG	GG	--	GC	GG	--	--	CC	GC	GG	CC	--	CC	GG	GC	GC	GG	--	GC	CC	GC	GG	GC	GC	GC	GG	--	--	--	--	GC	GG	GC	GC	GC	CC	GC	GG	GC	GC	CC	--	GC
LG03	mk3793	508.762	ctg15984	83213	C	TT	CC	CC	CT	CT	--	TT	TT	TT	CT	CC	--	TT	--	--	--	CT	CC	TT	CT	TT	--	CT	CT	CT	CT	CC	TT	TT	--	CT	--	CC	--	CT	CT	TT	CT	CC	CT	CT	TT	CT	CT
LG03	mk1658	511.489	ctg2038	200087	A	GG	AA	--	AG	AG	--	GG	GG	GG	AG	AA	GG	--	GG	AA	AG	--	AA	GG	AA	GG	AG	AG	--	AG	AG	AA	--	GG	--	AG	AG	--	AG	AG	AG	GG	AG	AA	AG	AG	--	--	AG
LG03	mk722	518.447	ctg2617	73733	C	GG	CC	CC	CG	CG	--	GG	GG	GG	CG	--	GG	GG	GG	CC	CG	CG	CC	GG	CG	GG	CG	CG	--	--	CG	CC	GG	--	GG	--	CG	CC	CG	CG	CG	GG	CG	CC	CG	CG	GG	--	CG
LG03	mk1317	522.033	ctg231	1312915	T	TT	AA	AA	TA	TA	TT	TT	--	TT	TA	--	--	TT	TT	AA	TA	TA	AA	TT	TA	TT	TA	TA	TA	TA	TA	AA	--	TT	--	--	--	--	TA	TA	TA	TT	TA	AA	TA	TA	TT	TA	TA
LG03	mk2943	522.708	ctg3064	219128	T	TT	CC	CC	TC	TC	TT	TT	TT	TT	TC	CC	TT	TT	TT	CC	TC	--	CC	TT	--	TT	TC	TC	TC	TC	TC	CC	--	--	TT	TC	TC	--	--	TC	TC	TT	TC	CC	TC	--	TT	--	TC
LG03	mk3399	522.888	ctg15478	56249	T	TT	CC	CC	--	TC	--	TT	--	--	TC	CC	TT	TT	TT	CC	--	TC	--	TT	TC	TT	--	TC	TC	TC	TC	CC	TT	TT	TT	TC	TC	CC	TC	TC	TC	TT	TC	CC	TC	TC	TT	CC	TC
LG03	mk3063	523.132	ctg2068	243484	A	AA	GG	GG	--	AG	AA	AA	AA	AA	AG	--	AA	AA	AA	GG	AG	AG	GG	AA	AG	AA	AG	AG	AG	AG	AG	GG	AA	--	AA	AG	AG	GG	AG	AG	AG	AA	AG	GG	AG	AG	AA	--	AG
LG03	mk3731	524.226	ctg9382	50401	C	CC	TT	TT	CT	CT	CC	CC	CC	CC	--	TT	CC	CC	CC	TT	CT	CT	TT	CC	CT	CC	CT	CT	CT	CT	CT	TT	CC	--	CC	CT	CT	TT	CT	CT	CT	CC	CT	TT	CT	CT	CC	CT	CT
LG03	mk3732	524.226	ctg9382	50438	C	CC	GG	GG	CG	CG	CC	CC	CC	CC	CG	GG	CC	CC	CC	GG	CG	CG	GG	CC	CG	CC	CG	CG	CG	CG	CG	GG	CC	--	CC	CG	CG	GG	CG	CG	CG	CC	CG	GG	CG	CG	CC	CG	CG
LG03	mk1103	525.722	ctg17128	62593	A	AA	GG	GG	AG	AG	--	--	AA	--	AG	GG	AA	AA	AA	GG	AG	AG	GG	AA	AG	AA	AG	AG	--	--	AG	GG	AA	AA	AA	--	AG	GG	AG	AG	AG	AA	AG	GG	AG	AG	AA	--	AG
LG03	mk4409	527.979	ctg4899	28172	T	TT	CC	CC	TC	TC	CC	TT	TT	TC	--	--	TT	TT	TT	CC	TC	TC	CC	TT	TC	TT	TC	TC	CC	TC	TC	CC	--	--	--	--	--	--	TC	TC	TC	TT	TC	CC	TC	TC	TT	CC	TC
LG03	mk1908	528.844	ctg7733	14648	A	AA	GG	GG	AG	AG	GG	AA	AA	AA	AG	GG	AA	AA	AA	GG	AG	AG	GG	AA	AG	AA	AG	AG	GG	AG	AG	GG	AA	AA	AA	AG	AG	GG	AG	AG	AG	AA	AG	GG	AG	AG	AA	GG	AG
LG03	mk1924	529.474	ctg40185	70207	A	AA	GG	GG	AG	AG	GG	AA	AA	--	AG	GG	AA	AA	AA	GG	AG	AG	GG	AA	AG	AA	AG	AG	GG	AG	AG	GG	--	--	AA	AG	--	GG	AG	AG	AG	AA	AG	GG	AG	AG	AA	GG	AG
LG03	mk4401	530.914	ctg2199	111526	T	TT	GG	GG	TG	TG	GG	TT	TT	TT	TG	GG	TT	TT	TT	GG	TG	TG	GG	--	TG	TT	TG	TG	GG	TG	TG	GG	TT	--	--	TG	--	GG	TG	TG	TG	TT	TG	--	TG	TG	TT	GG	TG
LG03	mk1909	531.415	ctg8542	34188	A	AA	CC	CC	AC	AC	--	AA	AA	AA	AC	--	--	AA	AA	CC	AC	AC	CC	AA	AC	AA	AC	AC	--	AC	--	CC	AA	AA	AA	AC	--	CC	AC	AC	AC	AA	AC	CC	AC	AC	AA	CC	AC
LG03	mk624	532.315	ctg5314	65509	T	TT	CC	CC	TC	TC	CC	TT	TT	--	TC	CC	--	TT	TT	CC	TC	TC	CC	TT	CC	TT	TC	TC	CC	TC	TC	CC	TT	TT	TT	TC	TC	CC	TC	TC	TC	TT	TC	CC	TC	TC	--	CC	TC
LG03	mk1567	533.939	ctg4636	148344	G	AA	GG	GG	GA	GA	--	AA	AA	AA	--	GG	AA	GA	AA	GG	GA	GA	GG	AA	GA	AA	GA	GA	GG	GA	GA	--	AA	AA	--	--	GA	GG	GA	--	GA	AA	GA	GG	GA	GA	AA	GG	GA
LG03	mk3215	535.313	ctg1772	513977	G	AA	GG	GG	GA	GA	GG	--	--	AA	GA	GG	AA	--	AA	--	GA	GA	GG	AA	GA	AA	GA	--	GG	GA	GA	GG	AA	AA	AA	GA	GA	GG	GA	GA	GA	--	--	GG	GA	GA	AA	--	GA
LG03	mk1936	536.662	ctg1643	316470	G	GG	AA	AA	GA	GA	AA	GG	GG	GG	GA	--	GG	--	GG	AA	GA	GA	AA	GG	GA	GG	GA	GA	AA	GA	--	AA	GG	GG	--	--	--	AA	GA	GA	GA	GG	GA	AA	GA	GA	--	AA	GA
LG03	mk4209	537.254	ctg895	260629	G	GG	TT	TT	GT	GT	TT	GG	GG	GG	GT	--	GG	GG	GG	TT	GT	GT	TT	GG	GT	GG	GT	GT	TT	GT	GT	TT	--	--	GG	GT	--	TT	GT	GT	GT	GG	GT	TT	GT	GT	GG	TT	--
LG03	mk1916	538.115	ctg15243	122105	A	AA	GG	GG	--	AG	GG	--	AA	AA	--	--	--	AA	--	GG	AG	AG	GG	AA	AG	AA	AG	AG	GG	AG	AG	GG	--	--	--	AG	--	--	AG	AG	AG	AA	AG	GG	AG	AG	AA	GG	--
LG03	mk2730	539.938	ctg7460	30973	A	AA	CC	CC	AC	AC	CC	AA	AA	AA	AC	CC	AA	AA	--	CC	AC	AC	CC	--	AC	AA	AC	AC	--	AC	AC	CC	AA	AA	AA	AC	AC	CC	AC	AC	AC	AA	AC	CC	AC	AC	AA	--	AA
LG03	mk2203	542.705	ctg13949	16510	C	CC	TT	--	CT	CT	--	--	CC	CC	--	--	--	CC	CC	TT	CT	CT	TT	CC	--	CC	CT	CT	CT	CT	CT	TT	CC	CC	--	--	CT	TT	CT	CT	CT	CC	CT	TT	CT	CT	CC	--	--
LG03	mk462	543.623	ctg110	232794	T	TT	AA	AA	--	TA	TT	TT	TT	TT	TA	AA	TT	TT	TT	AA	TT	TA	AA	TT	TA	TT	TA	TA	TA	TA	TA	AA	TT	TT	TT	TA	--	AA	TA	--	TA	TT	TA	AA	TA	TA	TT	TA	--
LG03	mk463	543.851	ctg110	232861	G	GG	AA	AA	GA	GA	GG	GG	GG	GG	GA	AA	GG	GG	GG	AA	GG	GA	AA	GG	GA	GG	GA	GA	GA	GA	GA	AA	GG	GG	GG	GA	--	AA	GA	--	GA	GG	GA	AA	GA	GA	GG	GA	--
LG03	mk464	543.997	ctg110	232909	G	GG	TT	TT	--	GT	GG	GG	GG	GG	GT	TT	GG	GG	GG	TT	GG	GT	TT	GG	GT	GG	GT	GT	GT	GT	GT	TT	GG	GG	--	GT	--	TT	GT	--	GT	GG	GT	TT	GT	GT	GG	GT	--
LG03	mk4137	545.704	ctg2393	320124	G	GG	AA	AA	GA	GA	GG	GG	GG	GG	GA	--	GG	GG	GG	AA	--	GA	AA	GG	GA	GG	--	GA	GA	GA	GA	AA	GG	GG	GG	GA	--	AA	GA	GA	GA	GG	GA	AA	--	GA	GG	GA	GA
LG03	mk1305	546.655	ctg231	1217511	T	TT	CC	CC	--	TC	TT	--	TT	TT	TC	CC	TT	TT	TT	CC	TC	TC	CC	TT	TC	TT	TC	TC	TC	TC	TC	CC	--	TT	TT	TC	TT	--	TC	TC	TC	TT	TC	CC	TC	TC	TT	--	TC
LG03	mk1291	547.153	ctg231	451119	C	CC	TT	--	CT	CT	CC	CC	CC	CC	CT	--	CC	CC	CC	TT	CT	CT	TT	CC	CT	--	CT	CT	CT	CT	CT	TT	CC	CC	CC	--	--	--	CT	CT	CT	CC	CT	TT	CT	CT	CC	CT	CT
LG03	mk1316	547.577	ctg231	1312822	T	TT	GG	GG	TG	TG	TT	TT	TT	TT	TG	--	--	TT	TT	GG	TG	TG	GG	TT	TG	TT	TG	TG	TG	TG	TG	GG	--	TT	--	--	--	--	--	TG	TG	TT	TG	GG	TG	TG	TT	TG	TG
LG03	mk2066	548.124	ctg1446	783820	C	CC	TT	TT	CT	CT	CC	CC	CC	CC	CT	TT	CC	CC	CC	TT	CT	CT	TT	CC	CT	CC	CT	CT	CT	CT	CT	TT	--	--	CC	--	CT	--	--	CT	CT	CC	CT	--	CT	CT	CC	CT	CT
LG03	mk451	548.602	ctg110	6353	G	GG	TT	TT	GT	GT	GG	GG	GG	GG	GT	--	GG	GG	GG	--	GT	GT	TT	GG	GT	GG	--	GT	GT	GT	GT	--	--	GG	GG	GT	GT	TT	GT	--	--	GG	--	TT	--	GT	GG	GT	GT
LG03	mk1309	549.564	ctg231	1271632	C	CC	TT	TT	CT	--	CC	CC	CC	CC	CT	--	CC	CC	CC	TT	CT	CT	TT	CC	CT	CC	CT	CT	CT	CT	CT	TT	--	--	CC	CT	--	TT	CT	CT	CC	CC	CT	TT	CT	CT	CC	CT	CT
LG03	mk1289	551.142	ctg231	140859	C	CC	TT	TT	CT	CT	CC	CC	CC	--	CT	--	--	--	CC	TT	CT	CT	TT	CC	CT	CC	CT	CT	CT	CT	CT	TT	--	--	--	CT	--	--	CT	CT	CT	CC	CT	TT	CT	CT	CC	CT	CT
LG03	mk1290	551.142	ctg231	141061	C	CC	GG	GG	CG	CG	CC	CC	CC	--	CG	--	CC	--	CC	GG	CG	CG	GG	CC	CG	CC	CG	CG	CG	CG	CG	GG	--	--	--	CG	--	--	CG	CG	CG	CC	CG	GG	CG	CG	CC	CG	CG
LG03	mk457	552.496	ctg110	112118	A	AA	GG	GG	AG	AG	AA	AA	AA	AA	AG	GG	AA	AA	AA	GG	AG	AG	GG	AA	AG	AA	AG	AG	AG	AG	AG	GG	AA	AA	AA	AG	AG	GG	AG	AG	AG	AA	AG	GG	AG	AG	--	AG	AG
LG03	mk456	552.899	ctg110	112054	G	GG	AA	AA	GA	GA	GG	GG	GG	GG	GA	AA	GG	GG	GG	AA	GA	GA	AA	GG	GA	GG	GA	GA	GA	GA	GA	AA	GG	GG	GG	GA	GA	AA	GA	GA	GA	GG	GA	AA	GA	GA	--	GA	GA
LG03	mk2209	553.6	ctg13949	162246	A	AA	GG	GG	--	AG	AA	AA	AA	AA	AG	GG	AA	AA	AA	GG	AG	AG	GG	AA	AG	AA	AG	AG	AG	AG	AG	GG	--	--	AA	AG	AG	--	AG	AG	--	AA	AG	GG	AG	AG	AA	AG	AG
LG03	mk1306	554.265	ctg231	1225279	T	TT	GG	--	GG	--	TT	TT	TT	TT	TG	--	--	--	TT	GG	TG	TG	GG	TT	TG	TT	--	TG	TG	TG	TG	GG	TT	--	--	TG	TG	GG	--	TG	TG	TT	TG	GG	TG	--	TT	TG	TG
LG03	mk2208	555.309	ctg13949	162071	T	TT	CC	CC	--	TC	TT	TT	TT	TT	TC	CC	TT	TT	TT	CC	TC	TC	CC	TT	TC	TT	TC	TC	TC	TC	TC	CC	--	--	TT	TC	TC	--	TC	TC	--	TT	TC	CC	TC	TC	TT	TC	TC
LG03	mk454	556.013	ctg110	62336	G	GG	AA	AA	GA	GA	GG	GG	GG	GG	GA	AA	GG	GG	GG	AA	GA	GA	AA	GG	GA	GG	GA	GA	GA	GA	GA	AA	GG	GG	GG	GA	GA	AA	GA	GA	GA	GG	GA	AA	GA	GA	GG	GA	GA
LG03	mk455	556.013	ctg110	62406	A	AA	GG	GG	AG	AG	AA	AA	AA	AA	AG	GG	AA	AA	AA	GG	AG	AG	GG	AA	AG	AA	AG	AG	AG	AG	AG	GG	AA	AA	AA	AG	AG	GG	AG	--	AG	AA	AG	GG	AG	AG	AA	AG	AG
LG03	mk1311	556.107	ctg231	1312680	T	TT	CC	CC	TC	TC	TT	TT	TT	TT	TC	--	--	TT	TT	CC	TC	TC	CC	TT	TC	TT	TC	TC	TC	TC	TC	CC	--	TT	--	--	--	--	TC	--	TC	TT	TC	CC	TC	TC	TT	TC	--
LG03	mk3061	557.608	ctg2068	206452	T	TT	CC	CC	TC	TC	TT	TT	TT	TT	TC	CC	TT	TT	TT	CC	TC	TC	CC	TT	TC	TT	TC	TC	TC	TC	TC	CC	TT	TT	--	TC	TC	CC	TC	TC	TC	TT	TC	CC	TC	TC	TT	TC	TC
LG03	mk3059	558.011	ctg2068	206397	A	AA	GG	GG	AG	AG	AA	AA	AA	AA	AG	GG	AA	AA	AA	GG	AG	AG	GG	AA	AG	AA	AG	AG	AG	AG	AG	GG	AA	AA	--	AG	AG	GG	AG	AG	AG	AA	AG	GG	AG	AG	AA	AG	AG
LG03	mk3060	558.088	ctg2068	206402	C	CC	TT	TT	CT	CT	CC	CC	CC	CC	CT	TT	CC	CC	CC	TT	CT	CT	TT	CC	CT	CC	CT	CT	CT	CT	CT	TT	CC	CC	--	CT	CT	TT	CT	CT	CT	CC	CT	TT	CT	CT	CC	CT	CT
LG03	mk1331	559.342	ctg231	1497190	C	CC	TT	--	CT	CT	CC	CC	CC	CC	CT	--	CC	CC	CC	TT	CT	CT	TT	CC	CT	CC	CT	CT	CT	CT	CT	TT	--	--	--	CT	--	TT	CT	CT	CT	CC	CT	TT	CT	CT	CC	CT	CT
LG03	mk1326	559.725	ctg231	1335080	T	TT	CC	CC	TC	TC	TT	TT	TT	TT	TC	CC	TT	TT	TT	CC	TC	TC	CC	TT	TC	TT	TC	TC	TC	TC	TC	CC	TT	TT	TT	TC	TC	CC	TC	TC	TC	TT	TC	CC	TC	TC	TT	TC	TC
LG03	mk1303	560.347	ctg231	1101648	A	AA	GG	GG	AG	AG	AA	AA	AA	AA	AG	GG	AA	AA	AA	GG	AG	AG	GG	AA	AG	--	AG	AG	AG	AG	AG	GG	--	AA	AA	AG	AG	GG	AG	AG	AG	AA	AG	GG	AG	AG	AA	AG	AG
LG03	mk1302	560.347	ctg231	1101609	G	GG	AA	AA	GA	GA	GG	GG	GG	GG	GA	AA	GG	GG	GG	AA	GA	GA	AA	GG	GA	--	GA	GA	GA	GA	GA	AA	--	GG	GG	GA	GA	AA	GA	GA	GA	GG	GA	AA	GA	GA	GG	GA	GA
LG03	mk1327	560.978	ctg231	1335095	T	TT	CC	CC	TC	TC	TT	TT	TT	TT	TC	CC	TT	TT	TT	CC	TC	TC	--	TT	TC	TT	TC	TC	TC	TC	TC	CC	TT	TT	TT	TC	TC	CC	TC	TC	TC	TT	TC	CC	TC	TC	TT	TC	TC
LG03	mk1325	561.009	ctg231	1335024	A	AA	GG	GG	AG	AG	AA	AA	AA	AA	AG	GG	AA	AA	AA	GG	AG	AG	GG	AA	AG	AA	AG	AG	AG	AG	AG	GG	AA	AA	AA	AG	AG	GG	AG	AG	AG	AA	AG	GG	AG	AG	AA	AG	AG
LG03	mk1323	561.009	ctg231	1334875	C	CC	TT	TT	CT	CT	CC	CC	CC	CC	CT	TT	CC	CC	CC	TT	CT	CT	TT	CC	CT	CC	CT	CT	CT	CT	CT	TT	CC	CC	CC	CT	CT	TT	CT	CT	CT	CC	CT	TT	CT	CT	CC	CT	CT
LG03	mk2204	561.339	ctg13949	149172	A	AA	CC	CC	AC	AC	AA	AA	AA	AA	AC	--	--	AA	AA	CC	AC	AC	CC	AA	AC	AA	AC	AC	AC	AC	AC	CC	AA	AA	AA	AC	--	CC	AC	AC	AC	AA	AC	CC	AC	AC	AA	AC	AC
LG03	mk2206	561.339	ctg13949	149351	A	AA	CC	CC	AC	AC	AA	AA	AA	AA	AC	--	--	AA	AA	CC	AC	AC	CC	AA	AC	AA	AC	AC	AC	AC	AC	CC	AA	AA	AA	AC	--	CC	AC	AC	AC	AA	AC	CC	AC	AC	AA	AC	AC
LG03	mk2207	561.669	ctg13949	149366	T	TT	CC	CC	TC	TC	TT	TT	TT	TT	TC	--	--	TT	TT	CC	TC	TC	CC	TT	TC	TT	TC	TC	TC	TC	TC	CC	TT	TT	TT	TC	--	CC	TC	TC	TC	TT	CC	CC	TC	TC	TT	TC	TC
LG03	mk2205	561.669	ctg13949	149217	T	TT	GG	GG	TG	TG	TT	TT	TT	TT	TG	--	--	TT	TT	GG	TG	TG	GG	TT	TG	TT	TG	TG	TG	TG	TG	GG	TT	TT	TT	TG	--	GG	TG	TG	TG	TT	GG	GG	TG	TG	TT	TG	TG
LG03	mk3730	562.856	ctg9382	35104	A	AA	GG	GG	AG	AG	AA	--	AA	AA	AG	GG	AA	AA	AA	GG	AG	AG	GG	AA	AG	AA	AG	AG	AG	AG	AG	GG	--	--	--	AG	--	--	AG	AG	AG	--	--	GG	AG	AG	AA	AG	AG
LG03	mk2067	563.425	ctg1446	783856	A	AA	GG	GG	AG	AG	AA	AA	AA	AA	AG	GG	AA	AA	AA	GG	AG	AG	GG	AA	AG	AA	AG	AG	AG	AG	AG	GG	--	--	AA	--	AG	--	AG	AG	AG	AA	AG	--	AG	AG	AA	AG	AG
LG03	mk1546	564.457	ctg8137	47284	G	GG	AA	AA	GA	GA	GG	GG	GG	GG	GA	AA	GG	GG	GG	AA	GA	GA	AA	GG	GA	GG	GA	GA	--	GA	GA	--	GA	GG	GG	GA	GA	AA	GA	GA	GA	GG	GA	AA	--	--	GG	GA	GA
LG03	mk1545	564.457	ctg8137	47195	C	CC	TT	TT	CT	CT	CC	CC	CC	CC	CT	TT	CC	CC	CC	TT	CT	CT	TT	CC	CT	CC	CT	CT	--	CT	CT	--	CT	CC	CC	CT	CT	TT	CT	CT	CT	CC	CT	TT	--	--	CC	CT	CT
LG03	mk3066	566.433	ctg2068	346110	C	CC	GG	GG	--	CG	CC	--	CC	CC	--	GG	CC	CC	--	GG	CG	CG	GG	CC	CG	--	CG	CG	CG	CG	CC	GG	CC	CC	CC	CG	CG	GG	--	CG	--	--	CG	GG	CG	CG	CC	CG	CG
LG03	mk723	569.607	ctg2617	73830	G	AA	TT	TT	AT	AT	--	AA	AA	AA	AT	--	AA	AA	AA	TT	AT	AT	TT	AA	AT	AA	AT	AT	--	--	AT	TT	AA	AA	--	--	AT	TT	AT	AT	AT	AA	AT	TT	AT	AT	AA	--	AT
LG03	mk2718	573.521	ctg4361	115557	G	GG	AA	AA	GA	GA	GG	GG	GG	GG	GA	--	GG	GG	GG	AA	GA	GA	AA	GG	GA	GG	GA	AA	GA	AA	GA	AA	--	--	GG	AA	--	--	GA	GA	GA	GG	GA	AA	GA	GA	GG	GA	GA
LG03	mk2009	577.131	ctg11045	369271	A	GG	AA	AA	AG	AG	GG	GG	--	GG	AG	AA	GG	GG	GG	--	AG	AG	AA	GG	--	--	AG	AG	AG	AA	--	AA	GG	GG	GG	AA	AG	AA	AG	AG	AG	--	AG	--	AG	AG	GG	AG	AG
LG03	mk2219	577.673	ctg650	788022	G	GG	AA	AA	GA	GA	--	GG	GG	GG	GA	AA	GG	GG	GG	AA	GA	GA	AA	GG	GG	--	GA	GA	--	AA	GA	AA	GG	GG	--	--	GA	AA	GA	GA	GA	GG	GA	AA	GA	GA	GG	--	GA
LG03	mk404	580.622	ctg2108	555939	A	GG	AA	AA	AG	AG	GG	GG	GG	GG	AG	AA	GG	GG	GG	AA	AG	AG	AA	GG	AG	AA	AG	AG	AG	--	AG	AA	--	GG	GG	--	AG	--	AG	AG	AG	--	AG	AA	AG	AG	GG	AG	AG
LG03	mk914	585.103	ctg10621	128820	T	TT	CC	CC	TC	TC	TT	TT	TT	TT	--	CC	--	TT	TT	CC	TC	TC	CC	TT	TC	CC	TC	TC	TC	TC	TC	CC	TT	--	TT	TC	--	CC	TC	TC	TC	--	TC	--	TC	--	TT	TC	TC
LG03	mk3003	588.195	ctg14166	131925	A	GG	AA	AA	AG	AG	--	--	--	GG	AG	AA	GG	GG	--	--	AG	--	AA	--	AG	AA	AG	--	AG	AG	AG	AA	GG	--	GG	AG	AA	AA	AG	AG	--	--	AG	AA	--	AG	GG	--	AG
LG03	mk1624	592.02	ctg538	112939	T	CC	TT	TT	TC	TC	--	CC	CC	CC	CC	TT	CC	CC	CC	TT	TC	TC	TT	CC	TC	TT	TC	TC	TT	TC	TC	TT	CC	CC	CC	TC	TC	TT	TC	TC	TC	CC	TC	TT	TC	TC	CC	--	--
LG03	mk1394	594.495	ctg4432	72352	T	CC	TT	TT	TC	TC	TT	CC	CC	CC	TC	TT	CC	CC	CC	TT	TC	TC	TT	CC	TC	TT	TC	TC	TT	TC	TC	TT	--	--	CC	TC	TC	--	TC	TC	TC	CC	TC	TT	TC	TC	CC	TT	TC
LG03	mk3180	595.945	ctg271	442638	A	GG	AA	AA	AG	AG	AA	GG	GG	GG	AG	AA	GG	GG	--	AA	AG	AG	--	GG	AG	AA	AG	AG	AA	AG	AG	AA	GG	GG	GG	AG	AG	AA	AG	AG	AG	GG	AG	AA	AG	AG	GG	AA	AG
LG03	mk1393	597.012	ctg4432	37604	A	CC	AA	AA	AC	--	AA	CC	CC	CC	AC	--	CC	CC	CC	AA	AC	AC	AA	CC	AC	--	AC	AC	AA	AC	AC	AA	--	--	--	--	AC	--	AC	AC	AC	--	AC	--	--	CC	CC	AA	AC
LG03	mk704	599.302	ctg13815	24963	T	CC	TT	TT	TC	TT	--	--	CC	CC	TC	--	CC	CC	CC	TT	TC	TC	TT	CC	TC	--	TC	TC	TT	TC	TC	TT	--	CC	--	--	--	--	TC	TC	TC	CC	TC	TT	--	TC	CC	--	TC
LG03	mk3179	602.207	ctg271	131538	G	GG	AA	AA	GA	AA	GG	--	GG	GG	GA	AA	GG	GG	GG	AA	GA	GA	AA	--	GA	--	GA	GA	GA	GA	GA	AA	GG	--	GG	GA	GA	AA	GA	GA	--	GG	GA	AA	AA	GA	GG	GA	GA
LG03	mk1314	605.243	ctg231	1312766	G	GG	AA	AA	GA	GA	GG	GG	GG	GG	GA	--	--	GG	GG	AA	GA	GA	AA	GG	GA	GG	GA	GA	GA	GA	GA	AA	--	GG	GG	--	--	--	GA	--	GA	GG	GA	AA	GA	GA	GG	GA	--
LG03	mk2944	605.911	ctg3064	221144	G	GG	AA	AA	GA	--	GG	--	GG	GG	--	AA	GG	GG	GG	AA	GA	--	AA	GG	GA	GG	GA	GA	GA	GA	GA	AA	--	--	GG	GA	GA	--	GA	GA	GA	GG	--	AA	GA	GA	GG	GA	GG
LG03	mk1313	606.804	ctg231	1312743	C	CC	TT	TT	CT	CT	CC	CC	CC	CC	CT	--	--	CC	CC	TT	CT	--	TT	CC	CT	CC	CT	CT	CT	CT	CT	TT	--	CC	CC	--	--	--	CT	--	CT	CC	CT	TT	CT	CT	CC	CT	--
LG03	mk1330	607.623	ctg231	1435482	G	GG	AA	AA	GA	GA	GG	GG	GG	GG	GA	--	GG	GG	--	AA	GA	GA	AA	GG	GA	GG	GA	GA	GA	--	GA	AA	--	GG	GG	GA	GA	AA	GA	--	GG	GG	GA	AA	GA	GA	GG	GA	--
LG03	mk1329	607.624	ctg231	1435429	T	TT	CC	CC	TC	TC	TT	TT	TT	TT	TC	--	TT	TT	--	CC	TC	TC	CC	TT	TC	TT	TC	TC	TC	--	TC	CC	TT	TT	TT	TC	TC	CC	TC	--	TT	TT	TC	CC	TC	TC	TT	TC	--
LG03	mk1328	607.647	ctg231	1435418	G	GG	AA	AA	GA	GA	GG	GG	GG	GG	GA	--	GG	GG	--	AA	GA	GA	AA	GG	GA	GG	GA	GA	GA	--	GA	AA	--	GG	GG	--	GA	AA	GA	--	GG	GG	GA	AA	GA	GA	GG	--	--
LG03	mk1295	609.199	ctg231	783048	C	CC	TT	TT	CT	CT	CC	CC	CC	CC	CT	TT	CC	--	CC	TT	CT	CT	TT	--	CT	CC	CT	CT	CT	CT	CT	TT	--	--	--	CT	CT	--	CT	CT	CT	--	CT	TT	CT	CT	CC	CC	CT
LG03	mk3062	609.705	ctg2068	243477	A	AA	GG	GG	--	AG	AA	AA	AA	AA	AG	--	AA	AA	AA	GG	AG	AG	GG	AA	AG	AA	AG	AG	AG	AG	AG	GG	AA	--	AA	AG	AG	GG	AG	AG	AG	AA	AG	GG	AG	AG	AA	--	AG
LG03	mk1322	609.792	ctg231	1324137	A	AA	GG	GG	AG	AG	AA	AA	AA	AA	AG	GG	AA	AA	AA	GG	AG	AG	GG	AA	AG	AA	AG	AG	AG	AG	AG	GG	AA	AA	AA	AG	AG	GG	AG	AG	AG	AA	AG	GG	AG	AG	AA	AG	AG
LG03	mk453	610.078	ctg110	62326	G	GG	AA	AA	GA	GA	GG	GG	GG	GG	GA	AA	GG	GG	GG	AA	GA	GA	AA	GG	GA	GG	GA	GA	GA	GA	GA	AA	GG	GG	GG	GA	GA	AA	GA	GA	GA	GG	GA	AA	GA	GA	GG	GA	GA
LG03	mk452	610.858	ctg110	9126	T	TT	GG	GG	TG	TG	TT	TT	TT	TT	TG	--	--	TT	TT	GG	TG	TG	GG	TT	TG	TT	TG	TG	TG	TG	TG	GG	TT	--	--	TG	--	GG	--	TG	TG	TT	TG	GG	TG	TG	TT	TG	TG
LG03	mk1293	611.456	ctg231	533798	A	GG	AA	AA	AG	AG	GG	GG	GG	--	AG	AA	GG	GG	GG	AA	AG	AG	AA	--	AG	GG	AG	AG	AG	AG	AG	AA	--	GG	GG	AG	AA	AA	AG	AG	AG	--	AG	AA	AG	--	GG	--	AG
LG03	mk1312	611.639	ctg231	1312705	G	GG	AA	AA	GA	GA	GG	GG	GG	GG	GA	--	--	GG	GG	AA	GA	GA	AA	GG	GA	GG	GA	GA	GA	GA	GA	AA	--	GG	GG	--	--	--	GA	--	GA	GG	GA	AA	GA	GA	GG	GA	--
LG03	mk2942	613.156	ctg3064	172367	G	GG	TT	TT	GT	GT	GG	GG	GG	GG	GT	TT	GG	GG	GG	TT	GT	GT	TT	GG	GT	--	GT	GT	GT	GT	GT	TT	--	GG	GG	--	--	TT	GT	TT	GT	--	GT	TT	--	GT	GG	--	TT
LG03	mk4140	615.706	ctg2393	431341	T	TT	GG	GG	--	--	TT	TT	TT	TT	--	--	TT	TT	TT	GG	TG	TG	GG	TT	TG	TT	TG	TG	TG	TG	--	GG	TT	--	--	TG	--	--	TG	--	TG	TT	--	GG	TG	TG	TT	TG	TG
LG03	mk4139	616.281	ctg2393	431328	G	GG	AA	AA	--	--	GG	GG	GG	GG	--	--	GG	GG	GG	AA	GA	GA	AA	GG	GA	GG	GA	GA	GA	GA	--	AA	GG	--	--	GA	--	--	GA	--	GA	GG	--	AA	GA	GA	GG	GA	GA
LG03	mk4141	616.289	ctg2393	431347	T	TT	GG	GG	--	--	TT	TT	TT	TT	--	--	TT	TT	TT	GG	TG	TG	GG	TT	TG	TT	TG	TG	TG	TG	--	GG	TT	--	--	TG	--	--	TG	--	TG	TT	--	GG	TG	TG	TT	TG	TG
LG03	mk4138	616.311	ctg2393	431314	G	GG	TT	TT	--	--	GG	GG	GG	GG	GT	--	GG	GG	GG	TT	GT	GT	TT	GG	GT	GG	GT	GT	GT	GT	--	TT	--	--	--	GT	--	--	GT	--	GT	GG	--	TT	GT	GT	GG	GT	GT
LG03	mk2570	618.666	ctg9257	80093	G	GG	AA	AA	GA	GA	GG	GG	GG	GG	GA	AA	GG	GG	GG	AA	GA	GA	AA	GG	GA	GG	GA	GA	GA	--	--	--	--	--	GG	GA	--	--	GA	GA	GA	GG	GA	--	GA	GA	GG	--	--
LG03	mk2569	619.364	ctg9257	79947	C	CC	AA	AA	CA	CA	CC	CC	CC	CC	CA	AA	CC	CC	CC	AA	CA	CA	AA	--	CA	CC	CA	CA	CA	CA	--	--	--	--	CC	CA	--	--	CA	CA	CA	CC	CA	--	CA	CA	CC	--	CA
LG03	mk3054	620.071	ctg2068	22094	G	GG	AA	AA	GA	GA	GG	GG	GG	GG	GA	--	GG	GG	GG	AA	GA	GA	AA	GG	GA	GG	GA	GA	GA	GA	AA	AA	--	GG	GG	GA	--	AA	GA	GA	GA	GG	GA	AA	GA	GA	GG	GA	GA
LG03	mk1324	620.575	ctg231	1335005	A	AA	GG	GG	AG	AG	AA	AA	AA	AA	AG	GG	AA	AA	AA	GG	AG	AG	GG	AA	AG	AA	AG	AG	AG	AG	GG	GG	AA	AA	AA	AG	AG	GG	AG	AG	AG	AA	AG	GG	AG	AG	AA	AG	AG
LG03	mk3058	620.988	ctg2068	22279	C	CC	TT	TT	--	--	CC	CC	CC	CC	CT	--	CC	CC	CC	TT	CT	CT	TT	CC	CT	CC	CT	CT	CT	--	TT	TT	--	CC	CC	--	--	TT	CT	CT	CT	CC	CT	TT	CT	--	CC	CT	CT
LG03	mk3056	621.401	ctg2068	22212	T	TT	GG	GG	--	--	TT	TT	TT	TT	TG	--	TT	TT	TT	GG	TG	TG	GG	TT	TG	TT	TG	TG	TG	--	GG	GG	--	TT	TT	TG	--	GG	TG	TG	TG	TT	TG	GG	--	--	TT	TG	TG
LG03	mk3055	622.002	ctg2068	22170	C	CC	TT	TT	--	--	CC	CC	CC	CC	CT	--	CC	CC	CC	TT	CT	CT	TT	CC	CT	CC	CT	CT	CT	--	TT	TT	--	CC	CC	--	--	TT	CT	--	CT	CC	CT	TT	CT	--	CC	CT	CT
LG03	mk3057	622.634	ctg2068	22272	G	GG	AA	AA	--	--	GG	GG	GG	GG	GA	--	GG	GG	GG	AA	GA	GA	AA	GG	GA	GG	GA	GA	GA	--	AA	AA	--	GG	GG	GA	--	AA	GA	GA	GA	GG	GA	AA	GA	--	GG	GA	GA
LG03	mk4281	624.26	ctg5795	27204	G	GG	AA	--	GA	--	GG	GG	GG	--	GA	--	--	GG	GG	AA	GA	GA	AA	--	GA	GG	GA	GA	GA	AA	GA	AA	--	--	--	GA	GA	--	GG	GA	GA	GG	GA	AA	GA	GA	GG	GA	GA
LG03	mk4283	625.611	ctg5795	27369	A	AA	GG	--	AG	--	AA	AA	AA	--	AG	--	--	AA	AA	GG	AG	AG	GG	--	AG	AA	AG	AG	AG	AG	AG	GG	--	--	--	AG	AG	--	AA	AG	AG	AA	AG	GG	--	AG	AA	AG	AG
LG03	mk4280	625.944	ctg5795	27118	T	TT	CC	--	TC	--	TT	TT	TT	--	TC	--	--	TT	TT	CC	TC	TC	CC	--	TC	TT	TC	TC	TC	TC	TC	CC	--	--	--	TC	TC	--	TT	TC	TC	TT	TC	CC	TC	TC	TT	TC	TC
LG03	mk4282	625.944	ctg5795	27322	T	TT	CC	--	TC	--	TT	TT	TT	--	TC	--	--	--	TT	CC	TC	TC	CC	TT	TC	TT	TC	TC	TC	TC	TC	CC	--	--	--	TC	TC	--	TT	TC	TC	TT	TC	CC	--	TC	TT	TC	TC
LG03	mk4284	625.969	ctg5795	27389	A	AA	GG	--	AG	--	AA	AA	AA	--	AG	--	--	AA	AA	GG	AG	AG	GG	AA	AG	AA	AG	AG	AG	AG	AG	GG	--	--	--	AG	AG	--	--	AG	AG	AA	AG	GG	--	AG	AA	AG	AG
LG03	mk1310	627.371	ctg231	1312466	A	AA	GG	--	AG	AG	--	--	--	--	AG	GG	AA	AA	--	--	--	--	GG	AA	AG	AA	AG	AG	--	AG	--	GG	AA	AA	--	AG	AG	GG	GG	AG	AG	AA	AG	GG	AG	AG	AA	AG	AG
LG03	mk459	629.344	ctg110	112187	C	CC	AA	AA	CA	CA	CC	CC	CC	CC	--	AA	CC	CC	CC	AA	CA	CA	AA	CC	--	CC	CA	CA	CA	CA	CA	AA	CC	CC	CC	CA	--	AA	--	CA	CA	CC	CA	AA	CA	CA	--	CA	CC
LG03	mk458	630.158	ctg110	112172	A	AA	CC	CC	AC	AC	AA	AA	AA	AA	--	--	AA	AA	AA	CC	AC	AC	CC	AA	--	AA	AC	AC	AC	AC	AC	CC	AA	AA	AA	AC	--	CC	AA	AC	AC	AA	AC	CC	AC	AC	--	AC	AA
LG03	mk460	630.972	ctg110	112259	A	AA	GG	GG	AG	AG	AA	AA	AA	AA	--	--	AA	AA	AA	GG	AG	AG	GG	AA	--	AA	AG	AG	AG	AG	AG	GG	AA	AA	AA	AG	--	GG	--	AG	AG	AA	AG	GG	AG	AG	--	AG	AA
LG03	mk461	630.972	ctg110	112290	T	TT	CC	CC	TC	TC	TT	TT	TT	TT	--	CC	TT	TT	TT	CC	TC	TC	CC	TT	--	TT	TC	TC	TC	TC	TC	CC	TT	TT	TT	TC	--	CC	--	TC	TC	TT	TC	CC	TC	TC	--	TC	TT
LG03	mk1320	632.201	ctg231	1323929	A	AA	GG	GG	AG	AG	AA	AA	AA	AA	AG	GG	AA	AA	AA	GG	AG	AG	GG	AA	AG	AA	AG	AG	AG	AG	AG	GG	AA	AA	AA	AG	AG	GG	AA	AG	AG	AA	AG	GG	AG	AG	AA	AG	AG
LG03	mk1318	632.201	ctg231	1323863	C	CC	GG	GG	CG	CG	CC	CC	CC	CC	CG	GG	CC	CC	CC	GG	CG	CG	GG	CC	CG	CC	CG	CG	CG	CG	CG	GG	CC	CC	CC	CG	CG	GG	CC	CG	CG	CC	CG	GG	CG	CG	CC	CG	CG
LG03	mk1321	632.213	ctg231	1323972	A	AA	GG	GG	AG	AG	AA	AA	AA	AA	AG	GG	AA	AA	AA	GG	AG	AG	GG	AA	AG	AA	AG	AG	AG	AG	AG	GG	AA	AA	AA	AG	AG	GG	AA	AG	AG	AA	AG	GG	AG	AG	AA	AG	AG
LG03	mk4135	634.398	ctg2393	18228	T	TT	GG	GG	TG	TG	TT	TT	TT	TT	TG	GG	TT	TT	TT	GG	TG	TG	GG	TT	TG	TT	TG	TG	TG	TG	--	GG	TT	TT	TT	--	--	GG	--	TG	TG	TT	TG	GG	TG	TG	TT	TT	TG
LG03	mk4132	634.432	ctg2393	18100	A	AA	TT	TT	AT	AT	AA	AA	AA	AA	AT	TT	AA	AA	AA	TT	AT	--	TT	AA	AT	AA	AT	AT	AT	AT	AA	TT	AA	AA	AA	--	AT	TT	--	AT	AT	AA	AT	TT	AT	AT	AA	AA	AT
LG03	mk4134	634.859	ctg2393	18215	C	CC	AA	AA	--	--	CC	CC	CC	CC	CA	AA	CC	CC	CC	AA	CA	CA	AA	CC	CA	CC	CA	CA	CA	CA	--	AA	CC	CC	CC	--	--	AA	--	CA	CA	CC	CA	AA	CA	CA	CC	CC	CA
LG03	mk4131	635.847	ctg2393	18053	C	CC	AA	AA	CA	CA	CC	CC	CC	CC	CA	AA	CC	CC	CC	AA	CA	--	AA	CC	CA	CC	CA	CA	CA	CA	CC	AA	CC	CC	CC	--	CA	AA	--	CA	CA	CC	CA	AA	CA	CA	CC	CC	CA
LG03	mk4133	636.059	ctg2393	18107	C	CC	TT	TT	--	CT	CC	CC	CC	CC	CT	TT	CC	CC	CC	TT	CT	--	TT	CC	CT	CC	CT	CT	CT	CT	CC	TT	CC	CC	CC	--	CT	TT	--	CT	CT	CC	CT	TT	CT	CT	CC	CC	CT
LG03	mk4136	636.299	ctg2393	18326	T	TT	CC	CC	TC	TC	TT	TT	TT	TT	--	--	TT	TT	TT	CC	TC	TC	CC	TT	TC	TT	TC	TC	TC	TC	TT	CC	TT	TT	TT	--	--	--	--	TC	TC	TT	TC	CC	TC	TC	TT	TT	TC
LG03	mk3065	638.713	ctg2068	250991	A	AA	GG	GG	AG	AG	AA	AA	AA	AA	--	--	--	--	AA	GG	AG	AG	GG	AA	AG	AA	AG	AG	AG	AG	--	GG	AA	--	--	--	--	GG	AG	AG	AG	AA	AG	GG	AG	AG	AA	AG	AG
LG03	mk3064	639.005	ctg2068	250902	A	AA	GG	GG	AG	AG	AA	AA	AA	AA	--	--	--	--	AA	GG	AG	AG	GG	AA	AG	AA	AG	AG	AG	AG	--	GG	AA	--	--	GG	--	--	AG	AG	AG	AA	AG	GG	AG	AG	AA	AG	AG
LG03	mk1315	640.321	ctg231	1312817	A	AA	GG	GG	AG	AG	AA	AA	AA	AA	AG	--	--	AA	AA	GG	AG	AG	GG	AA	AG	AA	AG	AG	AG	AG	AG	GG	--	AA	--	--	--	--	AG	AG	AG	AA	AG	GG	AG	AG	AA	AG	AG
LG03	mk1301	640.372	ctg231	798762	C	CC	TT	TT	CT	CT	CC	CC	CC	CC	CT	TT	CC	CC	CC	TT	CT	CT	TT	CC	CT	CC	CT	CT	CT	CT	CT	TT	CC	CC	CC	CT	CT	--	CT	CT	CT	CC	CT	TT	CT	CT	CC	CT	CT
LG03	mk1296	640.372	ctg231	798522	A	GG	AA	AA	AG	AG	GG	GG	GG	GG	AG	AA	GG	GG	GG	AA	AG	AG	AA	GG	AG	GG	AG	AG	AG	AG	AG	AA	GG	GG	GG	AG	AG	--	AG	AG	AG	GG	AG	AA	AG	AG	GG	AG	AG
LG03	mk1297	640.372	ctg231	798538	C	TT	CC	CC	CT	CT	TT	TT	TT	TT	CT	CC	TT	TT	TT	CC	CT	CT	CC	TT	CT	TT	CT	CT	CT	CT	CT	CC	TT	TT	TT	CT	CT	--	CT	CT	CT	TT	CT	CC	CT	CT	TT	CT	CT
LG03	mk1300	640.706	ctg231	798725	A	AA	CC	CC	AC	AC	AA	AA	AA	AA	AC	CC	AA	AA	AA	CC	AC	AC	CC	AA	AC	AA	AC	AC	AC	AC	AC	CC	AA	AA	AA	AC	AC	--	AC	AC	AC	AA	AC	CC	AC	AC	AA	AC	AC
LG03	mk2065	640.893	ctg1446	783802	C	CC	TT	TT	CT	CT	CC	CC	CC	CC	CT	TT	CC	CC	CC	TT	CT	CT	TT	CC	CT	CC	CT	CT	CT	CT	CT	TT	--	--	--	--	CT	--	CT	CT	CT	CC	CT	--	CT	CT	CC	CT	CT
[truncated: 1,537 more rows]
[truncated: 110 more columns]
